# Supplementary material for: RPA exhaustion activates SLFN11 to eliminate cells with heightened replication stress
Source: Nat Cell Biol. 2026 Jan 9;28(2):240–54. doi: 10.1038/s41556-025-01852-1 (PMC12904793; doi:10.1038/s41556-025-01852-1)
Supplement: Supplementary file 2 — Supplementary Table 1 SgRNA library sequences. Supplementary Table 2 Oligonucleotide sequences. Supplementary Table 3 CRISPR screen, pool 1, raw counts. Supplementary Table 4 CRISPR screen, pool 2, raw counts. Supplementary Table 5 MaGeCK gene summaries. [file 41556_2025_1852_MOESM2_ESM.xlsx]

## Sheet: Table S1
ID	Seq	Gene
p1_101	CCAGCGCGAGCTTACTCGT	NTC
p1_102	GAGTGGTCCCGTACGCAAC	NTC
p1_103	AAGACCTTATCGTGCAGCG	NTC
p1_104	CGTCGTTTAGCACCCGGCT	NTC
p1_105	TTCAGGCTACGGGCGCGGG	NTC
p1_106	AATCGGCGACGTTTTAAAT	NTC
p1_107	TACCCCTATGGCCGTTCTA	NTC
p1_108	ACCCACGCGTATTCCATCT	NTC
p1_109	TTGTTGCGTATACGAGACT	NTC
p1_110	AACGCCGCTCAAGTTGATA	NTC
p1_111	GCAGTACGTATAGACTTAA	NTC
p1_112	CGAACCCCGTAGCCAGGCT	NTC
p1_113	CTCGGGCGTAAATACTCAT	NTC
p1_114	GGGCACCCGGTTCATACGC	NTC
p1_115	ACGGCCTAACTTGCTGATA	NTC
p1_116	CGGGAGATTAACGTTAATT	NTC
p1_117	TCTCGGGTCGACTGCGGAT	NTC
p1_118	GCCGGGACCGTTAGGGAAT	NTC
p1_119	CAAACCCGAGTGACACGTC	NTC
p1_120	TGCGTGAGTATTAACGCTC	NTC
p1_121	CTTAACCTATCCGCCAGTA	NTC
p1_122	GGCCACGAATTCCGCCGCC	NTC
p1_123	TAAGGCCCGCGTACGAGCT	NTC
p1_124	TCCTTACGTCGGGCATTAA	NTC
p1_125	TTCCTTCGGCGCTCTGCGT	NTC
p1_126	TGCGCTTTAATCGCCGTTC	NTC
p1_127	TAGCCCTCGATTGGTTGCG	NTC
p1_128	ACGCTGTCGTACGTGTATA	NTC
p1_129	AACGCGCATATCTGAACAC	NTC
p1_130	GCTAGGTTATTTCGTGGCC	NTC
p1_131	ATATTTGGCTCGGCTGCGC	NTC
p1_132	AATATCGGGTGCTACAGGA	NTC
p1_133	GGCCGCATCCTGTTATATT	NTC
p1_134	TGGATCGCCCGCAGAAATA	NTC
p1_135	TTAGCACGGCGACCTTCTA	NTC
p1_136	GGAAATCGACTGTGCGCTT	NTC
p1_137	TTAGCCGTTGCCATATCAA	NTC
p1_138	CCCGATAATAGCTACTGGT	NTC
p1_139	TTCAGCGCGCTCGCCCTGG	NTC
p1_140	CCGCCGAAGACCCTGCTTG	NTC
p1_141	GCCGTGAAAAGACGCTGCG	NTC
p1_142	TTACGCGCCTGGTCAAAAG	NTC
p1_143	GCATAAGTCGATAGACACA	NTC
p1_144	TCATCAGCGATTTGACGAG	NTC
p1_145	GAATCGGAACTTTGTACCG	NTC
p1_146	GGTCAAGCCGACCTCGAAC	NTC
p1_147	GCGCCTTACTCGTTAACTG	NTC
p1_148	TCTGAGCGTTTTCGGCCGC	NTC
p1_149	CGGTACATGCGCATGAGTC	NTC
p1_150	GACGCGATAGAGTTGGCTT	NTC
p1_151	TCACCGTCCACGTGCGCAT	NTC
p1_152	TCTTCGGCCTACACCCGGT	NTC
p1_153	GAATTACGACTAACCGATT	NTC
p1_154	GCGGGGAGCTCTCTTAATG	NTC
p1_155	AGAGATATCCGATCGTGGT	NTC
p1_156	GGTGCCCACTAATAGCCGC	NTC
p1_157	GCAGTCGCGCTGAGCGTCA	NTC
p1_158	GATTGAATGGCTAACGCGG	NTC
p1_159	CGGTTCCGGGAGCACATTT	NTC
p1_160	AAGACGTGCTGGCGTCACC	NTC
p1_161	GCGCATTAAAGTCGAGAGC	NTC
p1_162	ACGTAGCCTTCCGAAATAT	NTC
p1_163	GTTCGAGACCTACTTAAGT	NTC
p1_164	GAAGTGGGGCGTCGGACAC	NTC
p1_165	TATATTGTCGCGCAGTGGA	NTC
p1_166	GGCTTTGTTGCCCGTAAGC	NTC
p1_167	CCCGGTTGGTGAACGATAC	NTC
p1_168	TAACTCGAACGCTCGAAAG	NTC
p1_169	GACTATCCACCGTTTACTC	NTC
p1_170	AGTAGCGATCGAATGTCAA	NTC
p1_171	AGGCGCCCGTAGCATTGGA	NTC
p1_172	CGGCGTCTGGGAATCGTTC	NTC
p1_173	AGTGTCCGAGCGATATTTT	NTC
p1_174	TCAATCACCTCACGGTAAG	NTC
p1_175	GGTTTACATCTGCCCATCG	NTC
p1_176	GGCGTGTATGTTCGTATTG	NTC
p1_177	CGGCGTCATCCACGCGTGC	NTC
p1_178	GGTATAGACGCGATCCTCA	NTC
p1_179	CAGCGCTCTCGTGTACTAT	NTC
p1_180	CTAGCCTGTTCGCGAGTAG	NTC
p1_181	ACCGCGTGAGATAACGTCA	NTC
p1_182	GCGTGCATCTGCCGAAGGC	NTC
p1_183	AAACATCGACCGAAAGCGT	NTC
p1_184	CACCGAAGCACCTGTACGT	NTC
p1_185	GGTCGAGGACTAATAGATT	NTC
p1_186	CGCCTCCTCAAATTAGCTC	NTC
p1_187	CTACGCGGTAGGGAACTTT	NTC
p1_188	AGCACTAGTCCGTATGATG	NTC
p1_189	GGCGCCAACATTGACCGTA	NTC
p1_190	AATCATGCACATTCGGGAC	NTC
p1_191	GTCGGGTAGCTATTTCTTT	NTC
p1_192	TGCGACGAATTGTCCTGAG	NTC
p1_193	TTCCGTTATTCGGAAGTGA	NTC
p1_194	ACTGGAGTTTGCGACTCGG	NTC
p1_195	TCCAGATCACCACGCGTCA	NTC
p1_196	GTTAAGACTAGCTCGGTTT	NTC
p1_197	TACGGCCGAAGCCCCTTCA	NTC
p1_198	ACATCTCGTTAGGGGTATC	NTC
p1_199	TCAGGTAATAGTCGGACTC	NTC
p1_200	TCGAGGTCCGGACAGGTCG	NTC
p1_201	GCGTGAAGATGATCCCTCC	AAR2
p1_202	GTGGACAAGGCTAATCCGA	AAR2
p1_203	CTGCGCTGGAGCACACTCA	AAR2
p1_204	AAGCACACCAAGGACCGCG	AAR2
p1_205	CCAAGAAAAGCATTGACAC	AARS
p1_206	GGAGGCCAGATCTATGACG	AARS
p1_207	TCAGAATGTGCGTAGCTGT	AARS
p1_208	TTGGTGCTGAGGATGCCGA	AARS
p1_209	CGCTGGCCTTTCCCCACGG	AARS2
p1_210	GGAGGACACCATAACGACC	AARS2
p1_211	GACACAGCGTACCGCGTGG	AARS2
p1_212	GATCATTGATCGGACTCTG	AARS2
p1_213	ACGGTGGCCGGGATCATCG	ABAT
p1_214	TGGACGAGGTCCAGACCGG	ABAT
p1_215	AGGTGTTGAAGATCCGGTA	ABAT
p1_216	GAGAGCCGAGGCAATTACC	ABAT
p1_217	GTGAATGGCTTTAGAGTGC	ABAT
p1_218	GAAGACTTAAACCTGATGA	ABCE1
p1_219	ATTTGGGACTAATTTTCTG	ABCE1
p1_220	GTCAATCTACCAAGCAACT	ABCE1
p1_221	TGACATCTAGGTAACTAGA	ABCE1
p1_222	GACACCCCCCTCTTCAGCG	ACACB
p1_223	CGCACCTCCCTATACTCCG	ACACB
p1_224	CTGGTGCAGTTTCTCTCCG	ACACB
p1_225	ATAGCCGCGGATCCCGCTG	ACACB
p1_226	ATGCCGCCCAGGATCTGGA	ACADS
p1_227	GGGTCACGCCTTTCACCAG	ACADS
p1_228	GCCTGGATCACCAATGCCT	ACADS
p1_229	AGCAGCCGGGCACTCTCCA	ACADS
p1_230	ACATGTCATCCGAGGAAAG	ACD
p1_231	CTTCCGCGGGACAGAGGGC	ACD
p1_232	TGGGCTGCCTCACGATGCA	ACD
p1_233	GCAGAGTTCTATCTCCAGG	ACD
p1_234	GAGCAATTCGAGATTACCA	ACLY
p1_235	CCTATGTCTCACGTTCCGG	ACLY
p1_236	CAAGCTCATCAAAGCTCCG	ACLY
p1_237	GGAGTCTATGTCCTTGACT	ACLY
p1_238	CTCTGCTATGCACGGAAAG	ACOT13
p1_239	GTAGATAACATATCAACAA	ACOT13
p1_240	TCATATCGACACTGACTCC	ACOT13
p1_241	CGTGGCTGTCAAACCGCCG	ACOT13
p1_242	AACGAGGGCAGTTCCTGAA	ACP3
p1_243	ATTGAGGATTTCATTGACC	ACP3
p1_244	AAAGTACAATTCCGTCAAG	ACP3
p1_245	AGTGGCAAGAAGCATAGGG	ACP3
p1_246	GGAGGGGTGATCTCCACGA	ACR
p1_247	CAGCTTGCTGAATTCACGA	ACR
p1_248	AGACTGGTTTTCGGAGCAA	ACR
p1_249	AATGTGCATGACTGGAGAC	ACR
p1_250	GTGTTTGACTTCCATGCAG	ACSS2
p1_251	GTACCATAGCCAGGCCTCA	ACSS2
p1_252	GAACCGGGTTTCATGGGTG	ACSS2
p1_253	TGGCATGAGCTCATGCAAG	ACSS2
p1_254	AATGCTCTGCGTGTTCCGA	ACTL6A
p1_255	TCGTGGACTGGAATTGCAG	ACTL6A
p1_256	GGAATTGCAGTGGTATGAG	ACTL6A
p1_257	TTGAAGGACATAGCCATCG	ACTL6A
p1_258	AGCACGTTCGTGTCATGGC	ACTR1A
p1_259	CGCTACAGGCAGGACCACA	ACTR1A
p1_260	GCTACAGGCAGGACCACAG	ACTR1A
p1_261	CAGGGTAGAGCCTCCTGAG	ACTR1A
p1_262	GTGCGAGACTGGAACGACA	ACTR1B
p1_263	GAGGTAGCGGGAGACGTCG	ACTR1B
p1_264	GGGGTTGACTTCCATACCT	ACTR1B
p1_265	GTCCGGCGCAGGTCCATGT	ACTR1B
p1_266	TAGGAGAACGGACGTTGAC	ACTR3
p1_267	AACTGCATATCGCTGCATG	ACTR3
p1_268	CTCAAAGGAGGGTGATGAA	ACTR3
p1_269	CGTTCTCCTACTTGTCTTG	ACTR3
p1_270	TCCTGCATATGACGCACCT	ACYP1
p1_271	AGGAATGGCTTGAAACAAG	ACYP1
p1_272	GGGTCCAGAACACTGACCG	ACYP1
p1_273	CAGTGCAAGGACAATTGCA	ACYP1
p1_274	GGAATTTGAAGCCCTCATG	ADD1
p1_275	ACCAGAGTGAACTCCGAGC	ADD1
p1_276	CTCTTGCCAATCTCCCCGG	ADD1
p1_277	TGGCTTATCATGACTACCA	ADD1
p1_278	TCAAAGTCGAATATCATGC	ADK
p1_279	TTTATTAGCCAGTTCTACA	ADK
p1_280	ATGCAGCACAAGTTCCTGT	ADK
p1_281	ACCTTTAATACTGACTCTG	ADK
p1_282	CCATGAGGCGAATAGATGC	AGPS
p1_283	TTGTTCAAATACGGTCAGT	AGPS
p1_284	GGGCCAAATTGAATTGACT	AGPS
p1_285	TGGAGTTCAGTACTGTAGG	AGPS
p1_286	CATGTGGTCCTGTACCCGC	AIP
p1_287	GTCTCCGCAACATCGCGGT	AIP
p1_288	GCAGTGCCACTTATCCACC	AIP
p1_289	GGCAACCGGTTGTACCGCG	AIP
p1_290	GTTTAAGATCATCTCCACC	AKR1B1
p1_291	GGGCCTGTCAGGAGAGCCG	AKR1B1
p1_292	TGAAGGTGGCCATTGACGT	AKR1B1
p1_293	ACGTACCATGAGAAGGGCC	AKR1B1
p1_294	TTGATTGAAGAACACACCC	ALDH1A2
p1_295	GGCTCTCGCATCTTCGTGG	ALDH1A2
p1_296	ATGAACCCATTGGAGTGTG	ALDH1A2
p1_297	CACTCAGTGCACTCTACAT	ALDH1A2
p1_298	ACATCCGCCAAAGAAGCGT	ALDH1L2
p1_299	TCTACTATTCCAATCAACC	ALDH1L2
p1_300	TCTTGTCACAAATTCGTCG	ALDH1L2
p1_301	TCAACGGGTGAGACGTCAG	ALDH1L2
p1_302	TGCGTGGCTGAAAGAGCTG	ALDH7A1
p1_303	ATGATTCCAACCAGGCCTA	ALDH7A1
p1_304	TTTCCACAGATCATGGCGA	ALDH7A1
p1_305	GTGTGCAATGGACGCATCG	ALDH7A1
p1_306	AGGCGCGCAAGGTGAAGAG	ALKBH5
p1_307	GGCCTGTACAACGAGCACA	ALKBH5
p1_308	AGCACCGCGTCATCCCCGA	ALKBH5
p1_309	GATCTGAAGCATAGCTGGG	ALKBH5
p1_310	GTCCCGGTAGAAGTAGTAG	ALOX5
p1_311	GATTCATACGACGTGACTG	ALOX5
p1_312	ATCGATGCCAAATGCCACA	ALOX5
p1_313	GTCGTATTTTGCATCCGAA	ALOX5
p1_314	TTCGGCGGTGGTGCCGGCG	ALYREF
p1_315	GAGACTCCAAAATCCAGAT	ALYREF
p1_316	CGGAAGGCAGATGCCCTGA	ALYREF
p1_317	GAGACAGGTGGGAAACTGC	ALYREF
p1_318	GCATTAGGATTAGGACAAG	ANKRD26
p1_319	GTATGTTGATCCTTTAGCT	ANKRD26
p1_320	AGAGCGAAATGACGCTCAG	ANKRD26
p1_321	AAAGACTTTGGGTTTAGAA	ANKRD26
p1_322	ATCACGATCTTCAGAACCA	ANLN
p1_323	ATGGCATAAATTCACTTTG	ANLN
p1_324	ATGCCTCGGCAACTCCAGT	ANLN
p1_325	ATTAGTCCTCTGAAAACGG	ANLN
p1_326	CGGTCATAGCCATCCAAGT	ANP32B
p1_327	GCACCTGACTCAGATGCCG	ANP32B
p1_328	GATGGTGTGGATGAAGAGG	ANP32B
p1_329	GGTAACCTCACAGTTAAAG	ANP32B
p1_330	GGAACTAAGTTCGCTGGCC	ANP32E
p1_331	TTAGATGGATTTGATCAGG	ANP32E
p1_332	CATCCTCCTCTTCAGAGTC	ANP32E
p1_333	CTTCCTCATATCCTTCCGG	ANP32E
p1_334	ATCAAAGCAGCATATCTCC	ANXA1
p1_335	AGTATCTTCATCAGTTCCA	ANXA1
p1_336	GTGACCGATCTGAGGACTT	ANXA1
p1_337	TAGCTTCTGGTGGTAAGGA	ANXA1
p1_338	CTGATGAGGGTGTTATCAT	ANXA4
p1_339	ACCTGAAGTCAGAACTGAG	ANXA4
p1_340	AGGCAGCCCTCATCAGTGC	ANXA4
p1_341	GTAGGTTTGGCTTATGCGC	ANXA4
p1_342	TAAATTGCCAGAAGTCTCG	ANXA5
p1_343	ATAATAGAGGGTCTCTGCA	ANXA5
p1_344	TACTACCAGCGGATGTTGG	ANXA5
p1_345	GGCTGGAGAACTTAAATGG	ANXA5
p1_346	GTGGCTACCCAGGAGCTGG	ANXA7
p1_347	CTCAGCAAAGAAGGCAGGG	ANXA7
p1_348	CAACCGTTCCAATGATCAG	ANXA7
p1_349	ATACGTAGGAGGCATGAAG	ANXA7
p1_350	TCCACACAGTCAGGATCCG	API5
p1_351	ATGCCCCTCCCTCCAGAAG	API5
p1_352	GCACAGTTAGACCTCTGTG	API5
p1_353	AAAGCTTACAGACAGTGAG	API5
p1_354	CATTAGTGAGTAGTTGGCC	APOD
p1_355	GAACTGTGAATCAAATCGA	APOD
p1_356	GCAGGTACAGGAATACACG	APOD
p1_357	GGATCCAGTACGGTGCCGA	APOD
p1_358	TGCGTGCTCATCCGAAAGC	APRT
p1_359	CGTGCTCATCCGAAAGCGG	APRT
p1_360	CGACGACCACCCTCTGTCC	APRT
p1_361	CTGGAGCCAGGACAGAGGG	APRT
p1_362	AGGGGGTATTTGTAGAGCA	AQR
p1_363	CGATTGCAAAAGAGTCTAG	AQR
p1_364	CGGCATTAGCTGAAACTGA	AQR
p1_365	GCTTATCTCCCTCCCAATG	AQR
p1_366	CTGGAGGCCAAGTACCGTG	ARAP1
p1_367	GCTCAGGACCCCGTCACCA	ARAP1
p1_368	ACCTTTGAGGTGTACACGG	ARAP1
p1_369	GCCACGCGCATCTTCACAA	ARAP1
p1_370	GACAGTAATGACCGGGAGC	ARF5
p1_371	CAGAGGCCGAATCTTGTCC	ARF5
p1_372	ACTGTCCACCACAAAGATG	ARF5
p1_373	AGATTCTTGGACCCGCTCC	ARF5
p1_374	GTTCTCGTCAAGGACGGCG	ARIH2
p1_375	CGGATTGTGGCACAGTCTG	ARIH2
p1_376	TATGGGTAGGTGTATTGCA	ARIH2
p1_377	TGTCCACTCCGTACACCAG	ARIH2
p1_378	GAACTAGCGGAATTACTGG	ARL3
p1_379	TCAAAAGTGTACAATCACA	ARL3
p1_380	TGAATGTATGGGACATTGG	ARL3
p1_381	TATTAGCAAAGATGAGCAC	ARL3
p1_382	GAAGGCGAAGTCGACGAGG	ARL6IP6
p1_383	GGTGAAGGCGAAGTCGACG	ARL6IP6
p1_384	GATCAAGTAGGCGATGGCG	ARL6IP6
p1_385	ATGAAGATGATGTAGACAC	ARL6IP6
p1_386	GCATTGCACAGTACTCATG	ARMT1
p1_387	AAGATGGTTCTACTCACCG	ARMT1
p1_388	TCAGAGGACAACAAGAAGT	ARMT1
p1_389	TAGTATCAGAAACAAACCA	ARMT1
p1_390	TAAGAAGAACGGGAGCCAG	ARPC1A
p1_391	AACAGACACGGTGCTGTCG	ARPC1A
p1_392	TGACACACTTAGGAGCGGC	ARPC1A
p1_393	ATGTTGCGGAAGCGTTCCA	ARPC1A
p1_394	AGCGGTGCCAAATGGACCA	ARPC1B
p1_395	GACGCTGAAGGGCCGCACA	ARPC1B
p1_396	CGAACATCAGTTCCCCAAA	ARPC1B
p1_397	GTGGCTTACCCAGGCCACG	ARPC1B
p1_398	GAAAATCTTCCGGCATCCA	ARPC2
p1_399	TTTAAGGATGACGACGATG	ARPC2
p1_400	ATGGTGTTGTCTCGAGCAC	ARPC2
p1_401	CAGGTAGTCCCGGAACGTG	ARPC2
p1_402	AGAAAGAAATGTATACGCT	ARPC3
p1_403	TGGCATAAATTGCGTTAAG	ARPC3
p1_404	GATCCTGATACCAAACTCA	ARPC3
p1_405	GTTTAGACTTACTCTCTCT	ARPC3
p1_406	GACTCTTGGTGTTGATAGG	ARPC5
p1_407	TGACTCTTGGTGTTGATAG	ARPC5
p1_408	CGAGGTGGACTCCTGCCTG	ARPC5
p1_409	TCTCTGGACAAGAATGGTG	ARPC5
p1_410	GGGACATCTGTCTCCGGAG	ARRB2
p1_411	GTGCGGCTGGTGATCCGAA	ARRB2
p1_412	GACCGGTCCCTGCACCTCG	ARRB2
p1_413	TACATTGAGGGGCTCCCCA	ARRB2
p1_414	CTCCCAGGATAAAGTAGGC	ASAH1
p1_415	AGGCGTTCTGCGATCATCA	ASAH1
p1_416	CTTTTGAAGAGGAAATGAA	ASAH1
p1_417	AACGTTTCAGTATAAATGG	ASAH1
p1_418	CGCATTTCCCGGCATCGAT	ASNA1
p1_419	CTGAAGTGGATCTTCGTCG	ASNA1
p1_420	GCCTGACGAGTTCTTCGAG	ASNA1
p1_421	TTCCCCACCATCGTGGAGC	ASNA1
p1_422	CTCGATGTCTAAATGAGCA	ASS1
p1_423	GTACTCCATCAGGTCATTG	ASS1
p1_424	AGAATTCAGGCATCCTCCA	ASS1
p1_425	TTCTTGGGAGTGACCGGGA	ASS1
p1_426	CGCTGCTAGTCTGATAGAT	ATF1
p1_427	AAGGCTCCATTTGGGGCAA	ATF1
p1_428	CTTATCTTCTGAAGATACA	ATF1
p1_429	AGTATCTGCTGTCCATCAG	ATF1
p1_430	CTTGGTACAGGGAGTCTTG	ATF7IP
p1_431	GTAGGTAGTAAGTGTATGG	ATF7IP
p1_432	CGCGTGCTAACTTCAAGTG	ATF7IP
p1_433	CTACTACTCAGGTGCCTAG	ATF7IP
p1_434	CTCTTTACCGTCCCCAGCG	ATPAF2
p1_435	AACAAGGATCAGCTGATCC	ATPAF2
p1_436	GTGGGATCCAATCATCGAA	ATPAF2
p1_437	TGTGTTGTAAGATGCCAGG	ATPAF2
p1_438	TCCCATGGGCACGGAAGCG	AURKB
p1_439	GGTGATGGAGAATAGCAGT	AURKB
p1_440	AAAATAGTTGTAGAGACGC	AURKB
p1_441	CTCCTTGTAGAGCTCCCCG	AURKB
p1_442	ACAGGAAGTCTCAGCCCAT	AZGP1
p1_443	AGACAGGTGGAAGGAATGG	AZGP1
p1_444	ATAACCAAGCAGAAGTGGG	AZGP1
p1_445	TCGAGAATAACAGAAGCAG	AZGP1
p1_446	CGAGGTGACAAGTACAGCT	BABAM2
p1_447	CTGGTATTCAAACATGAGG	BABAM2
p1_448	TGTCTCTTACTTGTGGTGA	BABAM2
p1_449	AGCTTGGGGTACACCTGGG	BABAM2
p1_450	ATGCAGCGATTCCGAACTG	BAG3
p1_451	ACAGGTGCAGTTTCTCGAT	BAG3
p1_452	TCGGGGTCCACTGAATCCA	BAG3
p1_453	CTCCTGGCCTGACGCACAT	BAG3
p1_454	GATGTGCATCCTCGGAAAG	BAG5
p1_455	ACGAAGTTGATTTTGGCAA	BAG5
p1_456	TGAGGTGAACAAGGCCCGA	BAG5
p1_457	GCACACATCTAGAGCATCC	BAG5
p1_458	AATCCGGATGACCCTCGGG	BAG6
p1_459	TGAGGTAGGCATCACTCAG	BAG6
p1_460	AACAACGGCTCATTTACCA	BAG6
p1_461	CAGACCTTACTATCCCGGA	BAG6
p1_462	AAAGATGAAGACCTCTTCC	BANF1
p1_463	AGTCCTGGGCAAGAAGCTG	BANF1
p1_464	GGACTTCACCAATCCCAGC	BANF1
p1_465	GCCCATGGGGGAGAAGCCA	BANF1
p1_466	TAAAGTTGGTGGTACATCA	BARD1
p1_467	GTTCACCAATGCCTTATGC	BARD1
p1_468	GGTGAGTCATTTTGATACC	BARD1
p1_469	TGCAATCATGGGCACCTGA	BARD1
p1_470	CCAGTATCGTCTATACATG	BAZ1A
p1_471	AGTGCATAAGCCAAATCGG	BAZ1A
p1_472	GAGCCTCTTACTGCTGATG	BAZ1A
p1_473	CGGTATGAGCTGTTAAGTG	BAZ1A
p1_474	GCTGCAGCGCTGGTGGAGG	BCAS2
p1_475	ATGATTGAACACGCACAGA	BCAS2
p1_476	TCATACTGAGCAATTCAAT	BCAS2
p1_477	AAAAAATGACATTACTGCA	BCAS2
p1_478	GGGCAGAGCGATCTGTGGA	BCCIP
p1_479	AAGAACTGTGAAAAGAGCA	BCCIP
p1_480	ACAGAACCAATAAGCCATG	BCCIP
p1_481	AAATGTCTTACTAATCAGA	BCCIP
p1_482	ATAAGTCATCAGCCACATC	BCLAF1
p1_483	AAGTACTTCTTGCTCTTTG	BCLAF1
p1_484	GTCCCAGCAAAAACTCCTC	BCLAF1
p1_485	GCGATCAATGTCATGCCGA	BCLAF1
p1_486	CGGACTTATGCCAGTGCGG	BDH1
p1_487	ATTGTCCGCTCGAGCCTGA	BDH1
p1_488	GGCATCTCAACGTTCGGGG	BDH1
p1_489	GCTGCTGATATTGACGACG	BDH1
p1_490	TACACAGTGGAGCAACCAA	BLMH
p1_491	GCCACACAGGACGTCATGA	BLMH
p1_492	ACACAGGACGTCATGATGG	BLMH
p1_493	TACAACAAACTTTACACAG	BLMH
p1_494	GGGCTAGGCAAACAAGAAG	BMI1
p1_495	GCAAACAAGAAGAGGTGGA	BMI1
p1_496	AGACTGCACTGGAGTACTG	BMI1
p1_497	TCATAGTACTGGAAATGTG	BMI1
p1_498	GTTGACGTACGCCTTAGTA	BOLA2
p1_499	TGTAAGGCAGCAAGGTAGC	BOLA2
p1_500	GCTGGAACGGCAGCCCAGC	BOLA2
p1_501	TTCGGCGCTGAGTTCCATG	BOLA2
p1_502	TCTGGCGTCTCCGACAGCG	BOP1
p1_503	GGGGACGTCATGATCCACC	BOP1
p1_504	TGGGTTGTACGACTCGGCG	BOP1
p1_505	GAATACCTGCTCAGCGAGG	BOP1
p1_506	GCAAATAATGATCAACCTG	BPTF
p1_507	AAAAAACCGCTCATACAGG	BPTF
p1_508	TCTAATCACGGTCATACCA	BPTF
p1_509	GCGAAAACCAAGAGTACAT	BPTF
p1_510	GCCCTCCGAGTCTACGGAG	BRAT1
p1_511	GTCTGGCCCAGGAACACGA	BRAT1
p1_512	GAAGAGTCCTTGTGCTCCG	BRAT1
p1_513	CCCCCAGTAGAGACGCCTG	BRAT1
p1_514	GGTTGGAGTCCCTGAGCGA	BRD3
p1_515	GCAATTCGAGAACATCAGC	BRD3
p1_516	TCAGGCAGCTCGGACTCGG	BRD3
p1_517	ATGCCAGATGAGCCCGTGG	BRD3
p1_518	CGCCTACTTGTGATAGCAA	BTAF1
p1_519	ACATGGCTGCTCGTTGTGT	BTAF1
p1_520	AGCGTTGCAAAGCACTGCG	BTAF1
p1_521	TGGCTTGTAGATCTCGCAT	BTAF1
p1_522	ATCCAACGCATGCCTGGAG	BUB3
p1_523	GTCCCACACCAACACTCTG	BUB3
p1_524	TATTTGGACCCAAGCCCTG	BUB3
p1_525	ATGTATTAAGCTCTATTGA	BUB3
p1_526	AGTAACTTCCATTTACAGG	C11orf54
p1_527	GTACTTTCATAATTCAGAA	C11orf54
p1_528	ACTTGTATGAGAGAGACCC	C11orf54
p1_529	AAACTGGTAGACAAACCAA	C11orf54
p1_530	CGCTGTTGTCCATCTGAAG	C1orf174
p1_531	TTCCAAAGAACCGGCTCAC	C1orf174
p1_532	GTGAAAATGAGTTTGCTGA	C1orf174
p1_533	CAACTCTGCAGCCACCGAG	C1orf174
p1_534	GTGTTGTCCACCCCTCGGT	C1QBP
p1_535	AAGTTATAAAGAATGATGA	C1QBP
p1_536	GTCCACCCCTCGGTCGGCA	C1QBP
p1_537	TTGGACTGTCATTATCCAG	C1QBP
p1_538	GATTTGCCGAAGAATAGAT	C2orf49
p1_539	TTCCATCAAATACGATGAG	C2orf49
p1_540	TAGTTCCAACAGGGGACAA	C2orf49
p1_541	CGACTGAAGCCTCCCCCGC	C2orf49
p1_542	AAAAATTGAAACTCCTGTG	C5orf51
p1_543	TGACAATACATATACAGCA	C5orf51
p1_544	TCTTACCAAAAGAAGAGAG	C5orf51
p1_545	GTAACTGATTCCATCAAGA	C5orf51
p1_546	TCTACTACGTGGACCACCA	C8orf82
p1_547	GCCTCGCCACCGCCGCAGT	C8orf82
p1_548	GGCCTCGTAGCGCCCGCTG	C8orf82
p1_549	CGCAACTTCCTGCGCTGCG	C8orf82
p1_550	AAACGATGTCCCCAGGTGC	C9orf78
p1_551	TTGAGGAAGAGGCCCAACG	C9orf78
p1_552	GTGGGAGAGAAGGTACAAG	C9orf78
p1_553	AAAAATATCATTTCCACGG	C9orf78
p1_554	TTTGGTAAAGAATCTAAAT	CACYBP
p1_555	CTCCTTTTCAACCTGGGTC	CACYBP
p1_556	TTGCACTCCTTTTCAACCT	CACYBP
p1_557	GAACTGTATCAGTCTTGAC	CACYBP
p1_558	GAAGGAAGTTCTCTTCGGT	CALB2
p1_559	GCGGAAGTACGACACAGAC	CALB2
p1_560	CTTGGGCTCATCGTACGGC	CALB2
p1_561	TACGGATGTTTGACTTGAA	CALB2
p1_562	GAACTGTAATGAGATCTCT	CALM2
p1_563	AACTGTAATGAGATCTCTT	CALM2
p1_564	GAGTTGCATCAAACGAGGA	CAND1
p1_565	TTAGGGCATGCTCGAGTAA	CAND1
p1_566	ACGTAATGGCTCAACAAGT	CAND1
p1_567	ACCCTGATGCAATGGAGCA	CAND1
p1_568	GCAGCAGGTACTGTCGTCG	CAND2
p1_569	ATTCCGCAGGCGGTCCAGG	CAND2
p1_570	ATGTCGCTCTCGTTGACCA	CAND2
p1_571	CGCAGCCTTGATCAGCTCG	CAND2
p1_572	GAGATTGTCACTGATGGGG	CAPG
p1_573	CAGGGCGTCTTCTTCTCGG	CAPG
p1_574	CTGAAGGAGGGCAACCCTG	CAPG
p1_575	ATTTGCCTTGTCAGCTGTG	CAPG
p1_576	TCCGAGGGAGATGTGTAGT	CARM1
p1_577	TGCTCAAGTCATAGGCGGT	CARM1
p1_578	TGATTGACAATCCCCGTGT	CARM1
p1_579	AACCTGACGGACCGCATCG	CARM1
p1_580	CGTTTGGTGTTCCGCATGG	CASP2
p1_581	CTGGAATTTCGCTCTGGAG	CASP2
p1_582	GGTTGCAGTCTCGGCCTCG	CASP2
p1_583	ATATCATGTCTGAGCGCGT	CASP2
p1_584	AGTCGACATACTCTCGGCT	CBFB
p1_585	AGAGACAGATTGGTTCCTG	CBFB
p1_586	AGGCTCCCATGATTCTGAA	CBFB
p1_587	CTGTGTTATCTGGAAAGGC	CBFB
p1_588	AGAAACTCAGCAATGAGGT	CBX1
p1_589	TTTGCTCGAGGTTTGGAGC	CBX1
p1_590	AATGAGGTCGGGGCAATCC	CBX1
p1_591	TTACAGTCAGAAAAGCCAC	CBX1
p1_592	AAGCTGGCAAAGAAAAAGA	CBX3
p1_593	AGAGCCTGAAGAATTTGTC	CBX3
p1_594	ACACAGTGCTGACAATACT	CBX3
p1_595	AAACAGGCTGACAAACCAA	CBX3
p1_596	GAGCGTGATCAATTCAGTC	CCDC158
p1_597	CCTTGAAGAGCGAGTGTCA	CCDC158
p1_598	GGAGCAGAATAAGCGTCTG	CCDC158
p1_599	GCAGATCTATACTGTGATG	CCDC158
p1_600	AAGACCGGCAGTACGTGGT	CCDC94
p1_601	GAAGAAATTCAATGCTCGG	CCDC94
p1_602	TGAAAACACAGACTACACC	CCDC94
p1_603	TGGACTTCGAGGCTATGCT	CCDC94
p1_604	GTCCAACAACCGCGGACCC	CCNA2
p1_605	CTCTTGATTATCCAATGGA	CCNA2
p1_606	TTGACATGTCCATAGTATG	CCNA2
p1_607	TTCAACTAACCAGTCCACG	CCNA2
p1_608	GCAAAAGCACGAACGCAGT	CCT4
p1_609	CGCAGCACTCGGTCCATCT	CCT4
p1_610	AATTTACTGCTGACATGCT	CCT4
p1_611	GGTTCTGCTGAGTTAGCTG	CCT4
p1_612	AGCAATGATGACTACTGAT	CCT4
p1_613	CAGAAATCTATTCTAAGGT	CCT4
p1_614	GACTGACATGTCTCGACCT	CCT4
p1_615	GAGAGTGATACCTTTGGCG	CCT4
p1_616	GAACTACCCTGGGTCCCCG	CCT7
p1_617	GGGTGGCCACATCCCCAAT	CCT7
p1_618	ATCATGATGGCATCATGCA	CCT7
p1_619	GCTGGCCGAGTACCTGAGG	CCT7
p1_620	GAAGACTTTGTAAAACTGT	CCT8
p1_621	AGTTTTCTGCCAGTGCGCG	CCT8
p1_622	AGAGTTTTCTGCCAGTGCG	CCT8
p1_623	TTTGACTTGTGCATCCATG	CCT8
p1_624	AAGCTTATTGCTCAGGCAT	CCT8
p1_625	AGACTTCATCAATATCTCG	CCT8
p1_626	CGAAGACTTTGTAAAACTG	CCT8
p1_627	CTTTGACTTGTGCATCCAT	CCT8
p1_628	CTGCTGGCCCCCTCAACGG	CD3EAP
p1_629	CTGGCTCCCAGATCGTCAA	CD3EAP
p1_630	CTTCTTCGTAGGGGGCAGA	CD3EAP
p1_631	ACGGGAACAGCACTCCCAG	CD3EAP
p1_632	GTCAATGCACCAAATGACC	CDC37
p1_633	CGCGAGTGCAAGCGCAAGG	CDC37
p1_634	ATTTGGTGCATTGACCTAG	CDC37
p1_635	TGCATGACGATTGTCTGGT	CDC37
p1_636	TCACGTTTTCAAATGAAGA	CDC42
p1_637	GAAAGGAGTCTTTGGACAG	CDC42
p1_638	GAGTCCCAACAAGCAAGAA	CDC42
p1_639	ACAGTCGGTACATATTCCG	CDC42
p1_640	CGCCACAACCACCGGAACG	CDC45
p1_641	AAGTTTCTGGCCAGCGACG	CDC45
p1_642	GCCAGCTCAAACATCACCA	CDC45
p1_643	TGGTCTGTTAGTCCAACGA	CDC45
p1_644	TGGGAGTTGTTCCACTCCG	CDC5L
p1_645	CTCGAAGAGGAGTTCTACC	CDC5L
p1_646	ATCCACGAAAACTTAAACC	CDC5L
p1_647	TCTGTACAACTTGTCGCTG	CDC5L
p1_648	AGACCAACTATGTTGTTTG	CDC73
p1_649	CACAAAAACGGCTACAACG	CDC73
p1_650	GCCTATAACAGATACGATC	CDC73
p1_651	GGCTGTTTGGTGCGCAAAG	CDC73
p1_652	ATCGTCTTAAAGAGGATCG	CDCA5
p1_653	AGCTGTCCAATCACCTCGC	CDCA5
p1_654	GACGCTGTGTGTCTTGAAA	CDCA5
p1_655	ACTCCTGTGCCGAACCCTG	CDCA5
p1_656	GTCACTGGCCAATAATCGC	CDCA8
p1_657	TGGGGTAACAGTGTTAGCA	CDCA8
p1_658	GCTGGAGTACGCAGGCCAG	CDCA8
p1_659	CTCTTTGCTGTCAGCAAGA	CDCA8
p1_660	ATCCCTCCTGGTCAGTACA	CDK1
p1_661	CTTCAGGATGTGCTTATGC	CDK1
p1_662	ATCTCCAGAAGTATTGCTG	CDK1
p1_663	ATCAGACTAGAAAGTGAAG	CDK1
p1_664	ATGGGTGTAAGTACGAACA	CDK2
p1_665	CTGAGGTTTAAGGTCTCGG	CDK2
p1_666	ATCTTGCCGGGCCCACTTG	CDK2
p1_667	CTCCGTCCATCTTCATCCA	CDK2
p1_668	CTGGCCATCATTGAAGAGC	CDK2AP1
p1_669	GGGTGTAGCCTAGGGACGG	CDK2AP1
p1_670	TGGCCATCATTGAAGAGCT	CDK2AP1
p1_671	ATCATTGAAGAGCTGGGGA	CDK2AP1
p1_672	CATGGGTGTAGGTGCGCAG	CDK3
p1_673	AGTTTCTGCCACTCACATC	CDK3
p1_674	GGAAGCTGCCCTTATAGTC	CDK3
p1_675	ACGAAAGATACGAAAGAGC	CDK3
p1_676	AGAGTGTGAGAGTCCCCAA	CDK4
p1_677	CCCATCAGCACAGTTCGTG	CDK4
p1_678	GCTTTACTGAGGCGACTGG	CDK4
p1_679	CTCGAGGCCAGTCATCCTC	CDK4
p1_680	GTGGCCGGGTACATCGGAT	CDK5
p1_681	CAGCTGAGTAACAGCGGAC	CDK5
p1_682	CTTTACAATCTCAGGATCG	CDK5
p1_683	TAGCCGCAATGTGCTACAC	CDK5
p1_684	GGGGTCGTTCCACCACAGA	CDK5RAP3
p1_685	GACGCCTGGTACACGTCAA	CDK5RAP3
p1_686	GTGCTGGAAGCAGGAACCC	CDK5RAP3
p1_687	ACGTCAATGGCTTCCCCCA	CDK5RAP3
p1_688	GTGCTGATGGAAAACGAGA	CDK9
p1_689	CTGACTGATGAGGGCGAGT	CDK9
p1_690	TCGAACATGGACGTCAGGT	CDK9
p1_691	GCGTATGGGTCACGCACAT	CDK9
p1_692	GCAGCGTCGTGCACGGGTC	CDKN2A
p1_693	GGCAGCGTCGTGCACGGGT	CDKN2A
p1_694	AGCTCCTCAGCCAGGTCCA	CDKN2A
p1_695	TGCACGACGCTGCCCGGGA	CDKN2A
p1_696	CACCGAATAGTTACGGTCG	CDKN2A
p1_697	CTTGTAGAGCTATTCTGAC	CDKN2AIP
p1_698	GGTAACAACGGCAGGATCT	CDKN2AIP
p1_699	CAGAAGCTCCAGATAAACA	CDKN2AIP
p1_700	CTTTTAGAAGGCAACTGTG	CDKN2AIP
p1_701	TATGAAATCAACGTCCTAA	CELF1
p1_702	GGGCATAAACATCTGCAGC	CELF1
p1_703	ACCCGAGTAGGCCTGAGTG	CELF1
p1_704	TGAACTAGTGAGCACGCTG	CELF1
p1_705	CATTTGGGAGTTATACCCA	CENPE
p1_706	TAGCTCTTGATGTAACATG	CENPE
p1_707	TTCCGTTCCTTGCATTGAG	CENPE
p1_708	AGCGAACTGGATGAGGTGA	CENPE
p1_709	TAGTGGAAGACATACCAGG	CENPF
p1_710	TATCCATAATCTTCAACTG	CENPF
p1_711	GACAACTGATCCAGTGCCG	CENPF
p1_712	TTTCGTGGTGGGTTCTCGG	CENPF
p1_713	AATAGGTCAACTTCTTCCT	CENPL
p1_714	AGGAATGAAAGGAACACAA	CENPL
p1_715	GGACTGAAATAACAGTCAA	CENPL
p1_716	GAAACACGAACTAATCTTG	CENPL
p1_717	ACTTTATTAGGCATCGGAG	CENPN
p1_718	GTATTGCGCCTCAGCATGG	CENPN
p1_719	CAATGCTTCCAGAAGATGT	CENPN
p1_720	TTGCGCCTCAGCATGGAGG	CENPN
p1_721	GAGTGGTTTCTGTATGACA	CENPO
p1_722	ATGTCACGGTGACGTCAGT	CENPO
p1_723	AATCTAGCACAGAACGGGA	CENPO
p1_724	AGTGGGAAGAGTTGCTGTG	CENPO
p1_725	TTCAGCAAACAGACCATTG	CENPS
p1_726	CGGAAAGTCAGCTCCGAAA	CENPS
p1_727	AGATGTGAAGCTCTTAGCC	CENPS
p1_728	ACATCTTCAGTGTTAATTG	CENPS
p1_729	GAAGAGTTTAAGCGGCAGG	CEP112
p1_730	CACATGATCAAAGAACTGG	CEP112
p1_731	ACATCGCACCTGATTAGAA	CEP112
p1_732	GAATCTCTAAATAATGACT	CEP112
p1_733	TTTAGTGGAGCTTTACCCT	CEP290
p1_734	CTAAATCGGGAATTAGTCA	CEP290
p1_735	TTTAGTTTGACCAAGAGTG	CEP290
p1_736	CTTCTACAACAGAATCTCG	CEP290
p1_737	ATGAGGCGAATGAATGCTG	CEP295
p1_738	CAAGGGAAGGAATACCGAG	CEP295
p1_739	GAGATCACATGATGGTCTG	CEP295
p1_740	GGATAATCCAGTAGCACAG	CEP295
p1_741	TGAAGGAAGATGAAGTGGA	CFDP1
p1_742	GCAGACACAGAAAACCCAA	CFDP1
p1_743	GAAAAAGTTAAAATCACCA	CFDP1
p1_744	CTGAAGGAACATTAGCCTG	CFDP1
p1_745	GGCATCGTACAAAGCATAT	CFL2
p1_746	GACATTGGTGATACTGTAG	CFL2
p1_747	CATATCGGCAATCATTCAG	CFL2
p1_748	GAAGCAAAGCAGATCTTGG	CFL2
p1_749	TTCTGCACTTCTTGCAATG	CGGBP1
p1_750	GTGATCAGCCTTCTCAAGT	CGGBP1
p1_751	GGTGATCAGCCTTCTCAAG	CGGBP1
p1_752	GTGAGCTGCATGAAGATGG	CGGBP1
p1_753	AGAAGCACGGAATCCTCCG	CHAF1B
p1_754	TGGGTGTCATACAGAAGCA	CHAF1B
p1_755	GACACGTAACCAAAAGGGA	CHAF1B
p1_756	GCTGTCATCCTATTGTGGA	CHAF1B
p1_757	TGTCTTTCGGAGTTCTGGT	CHAMP1
p1_758	AATGTTCAGGAGACAACGT	CHAMP1
p1_759	GCTGGACTACGGATCTCTG	CHAMP1
p1_760	TTGATTCAAAATTACAACG	CHAMP1
p1_761	ACCCTCATAAGCCCCACTG	CHD3
p1_762	TGGTATCACGGGTGCCCTG	CHD3
p1_763	CGATATTGAACATGAACCG	CHD3
p1_764	CGCGTATGCAAGGACGGCG	CHD3
p1_765	AAACTTGCGCACATAGCGC	CHMP2A
p1_766	TTGATGCGGGCCAACATCC	CHMP2A
p1_767	CGATGGCACAAGCCATGAA	CHMP2A
p1_768	GAGATCATGGATATGAAGG	CHMP2A
p1_769	AGCAAGCTCCATGGTACGA	CHMP4A
p1_770	TGCCCTACAGGCTTTGCGG	CHMP4A
p1_771	GACGGGACATTATCCACCC	CHMP4A
p1_772	GACATCACGGAACAACAGG	CHMP4A
p1_773	TGACGGCCGCCAAGAAGCA	CHMP4B
p1_774	TATGCCGCCAAGGCCATGA	CHMP4B
p1_775	AACATGGGCTATGCCGCCA	CHMP4B
p1_776	ATCAACCATCGAGTTCCAG	CHMP4B
p1_777	GCCCAACAGTCATTCAACA	CHMP5
p1_778	TCCATGTTGAATGACTGTT	CHMP5
p1_779	TCATCTTCATCCAGTTCTG	CHMP5
p1_780	GATTTACAAGACCAGCTAG	CHMP5
p1_781	CTAGGGTTAGGCACGCTGT	CHMP7
p1_782	GAGGAGGTCCTTGTCGCTG	CHMP7
p1_783	TAACTCCTGCCCAGATGAG	CHMP7
p1_784	GGAGGCATAGATCCGGTCC	CHMP7
p1_785	ACGTGCAGGCCACACGCGT	CHTF18
p1_786	CGCTGCTCATGGTTGCGTG	CHTF18
p1_787	TGCCCGCAATCCCGTCCTG	CHTF18
p1_788	GCAATCACGTGTGCCAGGG	CHTF18
p1_789	TCGCCCGGATCCTTCGGCC	CIAPIN1
p1_790	AAAAAACCAAACTTTGAAG	CIAPIN1
p1_791	GAACAGACTGTACTTCCTC	CIAPIN1
p1_792	GTTGTCACTTTCATGACCA	CIAPIN1
p1_793	GGGAGACCCAGAGATCTCG	CIRBP
p1_794	CAGTGACCGGAGCTCGGGC	CIRBP
p1_795	CTCTCCAAGCACTTTAGGC	CIRBP
p1_796	TACGGTAAGTCACACTCCG	CIRBP
p1_797	ACTCAAATGTCTAGCTGTG	CKAP5
p1_798	ATTGCGTACAGCATTGTCA	CKAP5
p1_799	GTCCAGACCACATCGCTGT	CKAP5
p1_800	CTGTGGAAGAGGCGACAGT	CKAP5
p1_801	TCCACCGCGAGCTTCTCGA	CKB
p1_802	GCGCTCAAGAGCATGACGG	CKB
p1_803	TCGTTGACCCACACCAGGA	CKB
p1_804	CTGCATGGAGATGACCCGC	CKB
p1_805	ACGACGAGGAGTTTGAGTA	CKS1B
p1_806	TTCGGACAAATACGACGAC	CKS1B
p1_807	TTCAGATTCAGACATCAGA	CKS1B
p1_808	CAGACATGTCATGCTGCCC	CKS1B
p1_809	TCATGATTCTTTGGCTCAA	CLIC4
p1_810	ACCTGCAGAACTTGGCTCC	CLIC4
p1_811	ACGGATGTAAATAAGATTG	CLIC4
p1_812	TTGACGAAGAGCTCGATGA	CLIC4
p1_813	ACTGCAATGTGCGAATGCC	CLNS1A
p1_814	AGGATTCAGATGACTACGA	CLNS1A
p1_815	CTTCATAGGTGTAAAATGT	CLNS1A
p1_816	TGGCCTTCTGCTGTTAGAT	CLNS1A
p1_817	CAGCCCTAATTCTGGCCCG	CMAS
p1_818	GAACATTAAGCACCTGGCG	CMAS
p1_819	TTCACTCCATCGAAACTGA	CMAS
p1_820	TTGATGGATGTCTCACCAA	CMAS
p1_821	TATTGAACGATGTCTTGAG	CMPK1
p1_822	AATTGGCTTTGTTGACTGA	CMPK1
p1_823	TCAAGACAACCTTCAAGGA	CMPK1
p1_824	GGCTTTGTTGACTGAAGGT	CMPK1
p1_825	TATTAAACTCAATCAGCTG	CMTR1
p1_826	GCAGCGGTAGTCAAACACA	CMTR1
p1_827	ATTCAGCACAAGGACATCG	CMTR1
p1_828	AAGTGCTGCTCCCGAACGT	CMTR1
p1_829	GACATCGACTTTGACATAG	CNDP2
p1_830	AGACATCCTCATGCACCGA	CNDP2
p1_831	GACTGAAGTCGGAGACCCA	CNDP2
p1_832	CCCGTACACCCCAGAATGG	CNDP2
p1_833	CTGCAGACCAATTACACTT	CNN3
p1_834	GACAGCTTACGGGACTAGG	CNN3
p1_835	AAATTGTCGAGTTGTCCAC	CNN3
p1_836	GAGAATGGAAACATGACCC	CNN3
p1_837	CTACCTCGCCCACGAGAGT	COPE
p1_838	AGAATGCAGGACCTGGACG	COPE
p1_839	TCAAGCCCAGAGAGAGACG	COPE
p1_840	CGAGAGATGAGCAGGAGCG	COPE
p1_841	AATGTTATGAAGCATGGCT	COPS3
p1_842	GCCCTTCCATATCTTGACG	COPS3
p1_843	ATGATATGACTGACCGCCA	COPS3
p1_844	ATAACTACTCCTGCCATGG	COPS3
p1_845	AATACACTTGTGCTAACTC	COPS3
p1_846	ATGCTCCTTACAAAACAGC	COPS3
p1_847	GATGGGATAAGTTCTTCGC	COPS3
p1_848	TGCCCTTCCATATCTTGAC	COPS3
p1_849	AGAGCTCCAAGTTCTTCGA	COPS4
p1_850	GGATCTGCTTATCCCACGT	COPS4
p1_851	TGCTTATCCCACGTTGGCA	COPS4
p1_852	ATGAACTATTCCATCAATC	COPS4
p1_853	AATTCATTGAAGCTGCACA	COPS4
p1_854	GATTGCTAGGCTATATCTG	COPS4
p1_855	TCCTCAAATGAAATGACTC	COPS4
p1_856	TTGTAGGTATCGTCAGATC	COPS4
p1_857	CAGGAGGGCCGAAATATCG	COPS6
p1_858	TGCTGTCATTCGGGCTACG	COPS6
p1_859	AAGGAATATTATTACACCA	COPS6
p1_860	GAGCTGCTGTCCCACACCG	COPS6
p1_861	CTGGCCGTCATGAGCTGCG	CORO7
p1_862	CTGTGGCGGGTACCCGCAG	CORO7
p1_863	GAGCGCGAAGTGAAGCTGT	CORO7
p1_864	CAGCTGTACTGTTACGAGG	CORO7
p1_865	TTCGTGCGCTTCACCACCG	COTL1
p1_866	TTGCCCTCATCACGTGGAT	COTL1
p1_867	AACTTGGACCTCTTGCTCA	COTL1
p1_868	GATCGGTGAGAACGTCAGC	COTL1
p1_869	GACTTTCTCATCCATGGAG	COX4I1
p1_870	CACCTGTCTGCCAGCCAGA	COX4I1
p1_871	TTTGTCAAAGCTTTGCGGG	COX4I1
p1_872	GAACAGGGGCTCGAACGAG	COX4I1
p1_873	ATACTCATTAACGCCATTG	CPNE3
p1_874	ATACGCCTCTACAATGCCT	CPNE3
p1_875	CAACAATTATGATGGACAT	CPNE3
p1_876	ATGGACATAGGCAGCCTGG	CPNE3
p1_877	GAGTGGAACTATTCAAGAG	CPS1
p1_878	CTTTGTTCATTGGGAGACG	CPS1
p1_879	GCCTAGCACCATCATTCCA	CPS1
p1_880	AGTGGTAGCTGTAGACTGT	CPS1
p1_881	ATGTTCCCAGCAAAGACCG	CPSF1
p1_882	GCGTGGTGTGGCAGCATGG	CPSF1
p1_883	CAGCTACATCATCGACGTG	CPSF1
p1_884	TCACTGAACATCACGCAGA	CPSF1
p1_885	TAGTCTATGTAGGTAACCC	CPSF2
p1_886	GGACGATGATCAACTGTCG	CPSF2
p1_887	CTATAACGCTAGAATCTGA	CPSF2
p1_888	CAGCTGGTCATATGATAGG	CPSF2
p1_889	GCATGCCACTGTTAGTTGG	CPSF6
p1_890	GTCGCCCATATGGATCTGT	CPSF6
p1_891	AGTCACCCCTATCATATGG	CPSF6
p1_892	TAGCTGGGCCTCCTAATCG	CPSF6
p1_893	GTACCCTCATCTGCTCGTG	CPSF7
p1_894	GACGAGCTGCCGTTTATGT	CPSF7
p1_895	TCTATAGGAGTCTATGATG	CPSF7
p1_896	TCGGCTTCACTCACTGTAG	CPSF7
p1_897	AACTGATTCCCAAAAGCGA	CREB1
p1_898	CAATTTACCAAACTAGCAG	CREB1
p1_899	ATGGTAGTACCCGGCTGAG	CREB1
p1_900	GATGCCATAACAACTCCAG	CREB1
p1_901	TTTTACAAGATCCACTACC	CRKL
p1_902	CTGGGCGCAGGCTCGATGA	CRKL
p1_903	AACCGGAAACTGCAGGTAG	CRKL
p1_904	GGTCTTCGGCATCATTCCC	CRKL
p1_905	GGAGTTCCACAGGAAATAC	CRYAB
p1_906	CTTAACTTTGAGTTCCTCT	CRYAB
p1_907	GAGATGTGATTGAGGTGCA	CRYAB
p1_908	GAGGACCCCATCAGATGAC	CRYAB
p1_909	TGGCGATCAACATCACCAA	CSNK1A1
p1_910	TATAAGATTCTTCAAGGTG	CSNK1A1
p1_911	CATAAAACTTCAACAGGCG	CSNK1A1
p1_912	CTCAGATACATGTAATCTG	CSNK1A1
p1_913	ATCATATTGGCGCTGCTGA	CSNK2A1
p1_914	TGGAGTTTGGGTTGTATGC	CSNK2A1
p1_915	ATCATAATTGTCATGTCCA	CSNK2A1
p1_916	GAGGATAGCCAAGGTTCTG	CSNK2A1
p1_917	TGGTTCGAAAACTTGGTCG	CSNK2A2
p1_918	TTCTGGAGAACCTTCGTGG	CSNK2A2
p1_919	TGGATTACTGCCACAGCAA	CSNK2A2
p1_920	CAATGTTCGTGTAGCCTCA	CSNK2A2
p1_921	GCACCCTCAGCACTGACAA	CSRP1
p1_922	TCGCTGGGTATCAAGCACG	CSRP1
p1_923	CTCCGCAGCATAGACTGCC	CSRP1
p1_924	ACCCTCAGCACTGACAAGG	CSRP1
p1_925	GATGCCCAGCCTCTCGCCA	CSRP2
p1_926	GGCCAAAAGGCTACGGTTA	CSRP2
p1_927	TCTACTGCAAATCCTGCTA	CSRP2
p1_928	AGTATGGGCCAAAAGGCTA	CSRP2
p1_929	ATGACACGGCCTTAAACAC	CSTB
p1_930	TTCAAGAGCCAGGTGGTCG	CSTB
p1_931	GTTTGTCCCCGCGACCACC	CSTB
p1_932	TCAAGAGCCAGGTGGTCGC	CSTB
p1_933	ATAAAGAGTTCGAATCACT	CSTF1
p1_934	GCACGTGACTTCATCCACA	CSTF1
p1_935	TTAACGGAACATATAGCAT	CSTF1
p1_936	GGCAGCAACACATAGTCCT	CSTF1
p1_937	CGAATGTCCCAACCCCTCG	CSTF2
p1_938	GATGCTCCGAATGATCCAC	CSTF2
p1_939	CTCGTGCATCTATTCCTCG	CSTF2
p1_940	GACCAGTGTCCATGGAACG	CSTF2
p1_941	TGGAGCATTCTCATTCGAG	CSTF3
p1_942	CTGATCCTCTGTACGAAGA	CSTF3
p1_943	TATAGGCCAGGACATACTC	CSTF3
p1_944	ATAGCTGCTAGCTTAGCAC	CSTF3
p1_945	CACGCCCACCACGCCCGGA	CTBP1
p1_946	AGCGCCGGACGCCACCTCG	CTBP1
p1_947	GACGGTGAAGTCGTTGATG	CTBP1
p1_948	AAGAGCACGTTGAAGCCGA	CTBP1
p1_949	CTAAAGAGGGAGCGCAACG	CTBP2
p1_950	GCATGGTGGACACGATGAT	CTBP2
p1_951	GAGGCCGTTTATAACTCAG	CTBP2
p1_952	GCCCCCGAAGGCAGCACAG	CTBP2
p1_953	AACTGAACTAGTCGTGGAA	CTNNB1
p1_954	ATCATGGGGTCCATACCCA	CTNNB1
p1_955	TGCAATGACTCGAGCTCAG	CTNNB1
p1_956	GTCTGCTCTAGTAATAAGC	CTNNB1
p1_957	CATGATGTAGCAGATGTGC	CTNNBL1
p1_958	GTCGATGATCTCTCCTCGC	CTNNBL1
p1_959	GATGGCGTCCACAACACTC	CTNNBL1
p1_960	CGGCCTGAGATGTGTACAG	CTNNBL1
p1_961	CACGGGATGACTGGTCGTA	CTPS1
p1_962	TGTGAGAGCCGCCCCACAG	CTPS1
p1_963	GTAGATGGATGAGACATCG	CTPS1
p1_964	TTCGTGTATTTGCCCACAA	CTPS1
p1_965	ACGTACGGGTTGTTGAGGT	CTSA
p1_966	GTACTTCACTAACCAGGGC	CTSA
p1_967	GAGAACTCCTTCACGAAGC	CTSA
p1_968	TTGTCATTCTGCTCATAGG	CTSA
p1_969	AAGGTTGCTGGTTGCTCGA	CUL2
p1_970	CAGCATTTTATGAGTGCGT	CUL2
p1_971	GATACGAACTATAGCAGCT	CUL2
p1_972	GTTATGTATCATAGGTACT	CUL2
p1_973	GGTGCTCACGACAGGATAT	CUL3
p1_974	TGTTGGTTTACCACAGGCG	CUL3
p1_975	TAATGATTTTAGGTCTCGA	CUL3
p1_976	CAATGGTTTTGCATAAACA	CUL3
p1_977	CGGTTCGTCAACCTGATGA	CUL4A
p1_978	GAAGCAGACCTCGATCACG	CUL4A
p1_979	TGTGAGTATGTTCACTGTG	CUL4A
p1_980	ATATGCTGCCGAAGGCCAA	CUL4A
p1_981	AAGGACCACTGGTGGAGCG	CUX1
p1_982	TACGAGGTCTACATGTACC	CUX1
p1_983	GATGTTCTGCTCATCGGAG	CUX1
p1_984	CTGGAGCGATGTCACGGAG	CUX1
p1_985	CAGGAATCTGGTCTAACCG	CWC15
p1_986	CGTGACTTCAGGAGAGAGT	CWC15
p1_987	ACTCAGGATGCCCCTGAAG	CWC15
p1_988	TAGAGGGTCATCTGCATCA	CWC15
p1_989	TGGTTGCCATGGCAAATGC	CWC27
p1_990	CTGAAAAAAGAGAAACCAG	CWC27
p1_991	AGTTTACTTTCATTTGGAG	CWC27
p1_992	AACTGGTTCAGCAGTGCAA	CWC27
p1_993	TATCTTCACTGGAAGCTCG	CWF19L1
p1_994	TATCTTGGTTTCAAGCCCG	CWF19L1
p1_995	GCCAGAGCTATAAACCGGG	CWF19L1
p1_996	GATTTGCTATCTCTACCTG	CWF19L1
p1_997	TGCAGGCTTACAAAGGCGC	CYRIA
p1_998	CTTCAGCTCATCGAATCGA	CYRIA
p1_999	GAAGTCATTCTGAATAGCC	CYRIA
p1_1000	TAGAAGAGGGACATTCGAT	CYRIA
p1_1001	TTGTCCGGACCAACACATG	DARS2
p1_1002	AGTTGCGTTCGTCTCACTT	DARS2
p1_1003	TGGTCCTAAGAGATTTCGA	DARS2
p1_1004	ACCTTCATCTCGATAACAT	DARS2
p1_1005	ACACGATGTAGGAGGTGAA	DAZAP1
p1_1006	TAAAGACCCAAACTGTGTG	DAZAP1
p1_1007	CAAGCCATGCACACCCCGG	DAZAP1
p1_1008	TTCGAGGACGAACAATCAG	DAZAP1
p1_1009	ATCTCCGTGGCGTCAGCTG	DBN1
p1_1010	TGACTGAAGTACCCCTCAC	DBN1
p1_1011	AGCGTGGAAGACATAGACG	DBN1
p1_1012	GGTGACCATCGGGATGAGG	DBN1
p1_1013	GAGGCGGATCTACGCTGCA	DBR1
p1_1014	TAATGTGACTGGGCGCCTG	DBR1
p1_1015	TTCTCACGCTCTTCATTGG	DBR1
p1_1016	CTGGTGTGGTAAAATACCG	DBR1
p1_1017	GTTCAAGGACAAGAGAGTG	DCTN2
p1_1018	TACCAGCGCCTACTGCATG	DCTN2
p1_1019	TTAGCAATCATCTGCTGGG	DCTN2
p1_1020	ATGTAGTTCATAAGTGACA	DCTN2
p1_1021	TGTAAAAGGATCATTGGAC	DCUN1D1
p1_1022	AAGGCCCAGATACCCAAGA	DCUN1D1
p1_1023	TAGTGTGTTGATTATTGCG	DCUN1D1
p1_1024	AAAAATCCTTAAATCGTCC	DCUN1D1
p1_1025	AAAAATTTTGTGAAGACAT	DCUN1D5
p1_1026	GCTAGACTAATAAGTGGAG	DCUN1D5
p1_1027	GTTGTAGGGCCAGAAGGAA	DCUN1D5
p1_1028	AATTGGAGGCTGAAAGCAT	DCUN1D5
p1_1029	AGCAACATATCTCGGAGCA	DDI2
p1_1030	AAGGACAGCTCATGCGGGT	DDI2
p1_1031	AAGGAACGCAATCCACCCC	DDI2
p1_1032	ATGCCAACCGGGCACACTC	DDI2
p1_1033	CGCGAAGCTGAGTGGAAGA	DDRGK1
p1_1034	TACTCCTCATGCTCCCGCT	DDRGK1
p1_1035	AATTGGAGCTAAGAAACTG	DDRGK1
p1_1036	GTAGGAGAGACCATGACTG	DDRGK1
p1_1037	GTTCAGCTAACTCCCGGGA	DDX1
p1_1038	GAGAGCTTTCGGAGCATTG	DDX1
p1_1039	CTCTGAAAGACCAACAGGA	DDX1
p1_1040	AGATGAACCCATATGACAG	DDX1
p1_1041	CTCCATGGATACACATAGC	DDX17
p1_1042	TACAGATGTAGCCTCCCGT	DDX17
p1_1043	GCGTTTGCGTAAAAAAAAG	DDX17
p1_1044	CACTATCTGGAGGATGTTG	DDX17
p1_1045	CTGGTCATGTGCCACACGA	DDX39A
p1_1046	GGCCACCAGGATCCGCCGC	DDX39A
p1_1047	TCGCTCGATGTCCATCCCC	DDX39A
p1_1048	CGGATGTCCTTGCTCAGGG	DDX39A
p1_1049	CATCCACGAAGATCTCCAT	DDX39B
p1_1050	TTGGCTTTTCAGATCAGCA	DDX39B
p1_1051	CTGGTGATGTGTCACACTC	DDX39B
p1_1052	GACGAAGTTGACGCTGCAT	DDX39B
p1_1053	GATCTCGTAGTGATTCAAG	DDX3X
p1_1054	ACGTGGTGGAAACAGTCGC	DDX3X
p1_1055	CGACTATTCTACGAATCTG	DDX3X
p1_1056	GTACTGCCAACTCTCTCGT	DDX3X
p1_1057	CAACTATACGACGTATCTG	DDX3Y
p1_1058	TTGGCAATCGTGAAAGACC	DDX3Y
p1_1059	ACGGAGTGGACATAGTCGT	DDX3Y
p1_1060	TATGATGATATACCAGTAG	DDX3Y
p1_1061	GCATATAATCTTCGATCAG	DDX42
p1_1062	GCGAATAACCTTAAACAGG	DDX42
p1_1063	CATTGATACCCACACGCAT	DDX42
p1_1064	ATGGCGGTATCCATCTCCA	DDX42
p1_1065	GTTCGTCCTGATCGACAGA	DDX46
p1_1066	CTCGTCCAGACATTATAGC	DDX46
p1_1067	ACATGTCAATCATTCGACC	DDX46
p1_1068	AGAGAGAGGTCTCGTAGCA	DDX46
p1_1069	AGCTGTTCGACCTACTCGA	DDX47
p1_1070	GGAATGTTTTCCGATCTCG	DDX47
p1_1071	AGTGGTCAATCAGTCGACC	DDX47
p1_1072	TTTAGAATATAAACCAGGT	DDX47
p1_1073	AGTCAACAAGAGCGTGACT	DDX5
p1_1074	GATGGCCAGTTGCTCTAAG	DDX5
p1_1075	TTTGGTGCTGGCACCAACT	DDX5
p1_1076	AGTCTACTTGTATCTACGG	DDX5
p1_1077	TCACCACTGCGGGGTGCAA	DDX56
p1_1078	CTGCCAGCTCGATGGATGT	DDX56
p1_1079	CTAAGTGGAACTGCTCCGT	DDX56
p1_1080	GACACAGTCGTAGAAGCCT	DDX56
p1_1081	TGTAGAGCAAGTTCTCTAG	DDX6
p1_1082	AGCTTGTATATCAATACCT	DDX6
p1_1083	GAACGGCTAGACCTGAAGA	DDX6
p1_1084	ACACTAAGAGGGAAAGTAG	DDX6
p1_1085	AGAAGCATAATCACTACAA	DECR1
p1_1086	CCAATTTCTAGTGTCACGA	DECR1
p1_1087	TTGTGATAAACAATGCAGC	DECR1
p1_1088	TGCAATTCAGTGTGATGTG	DECR1
p1_1089	GAACAGTTCTGGAATGGCA	DEK
p1_1090	AAAAGAGTCTCATCGTGGA	DEK
p1_1091	AGAATGTGGGTCAGTTCAG	DEK
p1_1092	AAATAGTGAACTAGTGAAG	DEK
p1_1093	TACCAGGTGTCGCGCACGT	DES
p1_1094	GAAATGTTCTTAGCCGCGA	DES
p1_1095	GCGTCAATCTCGCAGGTGT	DES
p1_1096	GGCAGAGTAGGTCTGGATG	DES
p1_1097	GACAAGGGATGCTACTCAG	DGCR8
p1_1098	AACCCCAACGGGAAATCCG	DGCR8
p1_1099	CGAGTCCTCGATGCTGATG	DGCR8
p1_1100	ACACCATCAATGGTCACCG	DGCR8
p1_1101	TACTACGTGCGCGCCTGGG	DHCR24
p1_1102	TGGCAATTACTACAAGCCG	DHCR24
p1_1103	ATCTGAAGACAAACCGAGA	DHCR24
p1_1104	CTTCAAAGTGTTTCACACG	DHCR24
p1_1105	CGGCCCGGCAGATACCTGA	DHFR
p1_1106	AACCTTAGGGAACCTCCAC	DHFR
p1_1107	GTCGCTGTGTCCCAGAACA	DHFR
p1_1108	GACATGGTCTGGATAGTTG	DHFR
p1_1109	AGGGGTCAACCCTCTGGTA	DHRS2
p1_1110	ACGCCCCCACAGTGCTCCA	DHRS2
p1_1111	CAGAGTGCTCCCTACCAGA	DHRS2
p1_1112	AGCTGCAATGGAAGAGACC	DHRS2
p1_1113	GTCTTGGTCAGGCCCAGCA	DHRS4
p1_1114	GCCCAGGACGGGGCCCATG	DHRS4
p1_1115	AGCATAATGGATGTCACTG	DHRS4
p1_1116	ACGGGCACCGTGTGCCATG	DHRS4
p1_1117	TAAAGTCAGTACTTCGACG	DHX15
p1_1118	AGTTGCCTGTACCCAACCC	DHX15
p1_1119	TCTTGATGAGGCTCATGAG	DHX15
p1_1120	CAACAGGATGTGTACGCCC	DHX15
p1_1121	ATACGGGCCTGCATGTCAG	DHX16
p1_1122	GAGCGATTCCATGCCTGTG	DHX16
p1_1123	ACATGCCCAAGGAAACCCG	DHX16
p1_1124	TCGAAATGGGAACACCGGG	DHX16
p1_1125	CGTTGGCCAGATTATGTAA	DHX36
p1_1126	GTGGTACGCGAAAAAACAG	DHX36
p1_1127	CTATTTTCCGAACACCAGG	DHX36
p1_1128	GTGCCAAGTGGACTCCAAG	DHX36
p1_1129	ATGGGGGGAAACCTTGGCG	DHX38
p1_1130	TGATCGTTACACCAGATGG	DHX38
p1_1131	CTCCTCCGAGGACTACGTG	DHX38
p1_1132	AAACCGCATGCTCACCAGT	DHX38
p1_1133	CTAGTAGCAACATTGATGA	DHX9
p1_1134	CGACAAAACCAAGTGGGTG	DHX9
p1_1135	TAAAACTTCTGCGTCTAGG	DHX9
p1_1136	GGTTATAATTACACTGGCA	DHX9
p1_1137	GCTCCGGATTCAGCTGATG	DIDO1
p1_1138	CGCTTCCACCCCGCCACAG	DIDO1
p1_1139	CCCGGCTTCATCACCTGCG	DIDO1
p1_1140	GACGTGAGAAGGAACTCCG	DIDO1
p1_1141	TGTTCCTTAAAATGTGACG	DIS3
p1_1142	TTCAGTCCACGGAGACTAG	DIS3
p1_1143	CACGAAGATATTGTGGCTG	DIS3
p1_1144	CGTCTATATCAGTACATCC	DIS3
p1_1145	TCACTGCTACGAAAGCTGA	DLD
p1_1146	CAGTTATAGGTTCTGGTCC	DLD
p1_1147	ATTCTTAGTAAAGGGTCGT	DLD
p1_1148	GAATTGAACTAGATCCCAG	DLD
p1_1149	TTCGAATCCTCCTCCAGGG	DNAAF5
p1_1150	CTCAGTAGCCTCAACGACG	DNAAF5
p1_1151	AACGTCCCGACGAGCTCTG	DNAAF5
p1_1152	CGGGGGCAACCCCGCATGG	DNAAF5
p1_1153	GTAGTGCTTGTCGAGGTCG	DNAJA2
p1_1154	AATGGCAGAAGAAGAGGAG	DNAJA2
p1_1155	TGCTCTGTAGTGCATGCAG	DNAJA2
p1_1156	CAGAGAATTACATTCACTG	DNAJA2
p1_1157	TAGTGGCAATGCTGCACCT	DNAJA3
p1_1158	CACGTGTCCATGATGTTCA	DNAJA3
p1_1159	CGTGGAACGCATCACAAAA	DNAJA3
p1_1160	CACGTTGATCGTCTCGTAC	DNAJA3
p1_1161	AAATCACTTTCCCCAAGGA	DNAJB1
p1_1162	ATAACATCTTTGAATACGA	DNAJB1
p1_1163	ATCTTCGACCGCTACGGGG	DNAJB1
p1_1164	TAAAGGGGAGTGGCCCCAG	DNAJB1
p1_1165	GTAGATCTAGAAGTCACTT	DNAJB11
p1_1166	GTAGTTAGAAACAAACCTG	DNAJB11
p1_1167	TCGTCGCAGACCACCTCCT	DNAJB11
p1_1168	GTGAATGAAGAACGAACGC	DNAJB11
p1_1169	AGAGAGGTCGCTGTCCAAG	DNAJB2
p1_1170	GGGAGATTTACGACCGCTA	DNAJB2
p1_1171	ATGCGGCGTCCTTGGACAA	DNAJB2
p1_1172	GTTCTGAAGCTCTGAGAAG	DNAJB2
p1_1173	GATCTTGTTTGAGGCGGGA	DNAJB4
p1_1174	ATATAGTGGTTGTACCAAA	DNAJB4
p1_1175	GGTTGAAAGGAGGAGCAGG	DNAJB4
p1_1176	AAGGCTAAACGCTGATGGA	DNAJB4
p1_1177	GCCCTTAAAACTTCGAGCG	DNAJB5
p1_1178	TAAGTGACCCCAAGAAACG	DNAJB5
p1_1179	CTGGGTCAAAGCCACTGAA	DNAJB5
p1_1180	CACAAAGACGATGTCAGCA	DNAJB5
p1_1181	CGTGTCTCAGCAGCGAGGC	DNAJB6
p1_1182	TCAGCGAGGGCATCGTCGT	DNAJB6
p1_1183	GGGCCCGGGTGCCCGAGGT	DNAJB6
p1_1184	TCAGCAGCGAGGCAGGCCG	DNAJB6
p1_1185	GCGGAGAAGAAGTTCAAGC	DNAJB8
p1_1186	TGGCCATTGATCATCTCGG	DNAJB8
p1_1187	CTCAAAGGAGAAAGGGTCC	DNAJB8
p1_1188	AAGAACCCTGACAATAAGG	DNAJB8
p1_1189	GATGAGGACCACATTCATG	DNAJC16
p1_1190	CTGGTCGAGATAGCCCAAG	DNAJC16
p1_1191	CATTCATATCGAGCCTGTG	DNAJC16
p1_1192	CGCCTGGCCCATCACCTAG	DNAJC16
p1_1193	TCGAACGCCTGAGAGAAGA	DNAJC17
p1_1194	CTCCTGGCGTATCTGCTCC	DNAJC17
p1_1195	CAGAAAATACTGAAGGCCA	DNAJC17
p1_1196	AGGAGGATGAGTCAAAAGG	DNAJC17
p1_1197	TACAAGTTGCTACTGGATC	DNAJC8
p1_1198	CAGGCAGGAAAAGAATACG	DNAJC8
p1_1199	CGAAAAAAACAATTAAAGA	DNAJC8
p1_1200	ATGAAACTCTTTGCAGAGC	DNAJC8
p1_1201	CACCCGGACCGGGTGGGTG	DNAJC9
p1_1202	GTGGGTGAGGGCGACAAGG	DNAJC9
p1_1203	CCAATACGCCTCCCAGTCT	DNAJC9
p1_1204	AAAGGTTCGGAAGAAGAGC	DNAJC9
p1_1205	GCGCTCAAGCTCCGAGCAG	DNLZ
p1_1206	CTTGCAGGTGTAGACGAGC	DNLZ
p1_1207	TGGTCATTGTGACCTGCCC	DNLZ
p1_1208	ATATCATCGCTGACAACCT	DNLZ
p1_1209	TCGCGCTCCCGGATGTGGG	DNM1
p1_1210	CTTCTCATCGATATCGAGC	DNM1
p1_1211	AAATTCACCGACTTCGAGG	DNM1
p1_1212	GATGAGAAGGAACTCCGAA	DNM1
p1_1213	AATAGCTACGGTGAACCCG	DNM1L
p1_1214	GGTTCGCCCAAAAGTCTCA	DNM1L
p1_1215	AACCAGTTCCACACAGCGG	DNM1L
p1_1216	CCTGTAGGTGATCAACCTA	DNM1L
p1_1217	CGTGAGCTGACGGAGCCGG	DONSON
p1_1218	GCTCTGCTGGAAGGTACAA	DONSON
p1_1219	TTCTATCAGCTCCAATACG	DONSON
p1_1220	GGTACAAACGTAGAAATAG	DONSON
p1_1221	CTCGCTACAAAGGAAATGG	DPM1
p1_1222	ACAGTTGGAGAAGATCTAT	DPM1
p1_1223	GACCACGAGAGAAAAAGTT	DPM1
p1_1224	AATGGAGGTGTATATGGCT	DPM1
p1_1225	GATTTGTTACAAATCTCAT	DR1
p1_1226	ATGACATGCTCTGGTGAGA	DR1
p1_1227	CTCTTCTTCAGGAATGCCA	DR1
p1_1228	GTAGCATTAAAAAGAAGAA	DR1
p1_1229	CTGCCAGGTGACCCAGTCG	DRAP1
p1_1230	GTCGGGAACAGATGCCACC	DRAP1
p1_1231	AAGCTGTCCGGGACAGACT	DRAP1
p1_1232	GACGGGGAAGACAACCACA	DRAP1
p1_1233	TAATTGAAAATGAGCTGGA	DRG1
p1_1234	ATTTAACACATAGATACAG	DRG1
p1_1235	GGAGTAAGGAAGCACCACT	DRG1
p1_1236	ATGCAGAAATCCTCCACTG	DRG1
p1_1237	TGCGTATCTGTCCACGACG	DTYMK
p1_1238	TTAAGGAAAAGTTGAGCCA	DTYMK
p1_1239	AGTCGTGTCTTTCATGAGC	DTYMK
p1_1240	GGCCTTCCCAAACCCGACC	DTYMK
p1_1241	GGGCAGCTGTCGCTGTGAG	DUSP23
p1_1242	TTCGTGCAGATCGTGGACG	DUSP23
p1_1243	GCAGAAGTCGGGGATGCGC	DUSP23
p1_1244	ATCCCCGACTTCTGCCCGC	DUSP23
p1_1245	ATGTGCTGAACGCGGCTGA	DUSP3
p1_1246	TTGGTGTTGACGTGCATGA	DUSP3
p1_1247	ATGCCCAGGTATGTGATGC	DUSP3
p1_1248	GGTAGGCGATAACTAGCGT	DUSP3
p1_1249	GTACATTACGAATTGACTG	DYNC1H1
p1_1250	CAGCGGAGAATGGTCTCCG	DYNC1H1
p1_1251	CGTACCTCAGATCAAACAT	DYNC1H1
p1_1252	TAGGGCACAGTCTGCTCCG	DYNC1H1
p1_1253	GAGAAGGAGCACGATTACA	DYNC1LI2
p1_1254	ATACTTATACAACAAGTCG	DYNC1LI2
p1_1255	AATTTTACAACCGTGAAGC	DYNC1LI2
p1_1256	TGCTGCCAACTCTTTGTCG	DYNC1LI2
p1_1257	GGATCCATTGACCTTCAGA	ECHDC1
p1_1258	GAAAGGCCTCATTGTCCGT	ECHDC1
p1_1259	CGAATCTGATCTTACTCTC	ECHDC1
p1_1260	GCATAATACCAAGCTGGGG	ECHDC1
p1_1261	GGGACGCATGGAATGCCCT	ECI2
p1_1262	GTGGTCAATGGTCCAGCTG	ECI2
p1_1263	TGCCGTGTATGCATCTGAC	ECI2
p1_1264	GTATTTGACTTGATCAACA	ECI2
p1_1265	CAGAGACGAGGAGAAGATG	EDF1
p1_1266	CATTCTATTACCAAGAACA	EDF1
p1_1267	GGGCTTACGCAGAAGGACC	EDF1
p1_1268	CATGACAGGGTGACCCTGG	EDF1
p1_1269	CTCAACAAGGCCGACATGG	EHD2
p1_1270	CTCAACGACCTGGTGAAGA	EHD2
p1_1271	ACGAGTTCTCAGAGGCCAT	EHD2
p1_1272	GGAACATCACATCTCCCCT	EHD2
p1_1273	GGTACTGTAATTGAGCATC	EIF1
p1_1274	ATAGCTTACCGAAAGAGTG	EIF1
p1_1275	TTGCAGAAGTTTGCCTGCA	EIF1
p1_1276	CGATAAAAAGAAACTAGTG	EIF1
p1_1277	TTCTGGAGTTCATACTGTC	EIF2S3
p1_1278	ACACCTGACGAGTTTCCTA	EIF2S3
p1_1279	TGCCCTCAGCCTCAGACAT	EIF2S3
p1_1280	AGGTCTTACTTCTATCTCC	EIF2S3
p1_1281	GCGATGATGCACTCCCCCA	EIF3I
p1_1282	TGGATGTCGTTGATCTGCC	EIF3I
p1_1283	ATGTTTGTGACCGCGTCCA	EIF3I
p1_1284	CGATGATGCACTCCCCCAG	EIF3I
p1_1285	TCCTGTCACGCCTGTATCG	EIF4A1
p1_1286	AACATCTTGATGTATTTGG	EIF4A1
p1_1287	TGCACCTCAGCACGCACGT	EIF4A1
p1_1288	AGCACATCAGAAGGCATTG	EIF4A1
p1_1289	TAAAGGAGTCTCTCCTTCG	EIF4A2
p1_1290	GAGACCCAAGCACTAGTAT	EIF4A2
p1_1291	TATTGTTGTTGGTACACCC	EIF4A2
p1_1292	CAGATGAAATGTTGAGCCG	EIF4A2
p1_1293	TTCGACACCATGGGCCTGC	EIF4A3
p1_1294	TGTTGTCGCGGGCACTCCA	EIF4A3
p1_1295	ACACGTGCTATCAAAATGT	EIF4A3
p1_1296	CTGATGAGAACCACCTGTG	EIF4A3
p1_1297	TACCTTTCAATACGGTTCA	EIF4H
p1_1298	GAAATCCATGTTGGATCCA	EIF4H
p1_1299	CTGAAGCGGCTGCCCATGG	EIF4H
p1_1300	GTTGGATCCACGGAGGGGA	EIF4H
p1_1301	AACATGGTTGACGTTGCAA	EIF5
p1_1302	GAAGCTCAAAGGCGTCGAA	EIF5
p1_1303	ATTGTCAATGGATCTCATG	EIF5
p1_1304	GAGTGTCAGAACTTTTGCA	EIF5
p1_1305	GTGAAATTCTAACCTTGGC	EIF5A
p1_1306	TCTCGACGATCTTACATGG	EIF5A
p1_1307	GATGACTTGGACTTCGAGA	EIF5A
p1_1308	TCCTGGATGCCAATCAGCT	EIF5A
p1_1309	GGACGACCATGCAAAATAG	EIF5A2
p1_1310	CATCCATGTTGTGAGTAGA	EIF5A2
p1_1311	TTCACCAGTTTCTGTCAGC	EIF5A2
p1_1312	TGAAAATATCAATTCCAAC	EIF5A2
p1_1313	TGGTGCACGCGTCTATCGC	EIF6
p1_1314	GCCACGTAGTCATTGCAGG	EIF6
p1_1315	CCCAACAATACCACCGACC	EIF6
p1_1316	ACAGTGCAGATTAGGCGGG	EIF6
p1_1317	GGCATTCACCCTGAACCAT	ELAC2
p1_1318	TACGGAGACCAGGTGGACA	ELAC2
p1_1319	GCTTCATGTATCAGGAGGG	ELAC2
p1_1320	GGCGTTCAGAGACTCATGC	ELAC2
p1_1321	GTGAACTACGTGACCGCGA	ELAVL1
p1_1322	GTACATCAGCGGGCTCCCG	ELAVL1
p1_1323	TATGCTCGCCCGAGCTCAG	ELAVL1
p1_1324	TGCCAGAGGATCCCCTCGT	ELAVL1
p1_1325	CGAGTACGAGACCCAGAGG	EMD
p1_1326	GGCTCCCCATAAGTCCTGG	EMD
p1_1327	CGGCGGGTGAGCCATGAAG	EMD
p1_1328	GAACGCCCCATGTACGGCC	EMD
p1_1329	AAACAAGATCGGAGGCCGT	EMG1
p1_1330	ATATTGTTGAAGAATGGAC	EMG1
p1_1331	TCAGTGTTCGAGCAGCTGA	EMG1
p1_1332	AAACAATAGGATCACTGCT	EMG1
p1_1333	GGTGCGAACGCCATTCTGG	ENO1
p1_1334	GTCATCGGCATGGACGTAG	ENO1
p1_1335	GCCTGAAGAGACTCGGTCA	ENO1
p1_1336	AACTGATGATCGAGATGGA	ENO1
p1_1337	GGCTGGAAGGATCAGTTGA	ENY2
p1_1338	TAAATTAATTGAATGTGGC	ENY2
p1_1339	CACGTTACTGTTGATGACT	ENY2
p1_1340	ACACGTTACTGTTGATGAC	ENY2
p1_1341	ACCCCTTTGATAATTGGGT	EPM2AIP1
p1_1342	ACGAGCGGTATGTGGCGGA	EPM2AIP1
p1_1343	CGTCAGGGCGACTTGCCCG	EPM2AIP1
p1_1344	GGATGATTGGTGAGAACTC	EPM2AIP1
p1_1345	CTGTGGTCATTCAGGACGA	ETHE1
p1_1346	AACAGGGCATCTCCAGTGA	ETHE1
p1_1347	GTCTGTCCGCCCACACCCA	ETHE1
p1_1348	GATCTTTTCATGGACCGAG	ETHE1
p1_1349	GGGTCTTCATAGGACACTG	EWSR1
p1_1350	GGAGGCTTCTTCCGAGCAA	EWSR1
p1_1351	GGTTCCCTCGGGAACCCCG	EWSR1
p1_1352	GAGGTGGCTTCAATAAGCC	EWSR1
p1_1353	AGTACACATCCTGTATGTG	EXOSC1
p1_1354	ACTCCCAGCTCGTTCTCGG	EXOSC1
p1_1355	CGAGCAACTGAAAAAGACA	EXOSC1
p1_1356	TGGCCAAGACAATGTCACC	EXOSC1
p1_1357	AGCAAGCTATGATGCCCTG	EXOSC10
p1_1358	GATTGGATAGCCATCCGGA	EXOSC10
p1_1359	ACCTGCTGTCGGACGGAGA	EXOSC10
p1_1360	CATGTCACTTCGAAGCTCG	EXOSC10
p1_1361	CGTCCATGAACCTTCCTGG	EXOSC2
p1_1362	TTGTTACCGAGAATCACTG	EXOSC2
p1_1363	GAAGTAGGAGACATCGTAG	EXOSC2
p1_1364	GTTCAACAGAAGAGGTGGA	EXOSC2
p1_1365	GATATCAATCTGGGAGCGT	EXOSC4
p1_1366	GCGCAAGCGACGGCCACAT	EXOSC4
p1_1367	ACATGGCTGAGGTCCGCCA	EXOSC4
p1_1368	GCGTGCTCAGCTGGCTTCG	EXOSC4
p1_1369	TACGGGCCGGCCGAGGTGA	EXOSC5
p1_1370	TTCCGTTCCACGCTGTCCA	EXOSC5
p1_1371	GGATGTAGGATCCAGCACG	EXOSC5
p1_1372	ATGCGGGCTCTCTTCTGTG	EXOSC5
p1_1373	CGGCCTACCTGGAGGCGGG	EXOSC6
p1_1374	AGATGTACGACCTGGTGGT	EXOSC6
p1_1375	AGGCATGAGCGCCACGGTG	EXOSC6
p1_1376	GAGGCCGCAGCCCACCACC	EXOSC6
p1_1377	TGTGGTGTCCAACACTAGT	EXOSC7
p1_1378	GTTAGCGATCTCGGTGCCA	EXOSC7
p1_1379	GTGCTACCCCTGAATTTGA	EXOSC7
p1_1380	CATCTCGAAGATGCTCTCT	EXOSC7
p1_1381	TCATTTGCCTCGACTACGA	EXOSC8
p1_1382	GTTCAATTAGTACCGCAGA	EXOSC8
p1_1383	AGGACTTATGCATTTCTCC	EXOSC8
p1_1384	TGCACATTTGCTTTGCTAG	EXOSC8
p1_1385	GAGTCTTCAAGATCACCCC	EXOSC9
p1_1386	GATTACGGATGCTGCATTG	EXOSC9
p1_1387	GTGAAGTTGAATCGACTCA	EXOSC9
p1_1388	TGAGATGCAGTAAAATCGC	EXOSC9
p1_1389	ATATGGTTAGTGATAGCGA	FAF1
p1_1390	ATTTGTGAGCAGAACACGT	FAF1
p1_1391	GCCTCAAGTGAAAGGCGAT	FAF1
p1_1392	TGCTCTAAGGACAGCCGGA	FAF1
p1_1393	GCTGCGGCCATGGACTACG	FAHD1
p1_1394	GTGCCTGGATATGACCGCC	FAHD1
p1_1395	AACGGCGAACTCAGACAGG	FAHD1
p1_1396	CGGCCATGGACTACGTGGG	FAHD1
p1_1397	GAGACGTAATGGGAAACAA	FAHD2A
p1_1398	ACTGGCAAATGAGACGTAA	FAHD2A
p1_1399	CTGGCAAATGAGACGTAAT	FAHD2A
p1_1400	ACGTGGGCCATAGCATCTG	FAHD2A
p1_1401	CAATTGGAGGAGACTCAGG	FAM103A1
p1_1402	CAAGACAACAGACAGTTCA	FAM103A1
p1_1403	GGTGGGAACCAAAGAAACA	FAM103A1
p1_1404	TAGATTCACAGAAAATGAC	FAM103A1
p1_1405	CATTATGTATCTCAAACCA	FAM111A
p1_1406	GCCAAGAAATGCTTGTGCG	FAM111A
p1_1407	AACCACATATTTGGCAGGC	FAM111A
p1_1408	GTGTTGAGAGAACAAATCG	FAM111A
p1_1409	AGAAAAGATACGAGGCTCT	FAM172A
p1_1410	GTTAAGACACATAAAAACT	FAM172A
p1_1411	TAAATGAAGATCTGGACAG	FAM172A
p1_1412	AGTTTTATCTTTATGAGTG	FAM172A
p1_1413	TTCTCTGCGCACTACGACG	FAM50A
p1_1414	AATGACATGAAGGCCAAGC	FAM50A
p1_1415	GAGGCGGCCATGTATGAGG	FAM50A
p1_1416	AGGCTGGAGATCTTCCGCT	FAM50A
p1_1417	CGGCGGCACTCATATTCAC	FAM98B
p1_1418	ACAAGTAGTGGCACCAGCC	FAM98B
p1_1419	GTGAAAGATATTCTCTCAA	FAM98B
p1_1420	GTGACAAAGCATAACGCTT	FAM98B
p1_1421	TTGGCAAGAAAGTGCGTGT	FBXL18
p1_1422	GTTGGACCCAATCAGCTCG	FBXL18
p1_1423	CAACGGCGGGAAGGACCTG	FBXL18
p1_1424	AAGATGACGACGTTTAACG	FBXL18
p1_1425	CAGAGTATTGCGGACCCAT	FBXO22
p1_1426	GATTGCTACCTGATCCCAT	FBXO22
p1_1427	CGAGGCATCAATATCCAGA	FBXO22
p1_1428	ATCACTGACGTCCTCGTTG	FBXO22
p1_1429	ATTCATCCCTTACCCGCCG	FDPS
p1_1430	GAAGATCCTGCTGGAGATG	FDPS
p1_1431	CATATTGCAAGAACACTGC	FDPS
p1_1432	TATAACCGGGGTTTGACGG	FDPS
p1_1433	TTGTAAGAACTGTCCGCCA	FERMT2
p1_1434	GGCGTGATGCTTAAGCTGG	FERMT2
p1_1435	GATGACCAGTCTGAAGATG	FERMT2
p1_1436	CTGGAGATTACTCTGGAAG	FERMT2
p1_1437	TCGTTTTGGCCTCCGAACG	FH
p1_1438	TTTGGCATCTTGAAGCGAG	FH
p1_1439	CATGATCGTTGGGATGCAC	FH
p1_1440	CTCTCGTGGTATGGCAGAC	FH
p1_1441	CCAGTCTGCCATACCACGA	FH
p1_1442	GCAGCAATGTGCATTGCTG	FH
p1_1443	GCCAAAAGCTTTAATAACT	FH
p1_1444	GGTATCATATTCTATCCGG	FH
p1_1445	TGGAATGCCGCAAGCCCAT	FHL1
p1_1446	TCTGGAGGAATCACTTACC	FHL1
p1_1447	AAGCAGTCTTTGTGCCAGA	FHL1
p1_1448	GGAAGCTTCTTCCCTAAAG	FHL1
p1_1449	GTTTAAGGGGACCCCCTAA	FIGNL1
p1_1450	CTATGGGTCGAACTTGATC	FIGNL1
p1_1451	TCAGTGGTAATCCATAAGG	FIGNL1
p1_1452	CCAACCTCAGCGTGCATCA	FIGNL1
p1_1453	TTAGGAAACATTAAAAATG	FKBP3
p1_1454	AAACCAACTTTCCCAAAAA	FKBP3
p1_1455	GGGAGATGTTGTTCACTGC	FKBP3
p1_1456	TACAGGAACACTACAAGAT	FKBP3
p1_1457	GCAGGCGGTGATTCAGTAT	FKBP5
p1_1458	CATGTTGGCGTATATCCTG	FKBP5
p1_1459	AACTCGTTCATGAGCAGCT	FKBP5
p1_1460	AAACATCCTTCCACCACAG	FKBP5
p1_1461	TACTCCGAGTTCTTCACGG	FLII
p1_1462	GTTGCGCAAGTTGACAGCG	FLII
p1_1463	ATCAACTACAAGCTCTCCG	FLII
p1_1464	CCGAGCCAGATGAACACGT	FLII
p1_1465	AACCTGGCCGAGTTCACTG	FLNB
p1_1466	GGCACGTAGGTCACCGCGT	FLNB
p1_1467	CGTTGACCATGAAGTATGG	FLNB
p1_1468	AAGCCCAATGTCTTCACCG	FLNB
p1_1469	TATGTGGTGACCATCACGT	FLNC
p1_1470	GCGGTGTACTTGACAGTGT	FLNC
p1_1471	GCCAACATCCGGGACAATG	FLNC
p1_1472	GTGGACGCCATTCTCGTGG	FLNC
p1_1473	CAACCCTTGAATTATTGGA	FMR1
p1_1474	GGCTTCATCAGTTGTAGCA	FMR1
p1_1475	GCAAGCTAGAAAAGTACCT	FMR1
p1_1476	TCAGATTCCCACCTCCTGT	FMR1
p1_1477	TGCACAAAGCGGTAACTGG	FOXK1
p1_1478	CGGTAGTAGGGGTAATGCT	FOXK1
p1_1479	ACCGGCAGCTGACCCTGAG	FOXK1
p1_1480	TGCCGGCTAAACTGTTCGT	FOXK1
p1_1481	ATCTTGGTATAAATTCAGA	FRG1
p1_1482	TCGCCCTGAAGTCTGGCTA	FRG1
p1_1483	ATTCAGATGGACTTGTTGT	FRG1
p1_1484	TTCAGATGGACTTGTTGTT	FRG1
p1_1485	GGCTGCTTATTTCGGGACC	FTO
p1_1486	TACAACGGACAAGATGAAG	FTO
p1_1487	AATCTGGTGGACAGGTCAG	FTO
p1_1488	TTTGGCCGGTTCACAACCT	FTO
p1_1489	GAGGCTTGTCTGCTCCCGT	FUBP3
p1_1490	CTGACTTTCGGGGTGTACG	FUBP3
p1_1491	ATGCTGACACCGATCCGGA	FUBP3
p1_1492	CGGTGCCAGCCGATAAGTG	FUBP3
p1_1493	GTTACAACCGCAGCAGTGG	FUS
p1_1494	ATGAACCCAGAGGTCGTGG	FUS
p1_1495	ATGGACAGCAGGACCGTGG	FUS
p1_1496	ACGTGATCCTTGGTCCCGA	FUS
p1_1497	CCAGGTTCTGAATCAACCG	FXR2
p1_1498	GGCTGCGATTACGACGTTG	FXR2
p1_1499	GCCATCAGTCCGATTACCA	FXR2
p1_1500	CAGGCCCGAAAAGTACCTG	FXR2
p1_1501	CTAATAGAAGATATCAGGA	G2E3
p1_1502	GTCAGTGTTGTGGTTCCAG	G2E3
p1_1503	CTCAGTAGATCTTTACTCT	G2E3
p1_1504	AATTACCCAGACAGTCACC	G2E3
p1_1505	CTCTTCTGAGCATCCTCAG	G3BP1
p1_1506	GTACTTTAACAACATGAGG	G3BP1
p1_1507	CAGGCTTAGACTCTGGACG	G3BP1
p1_1508	TCCACCACAAAGACCTCAG	G3BP1
p1_1509	GTCCAGCTCCGACTCCTCG	G6PD
p1_1510	TGGTCCTCACGGAACAGGG	G6PD
p1_1511	ATGGGGCCGAAGATCCTGT	G6PD
p1_1512	GAGGTGCAGGCCAACAATG	G6PD
p1_1513	AGGAATGGACAACTGGTCG	GAPDHS
p1_1514	GCTGTCGGGAGCCCCTACG	GAPDHS
p1_1515	GCGAGGGGAGCCAAACAGT	GAPDHS
p1_1516	CACGATCCCAAATCGCTCG	GAPDHS
p1_1517	ATTAAGTTAAAAGACACTG	GARS
p1_1518	GAGATATTCCAACCTTCGT	GARS
p1_1519	GCTTTGTCTACGTCTACTT	GARS
p1_1520	TGGCTCGTGCATGACAGGA	GARS
p1_1521	GTCGCGGGCCTCTCCTGAG	GATAD2A
p1_1522	ACGTGTGCAGGACACCTCG	GATAD2A
p1_1523	AAACACTGACGGAGACATG	GATAD2A
p1_1524	ATCTACCTGGTCGGCCTGG	GATAD2A
p1_1525	GCATGGAGCGGGCAGATGT	GATAD2B
p1_1526	AGACATCAACATGTGTGGA	GATAD2B
p1_1527	GGTTCAACCCGCAGAAGTG	GATAD2B
p1_1528	AGCGTATGATGTCTCATGA	GATAD2B
p1_1529	ACTTTCGGATGCACAACCG	GBP2
p1_1530	GAAGTGCTTCGTCTTCGAT	GBP2
p1_1531	CACCTAGAGCAGCTAAAGG	GBP2
p1_1532	CTTGACATTGGAATGGCTG	GBP2
p1_1533	AACGAGTCCTTTACTACAC	GFM1
p1_1534	AGGCGCTTCCCAAAAATAC	GFM1
p1_1535	TTCATTAGAATCAACCATG	GFM1
p1_1536	TGACACCATCTATAACACA	GFM1
p1_1537	GCTGCTTAGACAGTGATGG	GFM2
p1_1538	CTCGTAGAGCCGAACGGGA	GFM2
p1_1539	GCACGAACTGAGTTTAGGA	GFM2
p1_1540	GGTGCCTAAGAGTGTTGGA	GFM2
p1_1541	GGAGACTATTTTCCTGTGT	GGH
p1_1542	ATGACAGCAACAACTCAGT	GGH
p1_1543	CGCTCAGATTATGCTAAAG	GGH
p1_1544	TGCTTTCTCTGGATGCCAC	GGH
p1_1545	AATGCATTACGATTTCACA	GINS1
p1_1546	TGCTCTGATCCGAAGCAAG	GINS1
p1_1547	TCCATAGTCTTTTAGACAC	GINS1
p1_1548	ATCTCTTGCTACTTATATG	GINS1
p1_1549	GGCGCCGAGACTGACAACG	GINS3
p1_1550	CTCGGGACTGTCAAAATGC	GINS3
p1_1551	CAAGCTTGAACTACCCTTG	GINS3
p1_1552	ACCCTCTTGGTAGATCTTG	GINS3
p1_1553	AAATCTCAGGAGAGCCAAA	GINS4
p1_1554	GTAGCTGCTGAGGACGTAG	GINS4
p1_1555	TTCCTTCTCAAGGACATGA	GINS4
p1_1556	TTCCCTCATGTCCTTGAGA	GINS4
p1_1557	GCGTCGGAGACTACAAGCT	GLOD4
p1_1558	CACTGACGGAAGTTGCAGA	GLOD4
p1_1559	AATGGAGTAAAACAATGGT	GLOD4
p1_1560	ACTACTGGTGTAATCTACT	GLOD4
p1_1561	AGTCAATTTCTTCAAGCGA	GLRX3
p1_1562	TCATTAGCGCTGGGTAGGA	GLRX3
p1_1563	GATATCTTCTCAGATGAAG	GLRX3
p1_1564	ACTCAAAGCCTATTCCAGT	GLRX3
p1_1565	GTTGTAGGCCGCGTAATCG	GLRX5
p1_1566	GCGCTGGTGAAGAAGGACA	GLRX5
p1_1567	GTCTTCCTCAAGGGGACGC	GLRX5
p1_1568	AGCCGCAGGATCTGCACCA	GLRX5
p1_1569	AGCACGCATCCGCAGCCCG	GLS
p1_1570	CTGCGACACTGGCTAATGG	GLS
p1_1571	ATTGCGAACGTCTGATCCC	GLS
p1_1572	ATAATCCTATGGTAAATGC	GLS
p1_1573	ATAAGATCAAATGACTCCT	GMNN
p1_1574	GTGAAAATAAAAATCTTGG	GMNN
p1_1575	GTGGCAGAAAAACGGAGAA	GMNN
p1_1576	GTGATTCAAAATTATCCAG	GMNN
p1_1577	CTTTATGAAAATCTTTCAG	GMPS
p1_1578	GTCATAGACCGAAGAGTGA	GMPS
p1_1579	AGTCATAGACCGAAGAGTG	GMPS
p1_1580	TTGCTAATTCTTTTCCGTG	GMPS
p1_1581	CGGTTATGGCGAGATGGTG	GNAI3
p1_1582	GTTGGAATGTAGTTAGACT	GNAI3
p1_1583	CATGAGGATGGCTATTCAG	GNAI3
p1_1584	ACAGCAATTATCTTCTGTG	GNAI3
p1_1585	GACCCGGAGGACCCTCCGT	GNB2
p1_1586	ATGAAGGTCTGTCGGCACA	GNB2
p1_1587	ACAAACGTGCGGCCATCGG	GNB2
p1_1588	CTGCGCGAGAAGGCAACAG	GNB2
p1_1589	GGAGTGACCCTTTGCTGAT	GNG12
p1_1590	GTTCCTCACAGTAGGACAT	GNG12
p1_1591	TCAGGTTTCGAAGGCATCA	GNG12
p1_1592	AAGCACCAACAATATAGCC	GNG12
p1_1593	GCCAGCCGCAAGAGACTGT	GNL1
p1_1594	TTGGAGCTGGACATCCGGG	GNL1
p1_1595	CAAGAGCGCTACAAGGATG	GNL1
p1_1596	GGTCTGAAAGTATCGGGTA	GNL1
p1_1597	AATTATGAGGCGGTCCCCG	GPKOW
p1_1598	TTCTTTCTGGCCCTCACCG	GPKOW
p1_1599	GCCCCGTGTCAACTCACTG	GPKOW
p1_1600	GTCCACAAACCGCACACGC	GPKOW
p1_1601	GCACCTGACGTCAACTACG	GPS1
p1_1602	GTGGTCGCCCAGGTCGTCG	GPS1
p1_1603	GCATGTCGGCTGACACGTA	GPS1
p1_1604	CGGCCTGATGCGCATCGAA	GPS1
p1_1605	CTCAGCGTATCGGGCGTGC	GPX4
p1_1606	GTGTGCATCGTCACCAACG	GPX4
p1_1607	AATTTGACGTTGTAGCCCG	GPX4
p1_1608	ATCCACTTCCACAGCGGGT	GPX4
p1_1609	AAGAACCTCTATGAGGGGC	GRPEL1
p1_1610	CTTCCCCTCAACCGGTGTG	GRPEL1
p1_1611	ATGGGTCAGAGTGAACAGA	GRPEL1
p1_1612	AGGAGCCAGAAATTGGTGG	GRPEL1
p1_1613	TTCGGATGCACAATCTGCA	GRWD1
p1_1614	GTCCGTAGGTGTCCAGAGG	GRWD1
p1_1615	GACGCCTCCATCCGCATCT	GRWD1
p1_1616	CGGGAGGTCGGCCAGTCCG	GRWD1
p1_1617	GAGAAACGGTACACGTGCG	GSTM3
p1_1618	CGAGCGATGTAGCGCAAGA	GSTM3
p1_1619	TGACTATGATCGAAGCCAA	GSTM3
p1_1620	GAGCCTTATCAGTTGTGTG	GSTM3
p1_1621	GTGGATGAACAAGTACTGA	GTF2A1
p1_1622	CAGGAGCTTGTACTCCACC	GTF2A1
p1_1623	AGGTGGTCAGAGCAGCCAA	GTF2A1
p1_1624	GGATGATGACACCTGTCTG	GTF2A1
p1_1625	TATTGATGTGGGATCTGAA	GTF2B
p1_1626	AGATTGATTCTGTCTGCCA	GTF2B
p1_1627	AAAGCGCTAGAAACCAGTG	GTF2B
p1_1628	GTGGATTTGATTACAACTG	GTF2B
p1_1629	TATCGTACTCTTGTTAATG	GTF2E1
p1_1630	AGCTGCTAGCCTAGCAGGT	GTF2E1
p1_1631	TTCACTGTAGGAGAACGGA	GTF2E1
p1_1632	CAGAATGTTGTCATTAACA	GTF2E1
p1_1633	TTCAACCGCAAGCTTCGGG	GTF2F1
p1_1634	CATCGCACGCTCACTGCCG	GTF2F1
p1_1635	CGGCTCAAGGATCAGGACC	GTF2F1
p1_1636	CAGCTCGCTCGCCTTCCTG	GTF2F1
p1_1637	CTGTCATTGGAAGGAATAG	GTF2F2
p1_1638	AGAGTCTTCCAAACCAGTG	GTF2F2
p1_1639	TAGTATTGATGTTTCTCAA	GTF2F2
p1_1640	GTTTTCACTGGCAGCTGGT	GTF2F2
p1_1641	ACGAAGCCAAACTACTGCA	GTF3C3
p1_1642	GCTCGCTCCATATAGCCTA	GTF3C3
p1_1643	CTTGCATCCAAATGGAGTG	GTF3C3
p1_1644	ACAGAAGAATGGGTTAGAC	GTF3C3
p1_1645	TGGGGAGCGAGTCATCAGT	GTF3C4
p1_1646	GCCCCGGAAGGAAATCTCG	GTF3C4
p1_1647	AAACGGTAATATCGCCGTG	GTF3C4
p1_1648	GATAGGGTGTTCAACCCTG	GTF3C4
p1_1649	AGCCTACTTCGGCAGATGT	GTPBP1
p1_1650	TCTGGTCGCACCAGCAGTG	GTPBP1
p1_1651	GCTTGGGGATTCAAACGTG	GTPBP1
p1_1652	CGGGCTAATTGTGGTGGGG	GTPBP1
p1_1653	TATCCTCGGAAACGGTTTG	GTPBP10
p1_1654	ACTTAAAGACAGGTATCCT	GTPBP10
p1_1655	TGTGAAATCCCTGTGCCTG	GTPBP10
p1_1656	GTGCACTGAAAGGCTCCAA	GTPBP10
p1_1657	GCTCTTAAAAAGGCGCTGG	H1-1
p1_1658	CTGGTAAGCAAGGGAACGT	H1-1
p1_1659	CTTAATGCCCAGCTTAATG	H1-1
p1_1660	AAGCTCAAAAAGGCCACGG	H1-1
p1_1661	ATCTACACCGAGGCCAAGA	H1-10
p1_1662	CGCCTTGATCGAGTACTTG	H1-10
p1_1663	TGAAGGGCACCGGCGCCAA	H1-10
p1_1664	GCCTTCTTCGCTTTGTGCG	H1-10
p1_1665	GTGTCAGAGCTCATCACCA	H1-2
p1_1666	TTCTCCACATCATAGCCGG	H1-2
p1_1667	AAACTTGGTCTCAAGAGCC	H1-2
p1_1668	CCAAGGTTAAAAAGGCGGG	H1-2
p1_1669	CTGCTTCTAAGGAGCGCAA	H1-5
p1_1670	TTCTTAGGCGTGGCCCCCG	H1-5
p1_1671	TTCTCCACGTCGTAGCCAC	H1-5
p1_1672	TGCTAAGCGCAAAGCGACG	H1-5
p1_1673	CGATCATGTCTGAATACTT	H1F0
p1_1674	GGCTAGCCGGAAGGACCCC	H1F0
p1_1675	GGTCTGCTTGAGGACACCG	H1F0
p1_1676	GTATATCAAGAGCCACTAC	H1F0
p1_1677	CGGCTAGTTGCAGATGGCG	H2AC21
p1_1678	GTACTCGAGGACCGCCGCC	H2AC21
p1_1679	GCGGAAATTCTGGAGCTGG	H2AC21
p1_1680	CCATCTGCAACTAGCCGTG	H2AC21
p1_1681	CAGAATCGCAGCACTGTAC	H2AFV
p1_1682	CTGTACAAACCTCTGCAGT	H2AFV
p1_1683	GCAAAGCTGGAAAGGACAG	H2AFV
p1_1684	TCGCACCACAAGCCATGGA	H2AFV
p1_1685	CAGGAGTCATCTTTCCCGT	H2AFY
p1_1686	GAGTTGCTAGCGAAGAAGC	H2AFY
p1_1687	GCAGCGAGAGACAACAAGA	H2AFY
p1_1688	TCCTTGTCTAGGAAACACG	H2AFY
p1_1689	AGCCCCGAGACACATCTTG	H2AFY2
p1_1690	GACTGCCGCCATGTAGACA	H2AFY2
p1_1691	TATTGGCTCCATGAGAGTG	H2AFY2
p1_1692	TTACCGACAGTCCAAACCA	H2AFY2
p1_1693	TACTCCGTATACGTTTACA	H2BC9
p1_1694	ACGCTTGTTGTAATGAGCC	H2BC9
p1_1695	TCGAAGATATCGTTGACAA	H2BC9
p1_1696	TTGTTGTAATGAGCCAGGC	H2BC9
p1_1697	CGGGAGTTGCACAAAGTGT	HABP2
p1_1698	TAGGTGCCGTCCTTCTCAC	HABP2
p1_1699	ATGACTGCTATGTTGGCGA	HABP2
p1_1700	ATTAAAGTTACCAATGACA	HABP2
p1_1701	ACTGGTCACACAGTAGTGT	HADH
p1_1702	TCTGTGCTGTGGACAACGG	HADH
p1_1703	GCCATCGTGGAGAATCTGA	HADH
p1_1704	CACTGGGTTGAAGAAATGG	HADH
p1_1705	TTAGACAAATCATTCCACC	HAT1
p1_1706	ACTGCTAGCTTTATTGACG	HAT1
p1_1707	CTACGCTCTTTGCGACCGT	HAT1
p1_1708	TTCAAGAAGTTGAGCACCA	HAT1
p1_1709	GCCGTGATCCGGATCAGTG	HCFC1
p1_1710	ATGACTGTGATGGCCACCG	HCFC1
p1_1711	CATTAAGGACCTTCCTGCG	HCFC1
p1_1712	TGGAAGTGTACCAACACGC	HCFC1
p1_1713	CATTATCTGGTGATAGACT	HDAC2
p1_1714	TGGCTGTTAATTGGGCTGG	HDAC2
p1_1715	TAGATATTCATCATGGTGA	HDAC2
p1_1716	GTGCTGTGGTATTACAGTG	HDAC2
p1_1717	GCCGGAAGCCTTGACAGTA	HDGF
p1_1718	CGAGAAAGGAGCGTTGAAG	HDGF
p1_1719	TCCCAGAAAAAGAGCTGTG	HDGF
p1_1720	GGCCTCTCAACCTCCAAGG	HDGF
p1_1721	ACAAGAGTAGCGACAACAG	HDGFL2
p1_1722	CGAGGACGATGAGGACCGG	HDGFL2
p1_1723	AGCGTGTCCCCATCCGAAG	HDGFL2
p1_1724	GTCTCGAAACGAGCCCGAA	HDGFL2
p1_1725	TCGATGGAGTGCTTGTGCG	HDHD5
p1_1726	CGTCACCGTGGATGAGCTG	HDHD5
p1_1727	ACAGCATAGAGCTTCCGGA	HDHD5
p1_1728	GTAGACGCCTGTACACACC	HDHD5
p1_1729	GTTCACATCGAGTTCACAG	HDLBP
p1_1730	ATCATGGAGGAGTGCGGCG	HDLBP
p1_1731	GCCACTTCGTCATCCGCAG	HDLBP
p1_1732	GTGGTGGAAGACTCCATGC	HDLBP
p1_1733	AGAGCCGTGTGAACTTCAT	HEATR3
p1_1734	TGTCCCCCGCACTCACTGA	HEATR3
p1_1735	ATGCTGTGCAAGCGTCTGA	HEATR3
p1_1736	CTCCAGCACCCGAGCGCCG	HEATR3
p1_1737	AATCACATACACTCGGCAG	HELB
p1_1738	GTACAAGTAAAGCCTGTGG	HELB
p1_1739	CGACACATAAATGCCAAGG	HELB
p1_1740	ACTGAGCAAAGTCAACTAG	HELB
p1_1741	AACGCATTTCGGTCTCTCA	HELLS
p1_1742	CAAATGACGTGATTACCAC	HELLS
p1_1743	GCAATTGTACGGTTCACAA	HELLS
p1_1744	CGACTACTTCTCGTTTAGG	HELLS
p1_1745	GGATATACAGCAGCGAGGA	HIF1AN
p1_1746	AAACGCTCAATGACACTGT	HIF1AN
p1_1747	CGATGCATCTTATTCCCTC	HIF1AN
p1_1748	CAAACGCTCAATGACACTG	HIF1AN
p1_1749	TCTGGGATATATGTTTCTT	HINT1
p1_1750	GGAAATGTCATGGAAAGCA	HINT1
p1_1751	GTATCACCAGAAAATGTGT	HINT1
p1_1752	TCTTCTGCCACAGAAATCT	HINT1
p1_1753	AACTGGACCTTACCAAGAA	HIRIP3
p1_1754	AGGGCCCGACACTTCCCTA	HIRIP3
p1_1755	CGAGGCAGAACCCGTTCAG	HIRIP3
p1_1756	ATGTTCGCAACATCCAAGG	HIRIP3
p1_1757	GAAGCCCAGCCCGAGAAGA	HIST1H2AH
p1_1758	GAGGTGACGCGGGATGATA	HIST1H2AH
p1_1759	GCAAGGGTAATTATGCCGA	HIST1H2AH
p1_1760	TCTGGACGTGGCAAGCAAG	HIST1H2AH
p1_1761	AGCGCTTATTGTAGTGAGC	HIST1H2BB
p1_1762	CCCTAAAAAGGGTTCTAAG	HIST1H2BB
p1_1763	GCATCTCATCCAAGGCCAT	HIST1H2BB
p1_1764	TATCACTAAGGCGCAGAAG	HIST1H2BB
p1_1765	CTCCCCCGAAAGAGAAGGG	HLCS
p1_1766	GTTGGGTGCCTTTCCCGTG	HLCS
p1_1767	CTGTCAATGTCCACACAGT	HLCS
p1_1768	TGCCTTTTGGAACTCGCGG	HLCS
p1_1769	ACTACCAATCAAAATGGGA	HMBOX1
p1_1770	ACGAGGGAGTCGATTTACC	HMBOX1
p1_1771	AGGGTCCTCTATTGGAATG	HMBOX1
p1_1772	AGTCGGAAAGTACCAGATG	HMBOX1
p1_1773	ATGAGTGGCAGCGATGTCA	HMCES
p1_1774	TTTTGACCACCAAGTCGAC	HMCES
p1_1775	GGTGATGTTCTCTGTTGGG	HMCES
p1_1776	GGAACTGACTGGACCACTG	HMCES
p1_1777	TGGAGTAAACTGCCTCCTG	HMG20A
p1_1778	ACGAAGTAAACGAGGAGGT	HMG20A
p1_1779	GGCCTACAAGGTCTTCAGT	HMG20A
p1_1780	AGAAACAGAGGTAAAGGAA	HMG20A
p1_1781	GCTGTCCCGGGACTCACCG	HMGA1
p1_1782	AGCGCTGGTAGGGAGTCAG	HMGA1
p1_1783	CCAACACCTAAGAGACCTC	HMGA1
p1_1784	AAAAGGACGGCACTGAGAA	HMGA1
p1_1785	GGATCCTAATGCTCCCAAA	HMGB3
p1_1786	AAAATTCCGCAAAATTGAC	HMGB3
p1_1787	CTGCACAAAGAAGGCATAA	HMGB3
p1_1788	GAAGTGCTCTGAGAGGTGG	HMGB3
p1_1789	CGGTGATGAGCATAGTCTG	HNF1A
p1_1790	CAGAAGAACCCTAGCAAGG	HNF1A
p1_1791	GGCTCCAACCTCGTCACGG	HNF1A
p1_1792	GTGAACGTAGGACCCAGGG	HNF1A
p1_1793	TTCTCGCAGTTTGGCACCG	HNRNPA0
p1_1794	TGCTTGTCGGCAATAATCT	HNRNPA0
p1_1795	AATCACGACGCGGCAGACA	HNRNPA0
p1_1796	ATTCAGGGCCATCGCGTGG	HNRNPA0
p1_1797	CTTACTGACAATCTTATCC	HNRNPA1
p1_1798	TATTAGGATTCTCAAAGAC	HNRNPA1
p1_1799	GGGAACGCTCACGGACTGT	HNRNPA1
p1_1800	TTCATGTCTTAAGGTCGAA	HNRNPA1
p1_1801	CAGAAATACCATACTGTGA	HNRNPA1L2
p1_1802	ATGAATACAACGCCACACA	HNRNPA1L2
p1_1803	ATCCAGCCAAAGAGGTCGA	HNRNPA1L2
p1_1804	GCCCTGCCAAAGCAAGAGA	HNRNPA1L2
p1_1805	TTGTCTAGACAAGAAATGC	HNRNPA2B1
p1_1806	CAGGAAGTAACTTTAGAGG	HNRNPA2B1
p1_1807	TTGGCTTTGGGGATTCACG	HNRNPA2B1
p1_1808	GTGGACGTGGATTTGGGGA	HNRNPA2B1
p1_1809	CTAATACCTCCTCCCCCCG	HNRNPA3
p1_1810	GCCTGTATTAAAGGTCGTG	HNRNPA3
p1_1811	AATGTGTGCTCGACCACAC	HNRNPA3
p1_1812	TTCCACCAAAGTTTCCACC	HNRNPA3
p1_1813	GCAAGAACGAGGAGGACGC	HNRNPAB
p1_1814	AGTCGTAGCCGCCATAGCC	HNRNPAB
p1_1815	GAGGCCATTGAATTGCCAA	HNRNPAB
p1_1816	AAAAGTTCCATACTGTCAG	HNRNPAB
p1_1817	GAGCCGTACATCTCCGCTG	HNRNPCL2
p1_1818	CATTATCATCATCATCCAG	HNRNPCL2
p1_1819	GGAGCCGTACATCTCCGCT	HNRNPCL2
p1_1820	CCAGGTTAATAACTGCAAC	HNRNPCL2
p1_1821	GCGTCTGGAGGCACCGAAG	HNRNPD
p1_1822	ATTGACGCCAGTAAGAACG	HNRNPD
p1_1823	GACGCCAGTAAGAACGAGG	HNRNPD
p1_1824	TTTACTAAGACCAACATTG	HNRNPD
p1_1825	AGCCCTCCCGATTGGCGGG	HNRNPDL
p1_1826	GACAGCTCCGTCACTATGG	HNRNPDL
p1_1827	AACGCGAGCAAGAATCAGC	HNRNPDL
p1_1828	GAGTACTTGTCTCGATTTG	HNRNPDL
p1_1829	CATCTACACTAGAGAGGGC	HNRNPF
p1_1830	ATGGGACACCGGTACATTG	HNRNPF
p1_1831	ACAGGCTACGGGGGCTACG	HNRNPF
p1_1832	TCTCTCCCGAACAGGTCGG	HNRNPF
p1_1833	ATTGCCGGTGGACTTCCAG	HNRNPH1
p1_1834	ATCACAGATACGGGGATGG	HNRNPH1
p1_1835	CTTCCCTTTGGATGTAGCA	HNRNPH1
p1_1836	AATGGGATAACATTGCCGG	HNRNPH1
p1_1837	TGTATGACAGAATGCGACG	HNRNPH3
p1_1838	ATCCACCAAGAAGATTGCT	HNRNPH3
p1_1839	GTCATTTCGTACATATGAG	HNRNPH3
p1_1840	TGGGAGGACATGGCTATGG	HNRNPH3
p1_1841	TCCCACTGGGCGTCCGCGA	HNRNPK
p1_1842	GACGCCCACCCCGACCAGG	HNRNPK
p1_1843	ATGATATGAGCCCTCGTCG	HNRNPK
p1_1844	TGCCGTCGTAACGGTCTCC	HNRNPK
p1_1845	TTCTCCCTTCGTAGTGAGG	HNRNPL
p1_1846	TCCCACTCCAGCAGTCCAG	HNRNPL
p1_1847	CAGTGGGGGGTCACCGTCG	HNRNPL
p1_1848	GTGGAAGCAGACCTTGTGG	HNRNPL
p1_1849	ATCATGTCTAAACGAAGAA	HNRNPLL
p1_1850	ACCATTACAACTGAACCAG	HNRNPLL
p1_1851	GTTGCTTATCCATTACCAC	HNRNPLL
p1_1852	CTTCCTCTTACATGCATGG	HNRNPLL
p1_1853	GTGGTGGTATGGAAAACAT	HNRNPM
p1_1854	AAGCGTCCCTGGGATCGAG	HNRNPM
p1_1855	CTCCAGGCCCATGCGCTCG	HNRNPM
p1_1856	GATGTCGGCGTACAGCACG	HNRNPM
p1_1857	GTGGAAAAGTAAAAGTGTG	HNRNPR
p1_1858	ATGACAAAAAGAAGAATCG	HNRNPR
p1_1859	CATAGCCGTAGTAATCTGG	HNRNPR
p1_1860	TTGGAGGTGGCATGCGAGG	HNRNPR
p1_1861	ACGGCGACCAGATGGAGCT	HNRNPU
p1_1862	GATGAGCTCGGGGACGAAG	HNRNPU
p1_1863	AACTACAACAGCTTTTCGC	HNRNPU
p1_1864	AAATTCAACTGCACAGTTG	HNRNPU
p1_1865	AAACGAGTCAGGCTACGAG	HNRNPUL1
p1_1866	GGGTACTTTGAGCACCGAG	HNRNPUL1
p1_1867	GGAGCCCGTGCCAGCTATG	HNRNPUL1
p1_1868	GATGAAGGTAAACCCCGGG	HNRNPUL1
p1_1869	GCGGGCCTTGTCCACGTAG	HOOK2
p1_1870	TTGTCGCGTGCGCTCGGCG	HOOK2
p1_1871	CGGCCTGGGTCAACCCCCG	HOOK2
p1_1872	AGGTACTATTTCCTAAGTG	HOOK2
p1_1873	CTGCCGCCTTAAATCACCA	HOOK3
p1_1874	ACAGTATTCTGCATATACA	HOOK3
p1_1875	AAAAGAAGCTAGAAGACCT	HOOK3
p1_1876	CTCTAATGAGTGGAACAGT	HOOK3
p1_1877	CGAACTGTGAATTCTACCC	HP1BP3
p1_1878	AAAGGCGAGTAAAGGCCAG	HP1BP3
p1_1879	AACTGGCAAAGGTGCTTCG	HP1BP3
p1_1880	TCAGGCTTCCACCAAGCAG	HP1BP3
p1_1881	AGCGAGTACCCCAATTCTC	HPF1
p1_1882	ATGAATTTCCTGTATATGT	HPF1
p1_1883	AAAAAACTTAGAGAAATAA	HPF1
p1_1884	ACCAAGCCTGCACCATGAA	HPF1
p1_1885	TTATATCCAACACTTCGTG	HPRT1
p1_1886	GCTTATATCCAACACTTCG	HPRT1
p1_1887	CTTGCTCGAGATGTGATGA	HPRT1
p1_1888	AAATCTACAGTCATAGGAA	HPRT1
p1_1889	GTCGGGCACGGTCACCGAG	HSF1
p1_1890	CGGTGATGTCGGAGATGAT	HSF1
p1_1891	GTCCAGGCAGGCTACGCTG	HSF1
p1_1892	ACTCGCCTCCTCTACCCGG	HSF1
p1_1893	CGATGATGAGCAGTACGCT	HSP90AA1
p1_1894	AAAGAAGTAAGCGATGATG	HSP90AA1
p1_1895	GATCAAAAGGAGCACGTCG	HSP90AA1
p1_1896	GAACTCTTTACTGAACTGG	HSP90AA1
p1_1897	ACTCTTCTAGGTGAGCCCA	HSP90AB1
p1_1898	CACTTTCTCTGCCACCAAG	HSP90AB1
p1_1899	CATTAGAGATCAACTCCCG	HSP90AB1
p1_1900	CTCACACCTTGACTGCCAA	HSP90AB1
p1_1901	ACACCGTGTTTGACGCGAA	HSPA1B
p1_1902	AGGATGCGGGTGTGATCGC	HSPA1B
p1_1903	GAGCTACAAGGGGGAGACC	HSPA1B
p1_1904	TCCATCCTGACGATCGACG	HSPA1B
p1_1905	CTCAGCCCGCACCTCGATG	HSPB7
p1_1906	GGAGACGCCTATGAGTTTG	HSPB7
p1_1907	CAGGCAACATCAAGACCCT	HSPB7
p1_1908	AGCTGGCACTTGTGAGCGA	HSPB7
p1_1909	GCCGACCTGTGTGAGAACA	HSPBP1
p1_1910	GGCACGTGCAGTCAGAACG	HSPBP1
p1_1911	CAACACAGAGAAGCCGTCC	HSPBP1
p1_1912	CTGCGGAAAGTCTGTCACC	HSPBP1
p1_1913	TGCTGTGGCCGTTACAATG	HSPD1
p1_1914	TGATTATTGAGCAGAGTTG	HSPD1
p1_1915	CAAATGAAGAAGCTGGGGA	HSPD1
p1_1916	AAGATAAATACAAAAACAT	HSPD1
p1_1917	AAGTGCGAGTCAACACCCA	HSPH1
p1_1918	ATCTCTACGGCATCTATGG	HSPH1
p1_1919	TGGTTCCATTGAAAAATGG	HSPH1
p1_1920	GATGAGAAACCTCGGATAG	HSPH1
p1_1921	GTTCGAGATAGGGACCTCG	HTRA2
p1_1922	GGACTCCCCCAAACCAATG	HTRA2
p1_1923	CATCAGCTGAGCGTCCCAG	HTRA2
p1_1924	CTCTCGAAGACGATCAGAA	HTRA2
p1_1925	CTGATGCACGCCGTCAAGG	IDH3B
p1_1926	GCTAGCCTCCTATGATATG	IDH3B
p1_1927	GACTTCACATGGACTACGT	IDH3B
p1_1928	TGCACTATAGCTCTCACCA	IDH3B
p1_1929	ATACCAACGCTTGAAGACC	IFI16
p1_1930	AAAGGGAGTAAGGTGTCCG	IFI16
p1_1931	AGTCCGAAGATGGCTCTCA	IFI16
p1_1932	AAGAGCATGAAGCTACCCC	IFI16
p1_1933	CTCAGGTATGAAAGGATCT	IK
p1_1934	ATGTCATTTGTGGTCAGTG	IK
p1_1935	TCAACTCCTTGGTAGACCC	IK
p1_1936	GGGGCAATCAGCCTTGCTG	IK
p1_1937	ATAATCTGATTGTGGCTCC	ILF2
p1_1938	GTGGAAAGCCTAAGAGCAC	ILF2
p1_1939	CTCGAACCAGCGGGCATGT	ILF2
p1_1940	ATGACTACAGGACACAATG	ILF2
p1_1941	GCTGAACGAGAAGAGGCGT	ILF3
p1_1942	GGGCATTCATAGCCTGGGG	ILF3
p1_1943	GTCCCTCCGACACGCCAAG	ILF3
p1_1944	AGATGCCCAATAGCATCAG	ILF3
p1_1945	TCGCTGTCCCGCAGCAATG	INA
p1_1946	CGCGCCCAGTATGAGTCCC	INA
p1_1947	ATACTCGTGGATCTCCTCG	INA
p1_1948	GCGCGCACCATCGAGATCG	INA
p1_1949	TGTGCAGAAAGGTCCGGAG	INCENP
p1_1950	GAGCTCCAGAAGGTTCGGT	INCENP
p1_1951	GTTATCCCGCAGAAAGTCT	INCENP
p1_1952	TCGTGGCCCCACAATGACA	INCENP
p1_1953	AATGGATCGAGAACTGCTA	INTS13
p1_1954	TGATCCACACCTACCCAGT	INTS13
p1_1955	AAGTTCATAGTGTTCGTGC	INTS13
p1_1956	ACATCTGCCAATTATGATG	INTS13
p1_1957	TCGTTCAGCAAGAATGGGG	INTS14
p1_1958	AGCAGGTCCAGGAAACCAA	INTS14
p1_1959	GCCACACTTGAGAACAGCA	INTS14
p1_1960	CTCAAAGAGAGACATCATG	INTS14
p1_1961	GAGTGGTGCATGACCAGGA	INTS3
p1_1962	ACTTAGGGTTGTCAAACAG	INTS3
p1_1963	TCCTCATATTCCTCCGCCA	INTS3
p1_1964	ACGTACCTCCGCCTCATCG	INTS3
p1_1965	GGATGGAACCGCTCAACAA	INTS9
p1_1966	CGGAACCCACCGTCCAGAT	INTS9
p1_1967	CGGAATGGAGGAAACGTGT	INTS9
p1_1968	TCACTCCAGAAGGGTAGCA	INTS9
p1_1969	GCTTCTTGTAAATGTCGAG	IPO9
p1_1970	GCAGAAATTCGAACTGATG	IPO9
p1_1971	GACAGTGGGTTTAAGATGG	IPO9
p1_1972	AAAGTCCTGATCTTTCCCG	IPO9
p1_1973	ACGTCTCTTCACCTCACCC	IRAG1
p1_1974	GCGATTCCTGACCCGCCGT	IRAG1
p1_1975	CAACGCTGACCCTCCGGCG	IRAG1
p1_1976	CAGCTGCTTCACTAAGGTC	IRAG1
p1_1977	TACGAGGTTCGCTTCAAGA	IRF2BPL
p1_1978	GGCGTCGAAGGCGAAAACG	IRF2BPL
p1_1979	GAAACCCGAGGATAGGCCC	IRF2BPL
p1_1980	CTGTCGGCTAAGGAAGCGG	IRF2BPL
p1_1981	TAGGATGCCCCTCTCAAGC	IRF9
p1_1982	ACGCGCCCGTTGTAGATGA	IRF9
p1_1983	AGCCTGGATTGCCGCCTTG	IRF9
p1_1984	TACCTGGAACTTCGGTGGG	IRF9
p1_1985	ATGTTGGAACTGGACTGGT	ISCU
p1_1986	AGCTCATTAGCCACTGAAT	ISCU
p1_1987	TATGAAAATCCTAGAAACG	ISCU
p1_1988	AATGAGCTGGAGGCAATTG	ISCU
p1_1989	CCTGGACCTCCTAGACCGG	ISOC2
p1_1990	TGACGGAGCAGTACCCACA	ISOC2
p1_1991	CTGCAGCCCCCGGTCTAGG	ISOC2
p1_1992	GCAGGCGTCCACCACCACA	ISOC2
p1_1993	ACGTTTGCACTCAGCACCG	ITPA
p1_1994	AGCCCGTGCGCCTGTTCAG	ITPA
p1_1995	ATTTCCATACAGAAATGTC	ITPA
p1_1996	GCAAACGTGCAGAGCGCAT	ITPA
p1_1997	GAAAGACCTTACAAGCCCG	JMJD6
p1_1998	AGTGACCCGAGACGAAGGA	JMJD6
p1_1999	GCAAGACGAAGCTATTACC	JMJD6
p1_2000	CTGTCGGAAGCTATCCCTG	JMJD6
p1_2001	TGAACCTGGCCGACCCAGT	JUN
p1_2002	ACGCTGCCCAGCGTCACGT	JUN
p1_2003	TGAGGTTTGCGTAGACCGG	JUN
p1_2004	ACGTGACAGATGAGCAGGA	JUN
p1_2005	GAAGTCAACATCGTAGGCT	KARS1
p1_2006	CCATGTTGATTCGCCGGAA	KARS1
p1_2007	GCAGACTATCACGATCTCA	KARS1
p1_2008	ACGCCAGTTCCGGAATGAG	KARS1
p1_2009	ATATGAAGTGTCCTACACC	KAT7
p1_2010	CAACAACAGGCATGCAACC	KAT7
p1_2011	GGAAAAAGTGGCTGAACTC	KAT7
p1_2012	ATCGAAGCTGTCTCTCCGT	KAT7
p1_2013	ACTCGGCAGTAATATCTCT	KDM1A
p1_2014	GAATAGCAGAGACTCCGGA	KDM1A
p1_2015	GCCCGAACAAATTGACACT	KDM1A
p1_2016	ACAGTTATTTAGAGCGTCA	KDM1A
p1_2017	ACATTTGCGACAAACCCAG	KDM3B
p1_2018	GTGCCAGGAATAATTTGTG	KDM3B
p1_2019	AATTGGGTCATGATCAGGG	KDM3B
p1_2020	AAAGATGCCGAATCTGCAG	KDM3B
p1_2021	ATCCTGTGTGACTAGGCGA	KDM5B
p1_2022	AAAGGCCAATATCACATCG	KDM5B
p1_2023	AGTGGGCTCACATATCAGA	KDM5B
p1_2024	CAAGCAAGAACCTATTGAG	KDM5B
p1_2025	TGCCTCACCGGTCCCGGGG	KHDRBS1
p1_2026	ATGATGGATGATATCTGTC	KHDRBS1
p1_2027	CTGGAGCACCCCTCACAGT	KHDRBS1
p1_2028	GGCACGCCTCGAGTCACAG	KHDRBS1
p1_2029	CTGTAATATTCCGCCCAGG	KHSRP
p1_2030	TCGTGTAGTCCTGCTGTGG	KHSRP
p1_2031	ATCATGATCCCCGCGGGCA	KHSRP
p1_2032	GTAAGGATCCCCAATGATG	KHSRP
p1_2033	AAGAACCAAGCACCTTTCT	KIAA0101
p1_2034	ATTCGACATCAGTTTCATC	KIAA0101
p1_2035	GAGTTGGGCGCACGCAAAC	KIAA0101
p1_2036	GCGTGCGCCCAACTCCCAA	KIAA0101
p1_2037	ATGCCTTATGGAGTCATCG	KIAA1671
p1_2038	ACGTGGTGCTCAAATACTG	KIAA1671
p1_2039	TGCCCGTGTCTCAGAACCC	KIAA1671
p1_2040	AGCTCGCACAAAGCCACCG	KIAA1671
p1_2041	TCCTTGATGAACGAGTGCA	KIF20A
p1_2042	TCGGGGAAGTAAATTTCGA	KIF20A
p1_2043	AGCTGTCCCTGCTAAATGG	KIF20A
p1_2044	GAGTGTCTACATCGAAAGT	KIF20A
p1_2045	ACCATCCGCTCTCGCTTTG	KIF22
p1_2046	AAGCTAAGCAGCATGGACC	KIF22
p1_2047	TGCTGCTTAGCTTCTGTAG	KIF22
p1_2048	CTGAGGAGGCGCTCCAGCA	KIF22
p1_2049	AAAACTCTACCTGATTGAC	KIF22
p1_2050	GCCAGTCGAAATCGGACTG	KIF22
p1_2051	GTCTTACCTAGAGATCTAC	KIF22
p1_2052	TGTCCCGATAAGGTACACG	KIF22
p1_2053	TAACCGGACCAGAGCAGAA	KIF23
p1_2054	ATCGTGTGTGTGAACCCCA	KIF23
p1_2055	ATTTAGTTTCCCTTGCATG	KIF23
p1_2056	TGTGTCGGAGACGAATTGG	KIF23
p1_2057	GGAGCTGATACTTCCAGTG	KIF2A
p1_2058	ACAAAAAGTAGATTTAACA	KIF2A
p1_2059	TTTAGATCATCTCTCTGAG	KIF2A
p1_2060	CGTGGAAAGTAAACAACTG	KIF2A
p1_2061	TATTGGGTCACGGTAGAGT	KIF2B
p1_2062	TGGTACACCAACTCGTTGG	KIF2B
p1_2063	GTGGAGTCCATCTTCCGCA	KIF2B
p1_2064	CGGCCCAAGATTGTTCTAA	KIF2B
p1_2065	CTTCTTCCCTTACATCCGA	KIF2C
p1_2066	CTTGGGTTCATGTACCAAG	KIF2C
p1_2067	GTCATCAAGATGATCGACA	KIF2C
p1_2068	AGCTTGCTCTCACGGAACG	KIF2C
p1_2069	TGCTCCACCGCAGTATCAA	KIF4A
p1_2070	TCTCCCTTACTGAAGTGCG	KIF4A
p1_2071	GCAGCCATTGATACTGCGG	KIF4A
p1_2072	GTGCTCAGACGTAAAACGG	KIF4A
p1_2073	TTTGACCCCTGTACTGAGC	KIF4B
p1_2074	AGGTATTGCAGCTCGAGTG	KIF4B
p1_2075	ACTTCCGGAGTTTAGGAGG	KIF4B
p1_2076	ATGGGAGGTGCATACACTG	KIF4B
p1_2077	AGCGGCGTGGGACCCTGAG	KIFC1
p1_2078	GGCAAGACCTTCACAATGG	KIFC1
p1_2079	CTGCGGCACCTCTTCTCTG	KIFC1
p1_2080	CTGTTCCGGTAAGGCACGT	KIFC1
p1_2081	GTGCGCGCGGCGCGCCGCG	KLF16
p1_2082	GTCCGGGAAGGGACAGCGG	KLF16
p1_2083	GCGGGCCAGCTCGTCGGAG	KLF16
p1_2084	CTTTTGCTTGTGACTGGCA	KLF16
p1_2085	ATCTTGCCGCCACACACTG	KLHL29
p1_2086	GCCATTGAGCGTGACAGCG	KLHL29
p1_2087	TATCAATCAGTCCACACCC	KLHL29
p1_2088	GGCTCCCTGGTCATCGACT	KLHL29
p1_2089	GGCATAAATAGCAGCAATG	KPNA2
p1_2090	GGGACATCAGAACAAACCA	KPNA2
p1_2091	CTACTTACGTAATCTTACC	KPNA2
p1_2092	GAGAACACTGACAAGGAAT	KPNA2
p1_2093	TCCGGAGTCTATGACTGCC	KPNA6
p1_2094	CTTGGGACTGCTCAACAAG	KPNA6
p1_2095	TACAGTCAGCAAGTCACAT	KPNA6
p1_2096	CACTCCAAGAGTGGTGGAT	KPNA6
p1_2097	ACTTTGTTCCCAAAATACA	KRR1
p1_2098	AACGGCTTATTGGTCCCAA	KRR1
p1_2099	AAGCCACTAAAAGGTCCAA	KRR1
[truncated: 3,785 more rows]

## Sheet: Table S2
Table S2 - Oligonucleotides used in this study
Oligo name	Sequence (5’ – 3’) sgRNA sequences are in bold
Primpol-gateway-F	GGGGACAAGTTTGTACAAAAAAGCAGGCTATGAATAGAAAATGGGAAGC
Primpol-gateway-R	GGGGACCACTTTGTACAAGAAAGCTGGGTCCTATTACTCTTGTAATACTTCTA
Primpol-PR-gRNA-F	CACCG TTGTCCTCAGTGTATAGACC
Primpol-PR-gRNA-R	AAAC GGTCTATACACTGAGGACAA C
Primpol-PR-gRNA-seq-F	GTAAAACTTCATGCAAAGAATAAACAAGAAAATAAGTG
Primpol-PR-gRNA-seq-R	CACAGGAATATTTTTCCTAAATCACATGCC
Primpol-AxA-F	GGCATTTAACAAACCTGCCAAC
Primpol-AxA-R	AAAGCAAAATAAAGCTTGCACAC
Primpol-CH-F	GGAAGAGCCTATAAGAGTAATAATATAATGATTCTGG
Primpol-CH-R	AATGTTTTCACCCCACCGATATTTACAAATATC
Primpol-1xperfect-fwd	CTGTAAGCACTTTGAAGGCCTTAATGGTAGGACCCAGCTTTC
Primpol-1xperfect-rev	TGCAGGTAGGCTAGGTCGACTCAGTCTTACTCTTGTAATACTTCTATAATTAGTTC
Primpol-3C-fwd	CTGTAAGCACTTTGAAGGCCTTAATGGTAGGACCCAGCTTTC
Primpol-3C-rev	TGCAGGGAGGCTAGGTCGACTCAGTCTTACTCTTGTAATACTTCTATAATTAGTTC
Primpol-6C-16C-fwd	CTGTAACCACTTTGAAGGCCTTAATGGTAGGACCCAGCTTTC
Primpol-6C-16C-rev	TGCGGGTAGGCTAGGTCGACTCAGTCTTACTCTTGTAATACTTCTATAATTAGTTC
Primpol-8A-fwd	CTGTAAGCACTTTGAAGGCCTTAATGGTAGGACCCAGCTTTC
Primpol-8A-rev	TTCAGGTAGGCTAGGTCGACTCAGTCTTACTCTTGTAATACTTCTATAATTAGTTC
Primpol-9G-fwd	CTGTAAGCACTTTGAAGGCCTTAATGGTAGGACCCAGCTTTC
Primpol-9G-rev	CGCAGGTAGGCTAGGTCGACTCAGTCTTACTCTTGTAATACTTCTATAATTAGTTC
Primpol-12C-fwd	CTCTAAGCACTTTGAAGGCCTTAATGGTAGGACCCAGCTTTC
Primpol-12C-rev	TGCAGGTAGGCTAGGTCGACTCAGTCTTACTCTTGTAATACTTCTATAATTAGTTC
Primpol-17A-18G-fwd	CTGTAAGAGCTTTGAAGGCCTTAATGGTAGGACCCAGCTTTC
Primpol-17A-18G-rev	TGCAGGTAGGCTAGGTCGACTCAGTCTTACTCTTGTAATACTTCTATAATTAGTTC
Primpol-18G-fwd	CTGTAAGCGCTTTGAAGGCCTTAATGGTAGGACCCAGCTTTC
Primpol-18G-rev	TGCAGGTAGGCTAGGTCGACTCAGTCTTACTCTTGTAATACTTCTATAATTAGTTC
Primpol-22G-fwd	CTGTAAGCACTTGGAAGGCCTTAATGGTAGGACCCAGCTTTC
Primpol-22G-rev	TGCAGGTAGGCTAGGTCGACTCAGTCTTACTCTTGTAATACTTCTATAATTAGTTC
SLFN11-g1-fwd	CACCG CAACGCCCGATAACCTTCAC
SLFN11-g1-rev	AAAC GTGAAGGTTATCGGGCGTTG C
FANCD2-g1-fwd	CACCG TTGACAATAGGTGTTTGACC
FANCD2-g1-rev	AAAC GGTCAAACACCTATTGTCAA C
Primpol-g1-fwd	CACCG CTAGTTGTGAAGAATAACAT
Primpol-g1-rev	AAAC ATGTTATTCTTCACAACTAG C
AAVS1-g1-fwd	CACCG GGGGCCACTAGGGACAGGAT
AAVS1-g1-rev	AAAC ATCCTGTCCCTAGTGGCCCC C
USP1-g1-fwd	CACCG GGCGACTGCTTAACACACTG
USP1-g1-rev	AAAC CAGTGTGTTAAGCAGTCGCC C
WDR48-g1-fwd	CACCG TTGGGATGTGAATACTCTAA
WDR48-g1-rev	AAAC TTAGAGTATTCACATCCCAA C
RAD18-g1-fwd	CACCG TTCTTGATCAGAGAAATGAG
RAD18-g1-rev	AAAC CTCATTTCTCTGATCAAGAA C
FANCL-g1-fwd	CACCG TAAATATAGAGGTAGACCCC
FANCL-g1-rev	AAAC GGGGTCTACCTCTATATTTA C
SLFN11_E209A_fwd	CTCTCAGTTAGTAGAGTTTAAACAG
SLFN11_E209A_rev	GCAGGAAAAGGCAGGATTTCACC
SLFN11_K652D_fwd	CACTTTCCTAAGAGAAAACTTTGAACACATTC
SLFN11_K652D_rev	TCCCGGGTCTCTGCTCGGCAGAT
SLFN11_E669Q_fwd	GACCAAGCTCAGAATTTCCGTACTGAAG
SLFN11_E669Q_rev	AATGACGATGTGTTGAATGTGTTCAAAG

## Sheet: Table S3
sgRNA	Gene	WT1T6un	WT2T6un	WT3T6un	WT1T6cis	WT2T6cis	WT3T6cis	W1T6un	W2T6un	W3T6un	W1T6cis	W2T6cis	W3T6cis	P1T6un	P2T6un	P3T6un	P1T6cis	P2T6cis	P3T6cis	PW1T6un	PW2T6un	PW3T6un	PW1T6cis	PW2T6cis	PW3T6cis
p1_119	NTC	5220	3139	2585	3402	2408	4493	3532	3710	3783	3595	4021	3580	4613	2976	3428	4052	3198	3341	4426	4528	3642	3811	2687	3484
p1_4538	UGDH	88	33	58	85	37	127	72	75	96	98	32	69	39	82	24	20	241	16	47	13	18	82	319	154
p1_169	NTC	5552	3960	3231	3545	3171	4911	3215	3357	4377	4604	4565	4051	4766	2818	3875	4040	3648	3990	4342	4929	3899	3714	3473	3306
p1_133	NTC	5413	4352	2843	4081	3393	5636	3560	3689	4464	4139	4587	4551	4844	3270	4086	5375	3358	3909	4552	5661	4591	4817	3956	4186
p1_728	CENPS	136	120	93	153	39	74	116	115	90	101	153	49	154	48	75	118	275	119	99	280	216	348	734	430
p1_3444	RBM27	156	112	22	61	102	100	98	198	78	228	78	104	87	128	113	156	225	112	31	143	69	295	511	224
p1_183	NTC	5368	3381	2549	3226	3086	4681	3566	3735	3617	4224	3838	3864	3973	2992	3658	4113	3570	3292	3795	4219	3813	3603	3526	3526
p1_121	NTC	6828	4395	3908	4667	3416	5883	4149	4584	4619	5164	5995	5791	5259	4137	4864	5802	5437	4449	5493	5870	4467	4605	4798	4327
p1_184	NTC	5432	3626	2776	3811	3087	4929	3219	3675	4112	4392	4294	4176	4429	3120	3808	4896	3805	3582	4404	4721	3820	4061	4135	4259
p1_138	NTC	5989	3691	3256	4081	3623	5033	3886	3930	4475	3430	4447	4570	4434	3080	3814	4467	4140	3797	4230	4807	3361	4556	4658	4349
p1_134	NTC	5585	3984	3574	3765	3154	5199	3209	3791	4414	3694	4158	4433	4579	2892	3514	4492	3774	3217	4427	5102	4536	4020	3836	4296
p1_131	NTC	4957	3135	2696	2963	2463	4760	2919	3436	4184	3823	3439	3745	3728	2769	3741	4289	3117	3275	4094	4432	3671	3851	3009	3843
p1_154	NTC	5635	3963	3036	3718	3774	5443	3147	3854	4347	3980	3988	4120	4573	2988	3730	3984	3707	3297	4386	4407	4165	4319	4021	4124
p1_163	NTC	5082	3229	2766	2876	3327	4077	3271	3337	3996	3635	4236	3988	3986	2686	3089	3868	3311	3371	4121	5061	3624	4149	3187	3438
p1_151	NTC	5171	3633	2752	3253	3057	5505	3606	3642	4503	4354	3778	4298	4451	3074	3730	5050	3754	3062	4486	5058	3969	3793	4168	4047
p1_2156	LMNB1	117	89	65	97	98	179	78	57	127	79	128	68	47	58	165	84	170	78	108	184	98	308	348	413
p1_186	NTC	4476	2856	2513	3361	2853	4150	2728	3293	3887	3847	3781	3233	4017	2538	3254	3742	3269	3377	3943	4165	3325	3669	3557	3251
p1_124	NTC	3702	2678	2388	2606	1782	2926	2141	3066	2864	2972	3301	2944	2902	2103	2511	3257	2355	2806	3019	2972	2814	3143	2842	2901
p1_3850	SLFN11	102	45	42	143	76	134	137	83	72	89	121	135	68	59	2	251	473	62	95	84	80	721	1082	878
p1_851	COPS4	29	25	20	22	36	128	55	1	101	11	55	3	123	14	1	0	41	10	32	87	13	69	111	218
p1_2843	PDCD4	132	47	99	246	60	172	118	51	98	162	179	96	90	184	44	59	228	125	101	97	77	217	542	251
p1_103	NTC	5770	3525	2853	3184	3020	4234	2790	2981	4725	3984	4451	3931	4038	3226	3213	4527	3725	3715	3963	4724	3602	4147	3286	3895
p1_137	NTC	7106	4618	3976	4542	3789	5829	4344	4707	5634	5575	5070	5034	5528	3882	4383	5625	4683	4772	4735	6191	5231	5136	4346	4922
p1_611	CCT4	104	75	87	111	106	134	85	17	112	67	46	8	68	43	68	32	57	21	64	4	40	171	172	173
p1_185	NTC	4768	2645	2180	2888	2033	3418	2564	2982	3035	3606	3421	3469	3321	2228	3154	3374	2610	3083	2975	3465	3120	3367	2780	3422
p1_406	ARPC5	196	90	34	190	64	153	146	100	163	119	158	129	94	91	127	87	256	112	63	240	53	288	675	572
p1_2636	NR2F2	80	109	0	95	48	45	45	20	95	31	81	55	75	14	37	42	157	20	46	76	1	166	296	109
p1_1031	DDI2	94	54	36	144	41	66	97	36	28	105	58	68	55	65	114	90	64	134	45	237	54	221	590	262
p1_3221	PSMB1	9	0	31	88	53	45	42	11	31	11	37	3	46	1	20	1	40	7	28	76	46	36	170	58
p1_2921	PIAS3	166	28	64	187	92	89	115	58	85	59	134	57	103	120	55	51	257	64	130	50	74	420	344	441
p1_191	NTC	4691	3242	2589	3317	2302	4738	2923	3316	3809	3864	3615	3787	3700	2781	3383	3676	3321	3221	3214	4427	3614	3613	3363	3968
p1_1701	HADH	189	28	45	31	45	102	41	127	136	129	253	89	77	44	198	221	103	103	60	137	60	415	524	362
p1_4107	SUCLG2	150	99	6	128	86	107	42	64	162	140	154	47	76	101	37	61	233	87	195	163	49	354	450	233
p1_179	NTC	5446	3501	3112	3305	2887	4944	3041	4024	3990	4844	4979	3868	4801	3143	4280	4335	3585	3376	4231	5618	4428	4836	4004	4452
p1_150	NTC	4294	2823	2770	2960	2808	4201	3153	2961	3994	2949	3710	3337	3621	2696	2960	3586	3065	3070	4141	4235	2782	3422	2918	3780
p1_165	NTC	6939	4308	3957	4459	4023	6112	4002	4743	5295	5723	5501	4713	5310	3563	4702	4920	4572	4392	5153	6081	4676	5188	4440	5344
p1_155	NTC	4525	2576	2694	2821	2550	4314	2799	2669	3805	3339	2884	3095	3735	2856	2521	3219	3130	2958	3141	3334	3230	3716	2930	3452
p1_120	NTC	5863	3606	3417	3409	3413	5424	3372	3638	4434	4021	4401	4517	4559	3375	3599	5191	3806	3801	4658	5990	4209	4935	3939	5320
p1_125	NTC	5231	3212	2507	4050	2955	4444	3350	2924	3762	3748	3991	3955	4017	2694	3514	3903	3161	3096	3651	4387	3981	3587	3264	3747
p1_174	NTC	7007	4747	3750	5292	3962	6166	4809	4753	5540	5719	5285	4673	5708	4264	4376	5615	5406	4312	5990	6595	4571	6352	6221	6298
p1_196	NTC	4123	3293	2502	3042	2713	3979	2784	2835	3564	3257	3103	3507	3300	2419	2861	3784	2815	2604	3448	4307	2888	3383	2570	3517
p1_3675	RXRB	98	102	56	120	45	117	190	103	161	68	119	83	119	58	64	165	300	87	43	187	56	398	352	403
p1_136	NTC	5504	3523	3273	3698	3438	5184	3750	3653	3731	3937	4755	4169	5065	3425	3860	4418	3371	3841	4273	4480	3938	4048	3532	3624
p1_1946	INA	188	193	163	150	95	78	154	138	138	102	122	109	115	106	203	232	464	190	219	142	134	467	581	916
p1_1633	GTF2F1	73	11	17	0	38	25	5	73	13	5	7	0	7	0	44	0	24	24	93	47	55	61	122	137
p1_117	NTC	4644	3500	2862	3215	3344	4425	3013	3490	3964	3327	3844	3534	4347	2898	3200	4101	3273	3049	3783	4969	3775	3905	3340	3177
p1_148	NTC	4438	2989	2507	3061	2730	3678	2825	3024	3391	3375	3333	3540	3354	2441	3308	3163	2929	2773	2901	3814	3471	3244	3479	3699
p1_106	NTC	5045	3270	2829	3271	3199	4383	2908	3192	3406	3815	3825	4040	4372	2859	3565	4246	3584	2897	3558	4882	3280	3680	3645	3387
p1_3217	PSMA8	185	119	82	189	109	121	96	114	115	128	101	74	142	78	68	140	144	122	62	155	202	445	618	753
p1_1024	DCUN1D1	91	79	102	125	40	156	177	125	139	186	107	153	208	95	97	147	295	171	50	75	44	453	1464	1000
p1_449	BABAM2	5387	2599	2904	2844	2826	4513	3095	3648	3318	3885	3726	3594	3836	2657	3282	3801	2807	3041	3832	4679	4046	3277	2840	2934
p1_104	NTC	3860	2678	2435	2716	2159	3868	2495	2563	3276	2967	2547	3048	3387	1936	2785	3789	2332	2475	3158	3194	2925	3541	2673	2636
p1_126	NTC	5579	3771	2858	3342	2642	5299	3503	3759	4384	4250	4339	3958	4535	3055	3850	4016	3556	3313	4278	5441	3910	3825	3285	3896
p1_144	NTC	6072	3760	3628	3867	3575	5814	3639	3848	4635	4847	4416	4511	4570	3460	4195	4717	3792	4085	4789	5687	4469	4514	3650	4680
p1_180	NTC	4025	3049	2671	3170	2901	3600	3078	3621	3717	3530	3576	3451	3340	2305	3080	3723	3034	2874	4165	3783	3332	3224	3348	3370
p1_167	NTC	4699	3222	2529	3324	2633	4256	2684	3067	3315	4183	3698	3499	3931	2551	3293	4155	3177	3176	3678	4254	3316	3336	2859	3447
p1_1224	DPM1	153	70	20	105	53	93	158	21	64	130	25	44	71	5	32	21	53	31	73	31	17	36	276	152
p1_181	NTC	4932	3363	2944	3398	2857	4542	2851	3529	3981	3859	3616	4042	3870	3023	3649	3968	4034	3283	3853	4519	2873	3762	3461	3864
p1_130	NTC	5466	3672	2989	3465	2933	4629	3440	4198	4156	4482	3983	3887	4205	3247	3759	3880	3559	3438	4197	4820	3995	4337	3864	3911
p1_221	ABCE1	34	93	69	51	73	88	77	22	36	27	41	73	109	18	26	13	16	31	75	59	23	24	77	64
p1_2728	OARD1	73	94	19	88	76	123	29	45	64	154	78	148	112	73	46	131	58	69	137	156	100	316	995	409
p1_135	NTC	4599	3397	2609	3490	2482	3760	2733	3162	3620	3280	2973	4153	3684	2574	3106	4204	2473	2629	3437	4074	2958	3631	2978	3844
p1_153	NTC	4795	3660	3111	3672	3313	4929	3251	3557	4427	4407	4259	3615	4377	3078	3590	4196	3664	3496	4489	4494	3989	4702	3884	3864
p1_1803	HNRNPA1L2	125	114	31	64	69	48	33	56	124	93	100	70	57	71	62	57	198	88	85	27	4	244	477	436
p1_159	NTC	5055	3214	2453	3407	2692	4278	3242	2861	3727	3669	3864	3618	4393	2834	3103	3896	3292	2982	3529	4026	3052	3164	3547	3401
p1_193	NTC	5139	2958	2757	3238	2692	4386	2978	3393	3787	3888	3490	3478	4440	3241	3221	3915	3278	3203	3697	3790	3070	4019	3529	3528
p1_577	CARM1	68	19	62	65	2	172	80	76	54	47	118	46	4	3	38	0	95	15	51	79	81	104	244	203
p1_4574	VARS	85	23	50	85	13	81	56	36	83	16	39	0	81	1	0	6	11	11	88	46	8	162	86	70
p1_110	NTC	5172	3089	2652	2952	2869	4656	2901	3248	3908	3094	3835	4078	3982	2866	3438	3833	2967	3504	3839	4126	4146	3997	3859	3791
p1_173	NTC	4916	3330	2762	3692	2594	4502	3013	3091	3281	3718	3525	3198	4079	2582	3321	3858	3617	3195	4140	4157	3540	4266	3141	3596
p1_2215	MAGED1	157	70	95	146	59	103	134	86	133	201	201	114	82	114	110	76	240	88	242	192	68	454	520	520
p1_176	NTC	3874	2631	2325	2615	2397	3136	2395	2730	2904	3048	3515	2739	3363	2507	2574	3391	2412	2505	3053	3351	3355	3271	2414	2884
p1_199	NTC	5016	3153	2581	3437	2483	4597	3076	2936	3804	3577	3462	3585	3521	2876	3279	3791	2633	3046	3539	4839	3119	4352	2723	3668
p1_107	NTC	6258	3908	3763	4604	3442	5588	4173	4883	4868	5200	5451	4862	5203	3796	4474	5455	4421	4121	4349	5957	4581	5446	4415	5725
p1_3821	SH3GLB2	77	19	18	85	35	37	2	59	66	30	39	63	53	15	63	28	8	60	77	0	20	151	200	26
p1_122	NTC	3959	2599	2311	2431	2315	3288	2221	2917	3564	3210	3282	2880	3758	2469	2929	3015	2668	2907	3243	4103	2858	3437	2860	3510
p1_3776	SERPINH1	68	75	78	73	101	90	88	20	112	30	81	134	45	36	30	130	132	30	51	137	64	241	344	348
p1_170	NTC	5859	3670	3599	3460	3376	5921	3544	4261	4430	4498	4584	4674	4720	3545	3923	4654	3581	3855	4772	5029	4130	4341	3480	4044
p1_758	CHAMP1	104	25	36	75	70	157	62	60	94	47	30	28	50	15	59	148	94	146	25	27	173	202	396	182
p1_2164	LPP	103	91	40	134	134	128	138	117	103	114	178	43	188	78	188	123	201	88	48	129	91	427	903	403
p1_1975	IRAG1	51	110	22	49	34	62	32	16	22	87	149	54	33	46	57	81	101	59	52	94	0	228	310	336
p1_115	NTC	6571	4439	3415	4254	3535	6258	4276	4188	4662	5251	5539	4574	5811	3578	4515	5547	5044	4266	5550	6240	4544	4916	4625	5651
p1_146	NTC	4018	2608	2166	2660	2175	3876	2785	3355	2967	3744	2850	3586	3647	2293	2909	3891	3209	2646	3308	4074	3321	3570	3267	3396
p1_190	NTC	6038	3561	3343	3429	3689	4727	3608	3786	4776	3977	4784	4713	4818	3333	3857	4724	3437	3611	4174	4517	4301	3723	3357	4467
p1_3553	RNGTT	51	20	12	100	49	17	60	3	42	31	43	35	86	70	15	24	52	1	9	9	28	60	16	252
p1_1843	HNRNPK	102	48	82	102	60	3	44	4	128	64	25	49	31	20	26	13	40	0	48	46	37	128	103	43
p1_1101	DHCR24	91	44	21	61	23	110	70	53	80	122	46	34	99	8	63	74	113	43	77	10	47	228	401	170
p1_161	NTC	4371	2997	2422	2976	2607	4623	2896	2992	3019	3481	3897	3610	3661	2516	2724	3793	2709	2503	3543	3784	2847	3778	2983	3691
p1_197	NTC	6225	4274	3946	4052	3840	6514	4010	4603	5864	5296	5257	5289	5762	4002	4679	5094	4037	4291	4607	5599	4802	5254	4494	4932
p1_141	NTC	4423	3494	2318	3052	2819	3880	3031	3177	3513	3314	3315	3240	3849	2864	2714	3639	3034	2578	3286	3680	3475	3628	2898	3643
p1_158	NTC	5000	3386	2834	3134	2842	4729	3102	2999	4314	3721	3732	3803	4084	2933	3460	4091	3296	2952	3783	4118	3243	3699	3133	3357
p1_4476	U2AF2	57	2	46	56	5	38	50	1	90	75	41	2	49	1	30	17	17	1	73	16	20	90	99	181
p1_123	NTC	5022	3082	2820	2933	2585	4186	2634	3458	3427	3322	3267	3788	3910	2520	3280	4121	3027	2653	3398	3849	4017	3692	3408	3544
p1_162	NTC	4825	3486	2745	3819	2803	4998	3186	3576	3967	3547	4127	4214	4513	2762	3573	4678	3966	3347	4276	5386	4078	4145	3442	4028
p1_127	NTC	5226	2968	2959	3150	2937	4705	3231	3335	4219	3980	4170	4188	4205	3359	3479	4035	3391	2903	3787	4299	4069	4386	3782	4377
p1_113	NTC	6081	3942	3448	3912	3544	5879	3619	4176	4771	4378	4537	4252	4855	3461	4692	4992	4612	3890	5105	5205	4971	4137	4029	5491
p1_143	NTC	5501	3783	3015	3605	2946	4744	3161	3789	4478	4259	4205	3743	4223	2948	3360	4418	3967	3135	4005	4525	4256	3562	3438	3966
p1_145	NTC	5075	3383	2718	2877	2826	4485	2616	3007	3357	3437	3800	3588	4133	2393	3060	3432	3200	3270	3683	3667	3338	3747	3257	3521
p1_175	NTC	6059	3500	2923	3221	3179	5028	3006	3568	4420	3788	4074	4173	4279	3190	3932	4519	3362	2993	4936	4942	3713	4249	3971	3869
p1_3271	PSME3	64	20	59	34	24	73	20	75	62	8	59	7	25	49	158	29	24	9	100	9	75	46	104	163
p1_2755	OTULIN	236	82	59	162	143	232	95	64	77	104	250	122	165	80	117	207	271	151	58	288	161	353	412	290
p1_194	NTC	3831	2831	2367	2890	2392	3912	2680	2855	3540	3169	3394	3901	3880	2292	2930	3182	3217	2908	3481	4071	3556	3580	3614	3558
p1_3762	SEMG2	156	68	93	241	68	146	138	200	144	178	126	133	102	97	43	101	428	61	17	279	34	319	1114	537
p1_2568	NIPSNAP1	53	125	133	59	63	117	86	43	30	133	36	99	162	80	27	167	85	31	75	142	57	89	372	472
p1_111	NTC	5566	3349	2830	3525	2867	4642	3057	3893	4348	4146	4162	3819	4304	2968	3781	4675	3707	3343	4031	5096	3473	3806	4049	4119
p1_290	AKR1B1	162	83	75	48	55	214	113	117	74	71	127	78	59	87	156	84	147	110	101	151	27	432	864	398
p1_160	NTC	4786	3159	2978	2950	2896	4833	3328	3158	3322	3575	3929	3914	3798	2397	3004	3618	3142	3363	3952	3864	3515	4354	3596	3815
p1_2721	NXN	171	174	148	154	59	246	88	55	173	215	142	209	53	51	104	116	153	152	135	99	211	547	754	459
p1_3399	RAVER1	111	58	64	121	37	45	84	107	112	65	30	9	47	80	134	149	223	51	48	68	85	305	359	378
p1_4707	ZNF219	116	21	55	163	63	64	84	39	163	76	101	69	102	45	20	45	185	69	94	209	115	196	437	526
p1_979	CUL4A	135	51	111	114	92	161	122	142	193	136	215	138	171	71	166	105	360	151	178	347	120	455	1109	155
p1_1805	HNRNPA2B1	104	42	40	71	4	44	61	54	92	55	3	14	63	10	2	62	15	17	13	7	15	34	27	2
p1_1009	DBN1	104	97	66	56	108	42	26	11	115	92	83	85	156	57	39	112	154	33	68	21	42	176	486	327
p1_4616	WDR3	27	28	21	89	81	43	102	26	84	34	29	47	195	9	12	29	49	29	36	9	45	51	175	169
p1_2024	KDM5B	134	135	97	52	106	155	127	114	80	158	199	60	124	92	119	84	167	160	146	98	78	373	855	436
p1_192	NTC	6569	4692	3583	4384	3717	5796	4167	4712	5447	4922	4423	4544	4808	4061	4319	5374	4286	3832	5156	6295	4312	5056	4066	4154
p1_3446	RBM27	48	56	53	88	37	65	100	91	59	120	53	118	68	91	14	67	153	48	103	143	33	227	359	342
p1_3402	RAVER1	102	26	56	72	79	38	92	50	87	61	62	27	75	46	77	110	184	88	27	31	24	101	392	337
p1_102	NTC	3548	2753	2332	2764	2289	3614	2818	2690	3008	3349	3191	3091	3021	2335	2805	2979	2329	2388	3158	4003	3243	3062	2704	3694
p1_156	NTC	3608	2575	2315	2431	2390	3492	2666	2755	3135	2596	3088	2942	3356	2456	2892	2904	2953	2536	3344	4355	2900	3045	2252	4473
p1_3701	SAAL1	97	30	97	94	64	283	50	75	114	139	257	123	159	101	159	55	165	85	150	147	204	263	525	265
p1_735	CEP290	104	134	30	69	39	124	57	114	92	123	113	2	115	76	47	156	147	15	27	33	44	325	258	285
p1_4284	THRAP3	51	0	86	103	30	137	47	88	43	151	64	25	31	44	35	37	106	24	11	165	21	269	518	222
p1_129	NTC	5535	2758	2845	4019	2991	4589	3532	3297	4048	4331	4055	3919	4481	3365	3540	3702	3242	3139	3968	4804	4114	4506	4096	4024
p1_116	NTC	5402	3570	2972	3429	2903	4763	3036	3229	3697	3930	4278	3723	4439	3074	3690	3724	3343	3087	3696	4345	3705	3844	3347	3866
p1_157	NTC	4651	2607	2634	3201	2757	4016	2905	3331	3561	3413	3796	3667	3730	2335	3337	4138	2691	3225	2962	4361	3624	3911	3466	3688
p1_4449	TUBB2B	121	145	48	54	46	92	40	60	144	29	134	104	57	71	80	166	80	50	107	29	107	268	439	337
p1_188	NTC	5026	3433	3160	3883	3535	5262	3746	4282	4644	4622	4923	4643	4750	3340	4210	4563	4140	3583	4564	5240	4429	4735	5171	4623
p1_448	BABAM2	6314	4780	4168	4029	3667	6422	4469	4587	5247	4735	5097	5047	5673	3667	4745	5353	4360	4683	5228	6488	4962	5649	5431	6241
p1_139	NTC	5586	3044	3138	3547	3415	5548	3464	3813	4130	4394	4097	3994	4318	3109	3938	4103	3777	3380	4167	4858	4163	4185	3706	4322
p1_1627	GTF2B	44	0	1	45	29	4	34	44	96	5	90	32	16	55	23	0	1	0	59	34	8	51	209	108
p1_4093	STRN3	70	125	63	124	87	169	168	101	127	127	121	29	84	128	96	119	340	75	194	124	66	247	701	398
p1_4713	ZNF281	78	50	22	64	38	134	54	67	92	176	70	19	11	124	56	144	255	61	122	173	136	388	273	626
p1_2370	MRPL40	98	39	66	18	19	169	25	69	67	31	68	3	111	36	35	89	106	32	98	103	87	116	243	294
p1_178	NTC	5030	3538	3288	3310	3177	4748	3613	3865	4051	4207	4233	4129	4015	3305	4169	4382	3599	3680	4287	4681	4117	3652	3478	4464
p1_152	NTC	4756	3285	2557	3515	2774	3630	3073	3295	3647	4049	3459	4161	3744	2861	3044	3687	3270	3262	3299	4308	3418	3826	3738	4139
p1_108	NTC	6202	4714	3891	4525	4083	6025	4301	4763	5390	5047	5039	4911	5838	4251	4601	5341	4409	4700	6390	6108	5183	5434	5240	6517
p1_1500	FXR2	156	103	50	106	100	80	55	97	86	101	93	110	61	35	69	48	145	126	129	88	91	415	467	435
p1_198	NTC	4656	2634	2306	2996	2628	3910	3149	3059	3434	3467	3472	3690	3664	2598	3497	3605	2934	2651	3654	4237	2910	4102	2769	3477
p1_4530	UFD1	79	0	25	70	38	39	23	0	35	21	36	11	17	25	1	0	51	0	111	42	0	81	113	46
p1_4350	TOR1AIP1	49	25	8	61	27	73	16	14	24	92	26	29	73	36	5	2	65	90	25	176	43	72	116	88
p1_105	NTC	3878	2754	2433	2409	2460	3100	1932	2466	2951	3084	2752	2771	2869	2121	3069	3309	2646	2313	2789	3775	2720	2729	2492	3267
p1_2063	KIF2B	85	65	48	136	35	120	48	100	166	69	67	17	82	110	115	115	132	153	72	163	29	255	587	494
p1_2240	MAPK8	90	61	68	40	19	59	53	99	87	85	45	19	87	16	80	27	39	62	20	72	57	204	364	77
p1_3120	PRCC	75	94	17	17	49	66	1	84	161	72	91	104	78	63	48	92	215	44	47	33	87	88	261	131
p1_1045	DDX39A	59	46	27	87	12	160	52	35	68	120	52	20	25	91	26	111	80	34	102	109	63	160	320	188
p1_913	CSNK2A1	136	146	132	164	54	309	140	81	85	108	73	52	155	91	100	166	594	92	40	199	163	368	805	683
p1_4249	TERF2IP	87	106	117	82	78	139	89	73	187	112	192	65	44	74	110	106	287	96	158	249	87	405	916	697
p1_2833	PCLAF	102	131	192	149	147	125	208	94	150	276	130	252	159	89	211	454	719	226	217	334	62	1936	1547	1457
p1_3609	RPS14	63	29	32	50	11	73	32	24	69	55	6	0	59	17	30	1	21	0	36	72	17	108	206	81
p1_1352	EWSR1	56	4	29	48	25	0	74	39	19	1	0	3	44	26	42	20	20	18	94	73	23	40	171	76
p1_128	NTC	4211	2501	1942	2354	1948	3271	2129	2549	3017	2718	2745	2651	2908	2233	2616	3074	2572	2354	3063	3452	3114	3067	2798	2945
p1_447	BABAM2	5200	3245	3611	3372	3264	4754	3047	3281	3959	4562	4304	4074	4323	3028	3697	4535	3880	3374	4156	4584	3890	4088	3894	4436
p1_3994	SPR	43	57	46	80	72	79	38	117	82	54	82	164	34	20	8	38	137	24	146	257	20	154	302	136
p1_4307	TMEM109	126	91	39	120	189	143	204	117	149	141	120	119	123	16	219	46	391	100	34	159	79	277	446	563
p1_168	NTC	5761	3322	3004	4082	3401	5293	3353	3657	4542	3953	4722	4089	4824	3518	4117	4347	3791	3720	4132	5076	4535	4739	3758	4288
p1_189	NTC	5334	3494	3249	3514	3442	5440	3301	3671	4203	4424	4155	4574	4266	2909	3615	3980	3605	3619	3634	5241	3745	3982	3144	4236
p1_3578	RPL27A	75	54	13	47	37	15	75	0	21	47	7	11	14	0	61	13	89	10	82	53	16	74	116	35
p1_2348	MOB1B	211	40	76	118	111	221	125	128	181	175	142	106	171	103	96	19	214	89	112	145	65	377	468	757
p1_3343	QTRT1	134	42	55	126	50	166	88	101	52	54	115	63	38	117	60	86	244	75	107	78	24	335	496	253
p1_487	BDH1	242	23	29	115	102	119	35	49	42	48	71	92	15	9	120	75	184	7	28	168	23	149	520	382
p1_2526	NFATC2IP	47	121	14	26	55	114	58	9	51	88	73	31	146	89	80	17	75	100	58	61	29	204	384	143
p1_1903	HSPA1B	57	35	45	36	18	49	78	30	35	72	50	0	86	31	6	79	28	58	68	42	25	134	144	331
p1_2908	PHF14	130	79	53	107	119	256	123	79	127	154	122	265	176	109	86	128	187	91	74	178	138	453	1021	652
p1_1166	DNAJB11	98	87	153	50	115	276	162	163	165	85	114	31	124	107	71	30	78	111	26	47	130	338	540	324
p1_4399	TRIM73	111	73	23	79	18	34	85	44	143	16	73	18	44	74	3	34	113	34	0	21	40	131	720	274
p1_3878	SMARCB1	79	29	21	149	54	220	105	97	97	120	234	199	163	69	25	132	701	45	93	179	37	579	1408	1023
p1_2155	LMNB1	88	40	33	143	100	51	159	89	76	77	112	107	110	123	95	53	186	86	117	81	37	215	287	277
p1_1271	EHD2	33	29	69	75	39	86	32	59	16	55	57	13	14	29	115	74	123	39	37	111	9	151	146	166
p1_172	NTC	4720	3231	2509	3128	2378	4168	2340	3293	3619	3343	3908	3264	3587	2503	3376	3820	3011	2843	3541	4462	3590	3003	2949	2812
p1_4062	STAT3	123	76	47	105	35	128	154	39	108	105	100	64	77	9	80	38	149	141	127	66	78	358	425	354
p1_479	BCCIP	31	48	25	20	24	78	30	42	93	32	24	26	40	22	0	15	65	36	56	21	10	110	382	284
p1_3472	RCN2	97	79	61	88	55	73	86	48	89	98	30	120	146	57	133	47	123	66	44	135	115	278	353	696
p1_164	NTC	3605	1914	1985	2127	1686	3039	1828	1869	2263	2414	2669	2592	2728	1966	2178	2512	2390	2007	2518	2723	2365	2492	2349	2936
p1_195	NTC	6151	3086	3188	3427	3289	4622	3400	3724	4226	3885	4214	4372	4711	3031	3474	4750	4025	3576	4355	5087	3578	4013	4436	3746
p1_1868	HNRNPUL1	71	31	27	94	10	47	69	50	116	164	99	83	122	39	75	129	43	78	137	59	104	317	348	237
p1_2437	MYOF	232	33	28	40	27	240	93	139	163	121	180	123	183	154	45	59	277	120	203	116	182	321	507	592
p1_3528	RMI2	137	26	53	1	20	35	137	0	80	55	2	49	32	75	70	17	105	71	3	71	73	79	344	253
p1_142	NTC	5081	3589	2982	3987	3414	5130	3704	4252	4591	4698	4554	4346	4414	3065	3849	4598	4094	3615	4780	5196	3889	4205	3895	4561
p1_3377	RANBP1	49	15	24	25	18	43	80	18	41	52	54	38	58	7	7	0	19	4	8	21	0	9	261	78
p1_4212	TBR1	231	136	123	162	194	239	185	125	89	103	180	74	159	91	307	261	89	104	139	150	151	134	530	1060
p1_1811	HNRNPA3	69	18	20	0	9	16	50	0	42	14	14	0	41	1	2	0	3	2	0	0	4	51	24	66
p1_112	NTC	3086	2031	1462	1906	1523	2669	1873	2069	1976	2139	2218	2662	2286	1621	2240	2547	1840	1828	2531	2818	2214	2182	1797	2484
p1_1161	DNAJB1	13	10	25	70	18	28	115	43	23	30	26	43	56	19	43	42	60	39	115	50	47	108	88	214
p1_567	CAND1	126	22	12	138	16	259	53	67	123	69	77	204	33	89	16	136	491	130	134	98	71	628	1672	1193
p1_3033	PPA1	70	63	0	2	32	72	65	7	12	13	0	0	5	19	3	1	0	0	21	4	0	37	11	38
p1_140	NTC	5467	3204	3092	3161	2741	4937	2782	4149	4019	3982	4395	4744	4103	3024	3945	3960	3505	3139	3631	5186	4118	3625	3813	3875
p1_177	NTC	2997	2281	1902	2524	1859	2868	2025	2340	2908	2685	2769	2640	2720	1590	2094	2865	2094	2477	2521	2779	2386	2717	2216	2437
p1_4278	THOC6	119	62	30	125	16	34	11	76	81	12	2	37	33	16	47	35	151	93	0	173	64	134	277	206
p1_1509	G6PD	65	42	37	48	3	32	85	18	20	72	72	51	43	2	6	50	78	25	7	26	38	138	314	210
p1_2136	LEMD3	74	60	15	50	0	52	43	14	61	60	6	41	21	58	6	27	25	0	47	52	4	119	49	132
p1_3872	SMARCAD1	127	145	74	140	63	118	51	70	67	105	86	114	119	31	91	138	295	229	70	64	88	431	958	669
p1_3779	SET	52	43	49	8	16	89	78	15	33	2	28	1	17	28	0	3	0	0	13	87	19	168	103	138
p1_2669	NT5DC2	36	21	7	83	55	157	43	36	82	60	71	12	64	45	16	17	44	7	20	127	49	157	338	392
p1_2017	KDM3B	137	182	71	266	64	89	114	42	162	241	90	96	178	37	108	133	207	117	124	45	47	347	661	878
p1_3911	SMPD4	110	57	52	38	30	171	101	71	149	60	115	79	51	57	105	44	233	40	64	85	37	295	395	405
p1_1504	G2E3	122	1	38	29	18	65	56	37	16	27	15	23	20	9	6	20	26	32	25	74	41	62	234	203
p1_584	CBFB	56	60	18	64	57	52	7	43	28	168	108	102	109	29	67	36	59	43	67	55	52	202	282	159
p1_723	CENPO	110	110	25	78	91	111	160	83	98	47	153	86	90	42	74	187	146	76	87	113	88	303	311	435
p1_683	CDK5	69	60	64	69	89	122	26	132	147	83	107	328	115	45	89	132	195	44	98	162	82	453	584	541
p1_836	CNN3	45	16	53	28	15	50	46	37	109	49	33	15	72	7	47	1	32	0	5	0	35	75	170	111
p1_1793	HNRNPA0	118	136	106	146	96	292	188	190	267	94	134	116	141	64	138	46	300	150	206	56	64	424	764	660
p1_3042	PPID	140	56	86	91	46	269	80	51	184	180	118	60	101	95	114	134	138	65	96	87	46	268	490	398
p1_446	BABAM2	4824	3133	3070	3112	2978	4199	3069	3086	3772	4189	3954	3902	3742	2517	3372	3821	2993	3079	3619	4394	3786	3583	3323	4340
p1_1583	GNAI3	195	27	51	118	41	141	55	53	189	120	218	114	97	78	163	87	240	83	16	83	24	310	410	534
p1_4386	TRIM22	154	67	28	130	101	114	17	78	139	132	119	96	89	51	27	323	110	87	159	165	91	262	590	385
p1_182	NTC	3369	2247	1782	2230	1633	3140	2057	2027	2401	2331	2493	2524	2498	1921	2257	3140	2201	2563	2473	3640	2429	2530	2590	2792
p1_348	ANXA7	249	28	77	36	76	72	29	14	68	126	22	99	95	107	91	86	131	83	121	204	42	304	277	263
p1_166	NTC	3379	1814	1773	2582	1777	2736	1984	1633	2293	2315	2419	2378	2236	2042	2344	2408	1850	2032	2290	2702	2666	2538	1895	2339
p1_2944	PIR	166	35	65	93	123	207	124	52	127	112	140	87	108	118	100	103	328	53	118	195	60	269	737	634
p1_3535	RNF2	154	62	34	50	26	72	98	74	61	81	30	82	73	33	14	23	92	49	36	49	57	63	527	207
p1_4129	SUN1	56	6	19	105	11	108	97	18	74	54	11	103	46	16	22	76	89	48	28	143	42	164	129	228
p1_4710	ZNF219	102	64	40	96	34	150	168	8	145	83	5	46	63	39	51	35	208	85	138	158	81	208	448	269
p1_114	NTC	2851	2132	1490	1795	1404	2010	1571	1451	1971	2060	1758	1664	2231	1353	1789	2291	1853	2062	2115	2436	1968	2168	1412	1794
p1_238	ACOT13	122	30	43	17	91	57	102	73	84	133	177	92	70	126	124	42	184	180	48	199	121	451	550	402
p1_4468	TXNL1	143	65	23	63	60	118	99	38	8	72	107	67	23	43	42	57	213	101	33	17	46	333	186	378
p1_3289	PTBP1	61	60	102	66	35	51	56	57	101	91	71	39	37	43	142	9	101	50	44	229	25	90	331	281
p1_2641	NRBP1	80	0	17	167	31	148	29	87	44	93	88	71	149	68	14	30	16	6	51	48	97	70	236	19
p1_1888	HPRT1	173	68	57	169	42	75	219	156	149	140	126	68	65	60	95	189	235	139	149	137	55	338	316	752
p1_4636	WDR70	158	38	25	5	60	105	30	2	92	41	1	46	61	18	0	11	45	54	85	171	34	237	120	199
p1_3069	PPP1CA	130	54	27	99	87	187	59	26	40	52	28	40	62	32	93	21	173	89	61	132	10	157	360	551
p1_149	NTC	4663	3765	3036	3265	2982	3914	2789	3212	3722	3752	4564	3721	4152	2966	4032	3961	2791	3426	4156	4298	4009	3617	4268	4480
p1_1228	DR1	69	36	36	73	30	80	55	30	46	32	71	6	19	1	49	23	96	0	61	78	49	131	210	112
p1_3032	PPA1	144	61	96	127	51	73	85	35	63	100	54	55	90	21	14	52	156	102	46	53	84	106	327	206
p1_412	ARRB2	73	91	37	67	67	85	49	49	107	68	30	16	59	92	54	35	98	24	65	134	127	330	478	263
p1_1453	FKBP3	203	71	84	86	68	158	64	81	98	83	108	102	110	67	11	126	149	24	152	173	59	304	561	261
p1_2330	MIER1	336	244	134	203	198	294	126	109	252	204	171	226	235	123	45	114	142	102	142	203	198	319	789	644
p1_2173	LRWD1	83	66	133	48	43	217	192	60	123	108	137	57	90	22	163	88	78	97	37	160	67	265	333	236
p1_2289	MCM7	114	37	19	5	12	17	0	39	24	14	7	10	1	17	0	20	20	3	0	47	26	16	198	29
p1_200	NTC	4172	2715	2198	2449	2310	3430	2364	2619	2702	2761	2872	3214	3191	2321	3069	3097	2432	2432	2919	3431	2566	2848	2597	2846
p1_1174	DNAJB4	53	15	73	139	13	53	26	11	62	88	22	85	119	5	29	61	58	40	83	29	100	189	257	320
p1_1476	FMR1	74	3	38	116	40	72	35	51	44	45	63	80	41	56	9	21	61	41	0	37	7	101	238	108
p1_2397	MTA2	260	103	57	161	103	109	186	108	241	79	93	78	200	63	145	67	210	124	90	219	136	444	541	517
p1_815	CLNS1A	25	0	46	42	22	39	109	70	22	14	87	0	41	27	35	114	18	1	33	23	78	110	196	113
p1_3015	POLR2D	81	30	47	61	10	81	50	32	31	93	95	45	82	12	73	30	37	28	120	1	50	105	187	151
p1_915	CSNK2A1	163	146	122	141	90	124	67	112	149	143	161	78	81	72	64	178	324	83	170	287	128	391	990	493
p1_529	C11orf54	46	52	7	86	99	104	78	59	62	77	27	76	111	38	52	17	45	39	14	24	65	197	375	251
p1_420	ASNA1	51	75	37	28	32	76	70	46	76	17	60	40	40	140	85	46	185	97	79	15	18	134	307	253
p1_2341	MLLT11	17	30	26	68	10	43	70	42	105	62	91	9	68	4	61	21	17	67	135	26	63	282	274	85
p1_132	NTC	5185	3614	2903	3351	2785	4661	3180	4072	4290	3835	3701	3828	4462	2646	3422	4252	3456	3215	3806	5047	3588	4738	4395	3865
p1_2990	POGZ	44	24	110	52	103	209	49	23	66	115	170	75	77	80	97	32	182	95	92	50	105	225	822	391
p1_2123	LDB1	99	52	62	146	48	170	128	156	181	180	128	134	104	90	130	260	227	90	98	345	53	535	958	519
p1_3353	RAB3B	88	43	77	150	98	57	93	23	147	106	115	52	162	28	102	155	218	119	167	312	117	335	396	638
Ôªøp1_101	NTC	4799	2985	2533	3066	2717	3509	3088	3327	3673	3099	3146	3601	3331	2457	2952	3463	2868	2632	3817	4230	3006	4001	3077	3095
p1_3761	SEMG2	139	13	83	200	59	122	126	167	278	218	101	67	147	124	154	164	220	198	225	318	160	695	858	886
p1_109	NTC	4476	3239	2691	3463	2514	4369	3402	3506	3493	3903	4292	3814	3686	2977	3436	3912	2852	2740	3625	4221	3778	3265	2929	3208
p1_497	BMI1	100	132	64	75	71	204	173	77	96	229	164	111	34	101	55	133	201	130	193	143	34	360	349	387
p1_1617	GSTM3	108	83	75	73	76	79	78	43	73	119	66	29	117	57	94	81	181	71	78	63	41	301	362	177
p1_4703	ZNF207	145	50	38	45	109	44	87	80	113	64	30	130	86	125	19	127	137	25	12	42	55	247	317	199
p1_2521	NELFE	55	9	26	70	66	3	5	25	20	35	35	19	1	26	16	19	50	14	20	28	4	73	252	263
p1_4505	UBE2D2	142	57	144	199	39	211	115	26	269	201	155	68	104	115	177	190	348	188	271	108	113	320	704	435
p1_2940	PIP	94	137	83	135	242	182	99	20	188	202	116	72	97	50	101	93	159	96	76	188	83	285	373	448
p1_3436	RBM15	66	14	66	35	8	63	97	28	52	24	10	27	16	6	28	47	24	41	21	0	102	97	107	54
p1_345	ANXA5	49	68	39	156	71	207	47	105	178	52	119	80	32	45	10	132	146	44	62	75	35	224	372	275
p1_711	CENPF	45	64	69	101	5	182	127	28	73	53	75	10	57	82	66	55	73	115	64	69	21	273	227	368
p1_2127	LDHA	215	174	51	163	55	179	91	109	110	89	180	81	92	40	116	72	164	173	126	51	75	487	898	339
p1_4679	ZC3H14	42	58	31	1	13	29	17	91	81	14	31	87	21	41	114	4	24	86	22	116	71	140	407	172
p1_2783	PAFAH1B1	17	5	13	22	12	48	39	9	31	10	19	0	10	12	0	1	30	22	46	83	32	27	40	29
p1_1755	HIRIP3	31	87	99	146	36	174	88	64	134	91	182	169	128	93	76	76	224	77	164	32	122	350	241	639
p1_171	NTC	4866	3390	2608	2868	2677	4037	3304	3175	4125	3445	3329	4044	3601	2699	3133	3691	3183	2782	3201	4329	3528	3556	2945	3135
p1_4577	VASP	151	167	146	150	13	296	85	156	102	46	10	118	45	82	55	134	181	116	173	168	111	483	506	314
p1_2811	PARP3	257	53	24	115	26	53	83	48	133	109	111	16	97	92	40	76	76	7	48	173	63	204	581	464
p1_634	CDC37	26	10	50	62	34	105	43	56	94	27	33	65	15	101	60	35	68	76	59	186	24	119	121	76
p1_3155	PRORP	108	18	41	63	11	53	12	0	12	62	0	10	82	27	36	15	32	40	16	37	38	56	159	40
p1_1910	HSPBP1	124	163	35	69	95	73	78	43	65	43	49	70	71	44	159	131	268	68	44	76	45	169	237	303
p1_1976	IRAG1	62	121	90	92	88	83	151	43	88	161	96	44	109	44	25	90	284	87	7	79	53	280	514	530
p1_3281	PSME3IP1	99	2	18	94	34	43	53	106	115	29	26	147	6	1	70	75	45	12	10	42	12	134	169	155
p1_2368	MRI1	97	23	33	36	172	39	113	81	42	200	104	35	46	58	49	146	133	34	101	69	103	261	572	400
p1_3056	PPM1D	117	54	22	49	86	168	67	66	67	159	27	61	42	63	64	45	120	58	61	102	109	211	618	313
p1_3422	RBFOX2	30	72	67	19	106	60	61	73	123	106	79	63	75	4	124	44	185	62	100	172	92	85	410	421
p1_210	AARS2	144	61	26	0	22	91	21	7	62	100	47	17	52	13	65	11	43	113	27	127	6	51	112	155
p1_2797	PAPSS1	93	36	107	38	10	82	27	36	122	49	38	23	19	34	7	36	93	34	74	97	8	121	221	78
p1_3301	PTK2	117	100	26	155	78	137	87	37	40	67	81	35	64	90	106	81	159	89	48	52	27	170	305	232
p1_3750	SCRN3	181	86	52	131	116	115	53	95	154	175	97	44	138	55	115	70	106	87	102	304	91	295	501	817
p1_3536	RNF2	56	48	126	83	70	137	117	129	176	147	68	78	141	75	61	189	530	203	162	122	76	480	848	744
p1_2545	NFXL1	83	67	62	117	74	130	146	125	116	84	77	106	64	72	82	118	108	116	183	270	133	415	484	198
p1_4293	TIAL1	105	44	77	34	36	111	165	49	101	25	46	57	193	97	74	67	122	14	35	47	95	109	471	227
p1_1723	HDGFL2	50	20	43	89	73	122	113	115	157	19	81	36	82	65	53	51	85	37	24	87	45	180	202	281
p1_1945	INA	118	83	126	134	70	76	78	136	228	125	144	142	177	69	178	91	173	175	34	45	136	361	791	740
p1_1145	DLD	147	62	84	84	74	32	68	111	92	76	169	87	111	15	37	144	311	211	61	61	75	445	587	481
p1_2332	MIER1	38	30	106	70	0	73	155	75	51	109	119	58	77	63	56	70	158	52	38	67	69	139	329	289
p1_2068	KIF2C	50	42	53	95	82	85	51	68	101	48	89	36	79	75	174	79	122	28	38	48	61	226	343	218
p1_3526	RMI1	80	86	53	30	38	83	57	18	97	58	39	18	51	14	52	7	48	8	61	144	63	269	233	223
p1_3274	PSME3	65	97	6	39	105	13	11	79	29	30	42	22	37	31	78	0	62	43	26	236	11	153	43	28
p1_4207	TBPL2	139	24	7	62	34	38	40	106	61	133	95	40	19	20	13	57	207	56	28	137	116	186	360	514
p1_4321	TNNI2	50	56	10	71	68	112	65	0	29	69	79	14	48	42	38	36	28	15	79	91	32	172	104	318
p1_741	CFDP1	152	63	69	57	36	204	70	55	160	75	85	1	42	87	33	70	94	51	49	116	108	163	303	267
p1_1039	DDX1	92	68	61	100	26	76	80	24	112	139	37	8	38	57	46	67	72	8	14	35	94	95	252	192
p1_2077	KIFC1	120	58	66	27	84	84	90	18	70	81	110	83	58	36	50	72	49	47	21	13	21	276	259	229
p1_2768	P4HA2	119	67	66	128	42	275	62	51	97	232	137	47	65	45	159	131	210	211	86	37	93	603	565	524
p1_3480	RCOR3	180	72	89	192	71	145	132	123	112	153	66	74	44	142	137	92	313	77	100	293	88	369	783	749
p1_2016	KDM1A	1	58	26	101	16	50	17	79	29	40	5	59	48	71	46	11	29	41	78	5	103	45	177	72
p1_1143	DIS3	195	85	142	125	130	153	363	42	337	161	138	67	53	86	97	53	119	54	134	212	124	260	350	262
p1_3584	RPL4	66	7	20	25	38	68	12	13	22	65	14	33	10	12	24	52	42	9	25	54	10	35	29	0
p1_1197	DNAJC8	72	25	7	60	59	67	75	61	54	121	58	40	29	53	91	65	92	51	39	60	98	108	184	208
p1_1149	DNAAF5	68	32	24	37	47	83	42	41	66	93	39	41	26	72	32	65	171	105	33	73	29	244	371	300
p1_1510	G6PD	70	41	35	95	84	78	30	13	74	5	13	38	45	29	26	109	72	60	27	123	45	76	331	219
p1_820	CMAS	159	116	47	210	63	216	127	129	197	183	169	203	169	133	248	246	201	76	214	153	211	703	840	1053
p1_2973	PML	99	8	18	48	17	43	80	60	9	28	11	60	27	62	6	0	77	31	20	37	19	97	79	83
p1_321	ANKRD26	93	37	62	109	57	68	123	112	104	122	206	110	74	91	115	43	300	86	178	183	108	557	528	584
p1_4485	UBA1	65	52	12	74	27	12	31	14	40	1	15	0	18	8	0	14	5	0	34	3	0	11	6	74
p1_2969	PLRG1	124	5	30	74	26	84	39	10	60	103	4	3	19	26	2	5	26	0	25	94	37	112	26	103
p1_1621	GTF2A1	85	17	27	39	25	66	118	39	72	107	41	0	36	76	0	14	83	27	0	52	62	121	51	90
p1_1756	HIRIP3	115	76	47	83	70	189	158	100	102	102	140	130	117	46	99	29	272	57	163	65	156	435	452	319
p1_3972	SPAG7	143	31	40	87	48	168	137	86	44	157	61	87	154	43	71	150	57	155	113	121	56	238	429	328
p1_1199	DNAJC8	43	99	36	188	57	33	75	35	63	19	71	111	64	61	148	9	88	24	77	61	19	121	323	141
p1_1085	DECR1	232	224	78	126	138	195	165	70	222	169	180	128	269	61	19	114	184	113	71	300	91	346	439	708
p1_403	ARPC3	45	46	18	36	62	304	179	123	102	35	139	89	107	54	113	70	54	26	170	54	86	175	370	269
p1_4516	UBE2S	144	69	32	38	66	43	72	45	22	198	101	39	125	39	33	79	56	57	102	186	38	284	444	291
p1_870	COX4I1	23	20	43	105	50	46	75	15	62	29	9	30	60	51	29	13	65	11	48	126	45	116	125	110
p1_597	CCDC158	93	6	32	113	6	57	77	22	97	72	58	16	16	17	39	47	95	35	103	160	42	213	293	226
p1_318	ANKRD26	166	68	43	127	59	93	82	70	60	74	66	66	47	72	142	74	134	22	24	50	56	213	311	442
p1_1743	HELLS	96	59	39	46	72	140	154	48	84	179	63	130	38	88	60	14	61	34	56	148	108	204	319	235
p1_1444	FH	27	19	23	55	24	82	64	57	49	2	42	27	47	7	31	63	54	15	38	32	0	75	521	55
p1_4502	UBA6	171	10	87	80	3	128	126	70	64	77	120	19	52	27	70	43	33	25	103	285	43	195	139	59
p1_2300	MED23	47	21	90	97	59	105	55	79	116	69	93	93	66	51	79	136	283	155	75	105	115	360	729	432
p1_4504	UBE2D2	152	56	61	128	97	270	120	173	95	111	99	40	278	122	86	176	296	61	56	175	69	402	843	342
p1_3199	PSIP1	254	89	114	153	109	109	237	163	124	185	205	162	146	153	202	178	265	205	153	229	193	646	1631	609
p1_438	AURKB	100	73	13	49	61	31	15	23	88	66	24	116	87	50	59	86	124	54	70	37	47	214	361	200
p1_3336	QKI	94	96	48	103	91	90	169	107	164	109	142	86	61	98	99	182	214	165	107	236	59	307	851	763
p1_4536	UGDH	144	16	128	55	84	107	45	43	154	79	148	62	174	65	39	60	145	25	53	179	113	154	491	193
p1_1736	HEATR3	60	9	77	81	2	61	64	79	80	59	27	25	79	30	157	168	289	62	61	58	36	253	274	255
p1_1983	IRF9	139	65	105	104	84	234	116	98	119	105	120	140	65	92	122	143	168	142	127	147	156	284	402	563
p1_1462	FLII	57	4	35	56	6	33	54	15	114	88	86	72	23	49	6	26	84	65	36	75	12	167	179	208
p1_4230	TCERG1	43	87	35	22	13	73	71	58	52	32	93	17	57	68	66	2	100	0	98	85	63	180	226	309
p1_3641	RTCA	52	88	77	186	42	238	187	96	138	69	311	71	27	51	84	45	101	119	78	135	110	290	327	196
p1_1620	GSTM3	17	45	24	48	96	122	50	81	92	111	91	50	97	76	26	120	187	48	30	214	70	166	462	277
p1_1501	G2E3	172	96	61	132	139	120	80	27	36	97	21	15	77	79	87	37	178	120	217	62	44	428	434	277
p1_4432	TRNT1	43	19	46	36	11	62	129	1	31	16	54	18	41	9	0	1	6	26	0	1	11	4	13	77
p1_795	CIRBP	77	18	78	12	104	38	101	28	83	34	135	63	108	54	40	9	188	40	77	95	60	224	392	273
p1_339	ANXA4	211	42	66	129	70	101	121	85	35	175	175	198	121	47	134	153	395	101	111	236	34	371	406	441
p1_4541	UPP1	124	30	44	166	61	194	78	72	189	158	133	59	135	90	161	314	122	108	162	258	155	362	577	629
p1_388	ARMT1	61	56	39	138	46	155	36	62	147	85	113	54	99	73	12	45	65	79	72	208	71	247	366	388
p1_980	CUL4A	120	37	84	70	20	100	65	5	48	114	55	25	76	62	73	69	80	35	101	104	44	136	365	398
p1_4030	SRSF3	47	35	2	52	0	2	0	0	0	0	0	0	22	0	0	0	4	19	33	0	3	51	41	14
p1_984	CUX1	63	34	53	62	19	75	85	75	56	104	118	86	110	120	73	50	215	55	112	74	15	301	507	357
p1_2210	MAGEC2	111	49	63	143	154	183	103	108	143	175	116	84	96	76	197	190	277	71	178	124	155	465	847	433
p1_4248	TERF2IP	64	5	58	134	115	140	153	62	85	183	212	78	136	179	38	156	290	148	138	155	99	416	616	413
p1_667	CDK2	70	50	22	66	38	148	22	24	78	14	37	12	86	11	50	5	0	4	28	45	29	32	43	143
p1_955	CTNNB1	40	85	94	102	18	227	44	74	41	143	85	94	90	64	119	89	240	197	280	105	68	399	582	466
p1_3971	SPAG7	159	65	49	22	31	195	152	114	68	86	180	41	163	82	33	30	134	121	16	0	65	287	385	663
p1_1061	DDX42	87	61	56	46	16	32	42	48	39	71	18	17	39	0	47	2	45	10	50	42	69	2	167	116
p1_2564	NIFK	127	10	64	58	21	98	5	56	21	55	66	55	83	4	17	0	52	35	51	39	27	73	352	271
p1_858	COPS6	101	36	85	43	98	136	71	84	91	164	81	24	60	23	40	11	45	21	35	60	71	145	365	344
p1_3538	RNF2	58	4	7	26	44	26	31	58	32	17	64	17	66	25	68	22	62	2	41	1	32	188	65	31
p1_2013	KDM1A	191	11	75	72	52	55	104	96	102	33	121	47	56	48	14	14	7	23	128	97	4	66	366	177
p1_908	CRYAB	82	58	88	69	81	80	112	114	94	113	24	78	108	76	114	210	426	85	42	128	51	343	546	562
p1_3442	RBM22	57	33	47	85	5	86	77	15	102	12	25	0	129	29	46	42	19	64	87	19	30	127	256	178
p1_3057	PPM1D	175	66	110	65	50	78	59	66	95	73	69	211	90	73	55	116	189	89	25	134	32	140	293	145
p1_2972	PLRG1	123	235	71	69	18	181	106	48	101	81	91	73	106	38	32	29	38	111	21	96	94	284	352	428
p1_1150	DNAAF5	85	53	46	87	101	99	93	7	55	65	42	106	101	78	28	41	207	47	124	72	47	95	299	322
p1_1563	GLRX3	96	19	16	12	42	212	81	89	95	52	117	66	69	50	96	100	116	42	44	144	48	334	481	426
p1_3501	RFC4	42	39	38	64	43	75	25	39	69	4	77	1	51	15	0	54	12	9	16	41	33	159	62	31
p1_2488	NCBP1	72	21	49	17	9	9	0	0	88	62	63	32	41	49	0	0	0	27	30	22	0	93	36	59
p1_2746	ORC5	58	72	50	30	11	39	146	56	65	43	21	30	46	33	41	21	27	18	24	122	42	177	153	100
p1_557	CACYBP	71	27	53	21	36	19	156	48	74	60	28	19	10	17	16	25	93	46	6	49	78	394	235	325
p1_890	CPSF6	60	52	16	46	39	118	42	10	123	64	65	36	59	27	81	2	14	13	59	43	69	116	204	483
p1_1912	HSPBP1	44	39	143	102	41	67	135	40	95	103	34	33	57	76	136	79	197	35	146	232	79	303	484	499
p1_1233	DRG1	89	106	108	147	134	87	122	184	142	113	112	66	161	74	115	105	210	130	130	158	158	400	911	750
p1_975	CUL3	64	118	33	134	22	48	97	64	168	57	27	44	63	92	24	24	48	42	222	127	119	163	646	134
p1_4407	TRMT1	27	36	28	49	31	86	52	48	45	0	42	44	16	2	92	1	14	13	31	19	22	129	68	147
p1_3868	SMARCA5	180	80	73	0	108	55	88	50	153	56	52	98	130	147	11	66	179	92	34	189	125	181	409	493
p1_2272	MCM2	77	75	78	60	57	94	112	81	106	29	26	74	167	70	204	158	189	60	158	229	87	615	492	405
p1_515	BRD3	191	43	35	138	69	99	81	43	57	72	79	130	59	73	81	72	149	21	121	152	114	198	284	361
p1_1356	EXOSC1	108	46	29	59	4	65	24	2	23	7	1	12	4	0	89	18	48	3	36	15	16	93	137	52
p1_4258	TFAP2D	119	93	44	99	48	96	57	218	116	45	174	46	106	71	143	49	150	63	52	183	128	391	589	660
p1_840	COPE	105	46	102	139	23	92	47	14	60	75	24	4	100	6	59	58	49	55	37	109	13	106	212	145
p1_3967	SP140L	110	41	61	104	42	151	56	116	147	124	151	54	99	20	112	124	269	111	91	215	92	300	508	615
p1_2715	NUTF2	21	12	13	27	47	52	3	5	49	31	8	0	108	67	15	11	13	23	19	9	20	111	33	106
p1_3866	SMARCA2	112	141	32	63	119	214	154	56	63	103	91	149	28	101	107	43	226	150	94	64	67	335	759	678
p1_3747	SCRN3	138	133	140	125	171	109	324	135	158	118	253	98	162	124	211	100	337	108	166	160	276	529	916	607
p1_2412	MTHFD1	77	16	65	86	23	62	60	3	36	88	38	10	11	37	23	25	65	15	49	206	52	46	106	45
p1_1298	EIF4H	82	36	47	29	103	135	110	84	121	76	115	79	42	85	175	74	289	35	55	52	6	183	552	306
p1_3286	PSPC1	91	41	97	155	60	103	350	63	115	218	127	52	255	121	87	236	359	184	146	241	90	451	873	733
p1_2709	NUSAP1	100	101	50	160	129	170	100	92	89	151	224	97	59	78	106	156	91	131	74	198	92	284	308	319
p1_1634	GTF2F1	42	16	44	38	16	55	71	16	37	18	10	8	36	4	49	4	23	22	15	65	8	19	112	76
p1_4661	YWHAB	95	123	23	104	42	106	138	99	92	180	172	19	126	219	74	390	399	129	117	360	69	408	819	435
p1_706	CENPE	103	49	96	56	21	209	68	20	64	37	38	33	85	23	95	26	70	29	59	37	35	121	355	68
p1_4464	TWF2	72	75	87	15	56	47	78	56	55	164	44	69	78	36	109	86	121	97	89	73	79	143	403	234
p1_797	CKAP5	44	18	20	24	10	45	4	4	9	35	1	16	44	14	27	0	13	23	32	3	35	33	75	80
p1_4632	WDR61	186	58	26	100	1	73	102	46	64	35	46	28	39	14	0	30	69	75	63	187	40	173	362	233
p1_500	BOLA2	73	41	35	82	55	25	11	33	53	37	82	46	75	17	100	60	86	12	30	81	4	72	182	128
p1_4319	TNNI2	190	43	95	110	30	78	55	108	84	140	167	141	120	33	255	103	317	100	134	318	26	261	708	1030
p1_211	AARS2	73	2	37	15	33	1	72	44	31	28	40	30	82	30	0	64	0	24	10	10	3	84	103	74
p1_4528	UFD1	61	112	13	54	47	170	81	95	100	84	13	66	168	51	30	28	72	61	51	110	75	101	442	355
p1_558	CALB2	71	8	33	37	11	26	29	41	16	18	27	34	33	1	8	45	43	3	27	159	13	50	246	32
p1_352	API5	154	100	47	90	66	142	44	78	125	71	75	158	92	79	59	184	196	97	125	87	49	301	477	525
p1_2239	MAPK8	280	116	125	209	45	181	274	104	232	158	204	192	70	161	124	60	190	114	141	192	89	708	923	668
p1_1463	FLII	95	63	48	10	57	69	109	92	80	54	56	52	87	23	24	70	35	44	7	34	67	149	351	18
p1_1857	HNRNPR	116	111	97	77	29	433	109	94	164	116	133	88	89	88	94	71	35	74	107	61	135	227	261	224
p1_3280	PSME3IP1	165	61	129	56	117	261	136	139	144	91	65	181	137	134	41	242	288	129	228	253	202	518	681	487
p1_3027	POT1	25	32	11	3	16	75	40	13	13	35	44	8	58	1	14	32	47	91	5	56	22	131	181	59
p1_225	ACACB	58	36	52	152	161	111	93	41	73	100	76	61	90	80	185	102	173	74	96	155	37	269	309	435
p1_1584	GNAI3	305	60	45	118	39	235	113	118	157	261	132	109	87	52	50	175	237	195	194	130	83	464	728	687
p1_696	CDKN2A	102	64	29	61	131	107	92	71	122	153	68	81	65	95	51	205	135	113	127	137	103	376	766	631
p1_1146	DLD	76	37	49	52	98	113	44	10	77	88	106	83	26	69	103	156	210	117	52	47	58	292	543	332
p1_4531	UFM1	57	41	116	69	114	143	27	111	123	137	34	100	49	113	103	83	87	35	119	106	129	204	162	184
p1_629	CD3EAP	18	36	34	51	66	36	87	36	18	32	35	26	47	13	59	1	36	12	23	12	53	44	218	181
p1_3337	QKI	147	56	64	118	53	170	101	85	133	105	184	42	78	98	71	99	186	104	66	81	117	373	675	545
p1_4447	TUBB2B	85	86	67	78	106	138	130	117	191	178	89	49	53	103	220	106	201	121	79	92	95	215	571	441
p1_1225	DR1	80	70	41	77	24	34	95	20	38	54	62	22	71	34	22	32	99	40	13	5	19	127	106	201
p1_1891	HSF1	58	35	88	14	43	165	57	136	97	107	57	208	62	174	48	59	172	119	166	98	76	273	358	97
p1_3875	SMARCB1	63	7	14	94	12	104	11	88	82	143	104	68	7	62	0	37	278	32	60	32	42	179	613	130
p1_2059	KIF2A	226	109	78	118	188	210	242	90	170	145	203	126	205	75	154	216	300	102	53	220	72	369	634	557
p1_2125	LDHA	59	19	30	62	40	41	114	100	73	97	160	138	33	46	48	135	74	197	94	177	119	302	593	617
p1_2399	MTA2	100	61	80	84	49	44	55	32	172	8	98	26	79	7	110	55	108	26	51	38	22	78	104	250
p1_1176	DNAJB4	46	24	40	58	17	17	30	53	93	59	18	94	31	65	73	107	84	130	3	97	6	222	137	114
p1_978	CUL4A	58	22	39	67	59	66	155	16	178	121	99	82	80	40	32	67	117	108	124	35	12	178	336	446
p1_3923	SNF8	42	37	25	116	41	53	23	59	112	2	59	39	53	50	6	62	63	19	51	110	86	83	271	130
p1_1721	HDGFL2	156	36	66	122	29	87	62	110	74	129	125	68	67	47	54	73	57	53	106	31	39	210	319	237
p1_118	NTC	3621	2393	2052	2727	2138	2894	2403	2851	2698	2815	3001	2776	3135	1986	2458	3111	2389	2141	3096	3820	2846	3223	2574	2946
p1_4660	YWHAB	56	59	62	27	57	95	161	42	91	103	33	103	54	124	73	105	370	108	67	52	51	224	526	273
p1_3636	RSF1	239	45	26	64	8	67	41	97	152	155	100	31	86	27	90	175	242	39	422	142	57	453	698	722
p1_187	NTC	2136	1461	1186	1365	1149	2246	1449	1626	1538	1839	1661	1700	1592	1057	1712	1717	1705	1726	1403	2169	1318	2347	1225	1648
p1_1040	DDX1	150	59	80	86	78	132	24	38	19	92	22	35	60	63	124	76	97	54	46	8	47	230	280	288
p1_2534	NFIB	77	28	36	45	74	73	67	82	60	27	124	34	87	45	144	47	75	30	85	128	42	227	370	430
p1_285	AGPS	103	57	149	148	30	158	192	87	170	180	110	57	71	111	48	49	157	152	255	243	73	353	404	430
p1_245	ACP3	167	119	100	40	80	138	145	129	125	150	284	95	77	79	58	218	133	46	69	129	125	195	485	388
p1_3094	PPP1R8	27	20	41	59	44	84	36	13	67	14	19	28	66	1	0	3	14	9	12	49	51	56	51	68
p1_859	COPS6	61	27	39	98	43	102	104	28	108	62	55	122	6	8	31	70	47	9	49	119	54	231	242	275
p1_4591	VRK1	118	17	35	21	122	141	80	75	71	108	94	49	40	12	38	40	72	9	81	62	99	225	378	279
p1_1534	GFM1	66	8	1	12	0	31	22	0	14	57	0	14	0	42	27	4	32	0	10	36	7	118	51	8
p1_342	ANXA5	106	45	67	72	65	93	104	49	102	49	67	98	65	54	29	30	111	121	73	9	100	227	341	182
p1_2504	NDUFS2	93	15	120	136	83	317	175	58	65	98	80	36	102	129	56	53	187	29	76	117	57	204	432	752
p1_351	API5	94	124	60	119	55	73	115	15	68	47	37	79	29	63	37	145	152	72	70	101	96	289	526	509
p1_3519	RLIM	256	79	56	80	85	135	144	95	158	111	87	27	92	102	65	7	93	102	44	115	126	128	635	307
p1_217	ABAT	43	80	21	44	68	204	20	44	41	166	94	89	66	48	58	238	216	101	42	196	61	359	869	245
p1_1263	ECI2	156	85	46	90	59	98	56	95	98	49	116	44	53	65	84	72	72	96	39	34	103	193	420	398
p1_1034	DDRGK1	111	119	128	103	122	157	86	189	158	146	140	49	124	105	200	116	144	21	147	283	136	376	563	592
p1_817	CMAS	118	142	48	97	191	85	146	37	147	140	133	112	168	130	103	92	266	44	77	182	113	329	702	528
p1_397	ARPC1B	81	38	1	68	20	25	47	10	22	120	44	54	27	25	68	47	20	9	60	48	48	61	76	258
p1_2929	PIN1	70	116	62	22	75	77	53	37	68	72	69	88	14	12	83	8	65	50	41	6	52	117	279	116
p1_3940	SNRPB	48	64	12	28	8	0	16	0	18	40	18	0	17	16	26	4	25	0	0	9	0	128	36	37
p1_1268	EDF1	72	26	45	33	2	6	43	60	80	12	49	3	18	25	7	0	11	0	44	10	52	18	46	111
p1_1938	ILF2	68	83	41	42	37	16	56	0	8	26	38	32	49	14	5	15	23	0	13	0	62	36	0	105
p1_559	CALB2	39	38	5	26	48	122	121	39	64	157	103	41	34	45	105	69	184	44	30	270	54	270	650	324
p1_1851	HNRNPLL	148	88	51	118	140	68	61	158	132	58	52	102	53	60	45	67	89	15	122	449	115	403	554	625
p1_2149	LMNA	68	33	103	44	17	98	112	62	43	116	162	88	73	61	64	133	219	128	194	218	48	290	793	479
p1_1499	FXR2	124	54	53	225	40	149	143	92	117	142	101	45	160	81	33	46	194	26	83	146	104	248	610	159
p1_2826	PBXIP1	70	45	47	98	6	170	181	15	72	57	70	18	52	20	197	25	126	148	24	165	67	174	377	321
p1_2056	KIF23	67	38	23	3	47	49	79	31	64	76	36	36	43	56	90	94	38	90	85	70	42	158	314	140
p1_1703	HADH	50	70	71	53	105	93	140	19	114	152	117	46	83	62	98	98	217	27	122	161	58	436	510	750
p1_2259	MATR3	94	71	104	35	72	148	121	63	80	298	119	92	148	98	68	80	144	15	149	178	102	341	330	256
p1_1258	ECHDC1	192	70	28	74	50	131	102	37	101	102	89	122	43	45	72	49	246	16	137	0	70	104	388	260
p1_4600	WAPL	75	58	2	18	1	14	31	11	34	50	15	83	24	0	15	15	14	14	63	6	0	108	11	183
p1_2983	PMPCA	35	41	23	0	55	149	27	1	64	85	31	40	0	7	2	0	5	0	16	33	2	10	15	18
p1_2085	KLHL29	213	77	114	122	72	258	63	199	38	160	89	145	120	55	148	33	143	82	148	156	62	578	697	342
p1_3494	RFC2	40	69	2	28	61	119	7	44	87	52	22	68	12	11	0	25	38	41	46	60	69	35	112	38
p1_3076	PPP1CC	41	51	60	78	38	193	21	24	123	44	25	5	42	106	117	46	82	42	123	77	14	86	133	200
p1_2222	MANF	89	34	120	42	29	71	117	46	93	87	74	59	42	130	130	3	33	34	38	155	90	79	316	110
p1_4606	WBP2	28	13	47	22	20	15	2	5	33	55	25	18	21	14	48	152	33	31	23	35	0	30	61	157
p1_4341	TOP3A	74	41	3	83	31	8	89	64	60	33	22	98	76	25	23	83	190	53	51	174	36	300	436	386
p1_3885	SMARCD3	76	83	62	121	44	137	186	77	73	109	73	70	81	52	63	79	347	107	103	123	82	283	489	372
p1_485	BCLAF1	73	55	66	102	21	168	81	32	57	9	89	16	37	46	103	92	214	101	136	61	60	149	334	483
p1_1437	FH	52	31	12	52	31	47	15	27	78	60	30	67	57	49	18	30	127	22	75	70	28	119	442	214
p1_1057	DDX3Y	75	44	87	65	108	186	94	174	140	216	192	230	157	97	76	54	263	76	114	103	99	578	529	524
p1_2968	PLK1	40	7	53	17	0	3	65	51	45	63	13	19	2	0	1	0	13	32	69	36	0	33	100	131
p1_1925	IDH3B	44	62	21	123	72	95	56	45	28	76	34	130	24	70	32	84	101	9	124	165	31	364	176	385
p1_4110	SUCLG2	128	94	49	88	160	166	90	3	65	57	88	101	136	75	73	101	127	89	186	208	22	113	536	334
p1_1880	HP1BP3	13	22	10	48	20	28	76	31	55	21	27	24	29	20	33	0	31	86	52	7	30	108	147	206
p1_3867	SMARCA5	98	132	20	56	11	107	130	13	149	32	132	19	21	34	74	52	60	48	130	125	92	152	233	334
p1_2228	MAP2K3	80	47	55	63	37	143	189	79	122	140	152	96	51	47	132	59	78	60	21	119	53	299	683	682
p1_3342	QRICH1	236	33	13	7	13	144	39	3	16	38	58	9	80	68	94	23	116	54	26	25	9	73	162	188
p1_2816	PARP3	55	53	43	52	104	182	29	43	130	72	53	46	51	15	118	48	32	160	73	80	49	234	646	194
p1_2574	NIT1	17	22	30	130	114	70	81	96	107	85	46	91	112	96	34	92	146	122	167	110	68	172	294	450
p1_3617	RPS20	16	11	36	24	16	25	19	7	106	13	76	0	6	6	44	13	23	16	0	29	37	20	74	31
p1_2626	NR2C2	81	40	57	57	55	76	60	63	22	59	60	50	40	47	38	82	122	76	41	78	30	98	227	360
p1_2441	N4BP2L2	73	29	49	128	29	160	57	32	72	44	19	39	29	10	67	110	169	46	103	147	62	176	428	356
p1_1415	FAM50A	45	13	36	17	6	31	49	26	39	46	51	13	32	104	66	71	78	55	50	36	25	150	106	286
p1_709	CENPF	100	82	85	70	67	106	43	82	48	147	24	39	157	44	24	138	119	45	120	31	37	182	370	404
p1_2719	NXF1	73	71	39	45	141	40	57	60	85	0	14	22	77	26	9	91	118	22	39	51	89	102	358	323
p1_873	CPNE3	129	9	58	15	32	110	51	59	54	56	86	73	56	50	52	97	52	12	40	218	117	204	200	121
p1_1580	GMPS	249	106	157	210	199	264	255	249	479	295	317	218	280	191	267	271	375	238	131	404	156	615	858	1292
p1_3656	RTRAF	18	19	13	31	35	95	25	0	22	37	30	0	10	0	17	0	18	12	1	35	27	11	109	56
p1_4260	TFDP2	47	11	31	194	81	247	8	77	91	80	106	129	83	18	91	54	63	91	101	92	23	141	720	372
p1_2247	MASTL	128	11	90	14	13	172	43	82	80	81	42	44	33	6	28	82	200	9	8	130	81	139	116	191
p1_3727	SARS2	49	0	12	47	21	57	65	58	90	10	9	27	51	26	33	2	28	11	46	82	11	27	64	26
p1_380	ARL3	146	103	48	91	42	197	72	97	151	150	117	54	115	51	98	4	122	50	145	113	68	167	825	655
p1_3865	SMARCA2	120	45	44	50	91	121	108	51	83	149	100	208	65	39	142	60	243	150	58	73	88	321	443	257
p1_3458	RBM8A	34	0	9	4	4	10	0	6	22	18	15	11	45	3	6	17	10	0	35	19	12	21	10	31
p1_1726	HDHD5	66	116	84	39	48	85	42	107	92	125	157	80	39	84	178	132	277	59	177	225	39	472	841	403
p1_3539	RNF20	58	111	64	82	92	71	27	46	58	42	21	43	76	3	25	42	75	27	14	63	14	127	151	239
p1_1536	GFM1	41	20	5	45	13	86	35	15	28	86	30	17	34	26	41	21	29	20	18	104	25	29	262	86
p1_3808	SFPQ	66	12	25	29	23	82	34	19	107	107	36	13	39	40	33	80	30	7	27	48	5	68	319	58
p1_3659	RUNX1	77	71	64	61	105	117	139	92	85	171	37	62	56	79	8	127	124	24	74	92	28	220	476	340
p1_1394	FAHD1	34	64	120	137	15	122	39	16	81	25	76	96	78	43	63	128	200	52	113	154	32	334	790	231
p1_2912	PHF8	89	82	92	163	75	149	139	79	162	118	96	34	116	40	60	61	84	101	172	157	118	154	396	219
p1_147	NTC	5245	3787	3118	3379	3259	4720	3418	3637	4562	4438	4312	4121	4697	2857	3992	4263	3820	3629	4252	4747	3622	4591	3760	4482
p1_3537	RNF2	169	159	103	135	126	159	99	48	195	180	132	78	129	39	60	96	254	46	65	95	121	329	879	428
p1_1808	HNRNPA2B1	81	20	12	74	38	24	53	86	9	30	9	0	62	44	2	11	10	24	0	50	17	180	198	20
p1_288	AIP	111	74	100	30	9	77	75	73	61	53	211	29	102	107	52	131	189	49	64	126	45	355	478	191
p1_632	CDC37	38	22	29	102	49	45	12	0	43	0	66	50	30	1	29	1	21	0	14	0	10	48	79	5
p1_3361	RAD54L2	25	53	16	98	78	18	40	52	30	29	43	63	27	56	26	68	46	33	49	0	20	51	215	190
p1_1434	FERMT2	67	54	70	49	30	211	130	19	77	160	90	52	126	66	84	27	111	127	57	48	37	229	546	348
p1_338	ANXA4	74	39	99	98	85	67	34	76	57	163	79	32	47	13	18	70	87	38	74	50	95	422	739	772
p1_4709	ZNF219	45	68	88	79	34	171	156	99	125	249	65	129	156	176	211	96	235	188	134	315	232	361	638	545
p1_2088	KLHL29	104	113	168	62	42	266	128	91	93	220	128	195	71	56	108	83	170	115	60	249	96	226	759	435
p1_2586	NLE1	73	34	31	6	1	35	10	1	33	44	30	10	0	11	0	1	0	0	5	45	45	58	50	80
p1_4303	TKT	22	36	47	34	55	61	75	15	66	36	26	13	88	30	19	36	15	7	34	44	69	48	0	21
p1_3548	RNF40	59	82	152	44	17	73	40	80	159	141	41	9	15	32	59	68	12	59	115	175	40	80	277	276
p1_4085	STRAP	81	117	143	94	89	302	205	148	219	293	184	194	142	96	101	314	529	192	128	295	103	835	1800	1236
p1_760	CHAMP1	92	18	51	48	92	162	80	67	102	140	54	125	113	125	36	114	225	16	17	221	36	178	384	218
p1_1189	DNAJC16	90	45	16	81	91	240	68	79	38	47	43	27	45	66	137	59	113	10	89	98	63	212	451	184
p1_2602	NOL11	32	18	161	23	26	84	59	19	99	19	74	18	99	38	59	72	246	80	69	136	16	276	453	189
p1_2092	KPNA2	71	90	11	23	35	80	6	38	63	41	45	30	73	11	6	12	45	0	22	44	18	110	147	139
p1_494	BMI1	88	12	10	37	46	31	27	51	2	8	47	63	28	74	10	22	98	7	48	0	29	105	194	93
p1_1452	FIGNL1	60	53	57	137	61	77	103	112	178	147	107	102	207	94	125	93	208	91	121	125	123	269	671	622
p1_1596	GNL1	58	32	18	11	39	31	144	111	74	19	48	142	80	141	52	36	182	72	117	93	50	187	300	490
p1_3392	RAP1A	103	37	65	62	45	144	68	77	82	47	6	45	75	10	76	62	91	52	57	140	81	352	444	290
p1_2112	KRT5	40	38	29	94	34	58	62	37	45	83	81	19	69	38	121	11	93	17	47	36	49	47	229	183
p1_4013	SRM	97	32	34	118	73	94	46	94	41	56	121	9	28	82	18	84	127	135	130	230	42	216	818	264
p1_1839	HNRNPH3	159	58	109	67	26	109	79	47	153	87	75	108	163	148	124	93	96	86	214	156	80	179	247	187
p1_1815	HNRNPAB	106	121	86	142	50	95	162	96	117	44	51	151	83	74	112	145	196	115	132	101	21	181	362	364
p1_2042	KIF20A	40	11	35	28	13	29	31	16	74	8	59	24	65	15	69	37	27	84	33	6	64	84	153	253
p1_1684	H2AFV	17	82	23	109	82	116	83	37	110	222	118	34	82	35	49	70	106	66	84	131	10	155	216	249
p1_1814	HNRNPAB	52	35	55	36	50	58	24	92	34	41	93	55	12	135	50	32	194	46	90	194	38	185	241	336
p1_3036	PPIAL4G	118	108	48	28	55	96	38	52	59	68	24	103	95	57	44	79	168	82	93	57	86	200	243	244
p1_926	CSRP2	86	16	39	15	10	78	28	47	14	131	37	22	13	48	0	24	51	0	48	0	12	185	161	75
p1_1893	HSP90AA1	17	46	34	42	30	9	166	80	175	59	61	69	35	77	53	89	68	45	80	38	54	147	347	375
p1_596	CCDC158	91	143	54	35	77	72	71	70	69	57	155	29	84	79	152	75	134	12	138	74	48	238	257	232
p1_1662	H1-10	61	135	41	129	63	128	160	65	96	125	78	49	85	79	59	65	159	81	81	120	42	353	343	472
p1_2105	KRT19	36	1	55	64	2	239	102	44	37	44	31	69	87	5	58	105	64	30	49	22	50	27	269	384
p1_2297	MED23	149	35	80	103	102	102	83	60	70	44	128	108	75	89	80	111	100	71	171	63	27	461	789	323
p1_4317	TMPO	130	25	12	41	23	11	103	2	63	48	44	70	54	88	12	2	40	11	91	11	75	70	187	254
p1_4337	TOP2B	106	82	0	86	52	89	27	3	26	39	57	69	46	47	38	39	110	18	62	40	33	172	46	291
p1_521	BTAF1	61	13	9	8	68	72	20	36	48	3	11	0	14	0	0	36	11	8	95	0	0	10	64	10
p1_1631	GTF2E1	62	36	55	40	19	127	56	70	41	136	56	66	14	26	73	33	45	34	48	105	17	142	476	315
p1_1816	HNRNPAB	191	177	44	74	52	224	138	59	112	154	114	114	135	66	51	145	146	104	46	98	107	302	519	357
p1_4417	TRMT112	135	3	37	3	139	19	39	1	9	11	3	0	30	23	0	31	26	15	17	44	6	31	0	89
p1_2716	NUTF2	27	11	7	0	29	65	0	6	8	15	10	0	43	1	4	3	9	5	0	6	17	12	17	78
p1_1304	EIF5	33	48	58	30	35	57	177	3	47	118	52	43	3	11	14	86	106	31	7	45	43	140	136	175
p1_2351	MORC2	167	68	91	72	22	63	155	43	174	154	64	171	139	22	45	202	271	204	86	139	121	286	613	445
p1_3060	PPM1E	45	67	68	86	64	182	138	79	66	133	108	29	100	69	147	74	198	86	132	89	132	404	437	565
p1_490	BLMH	129	112	138	139	65	269	181	46	216	322	127	139	117	56	60	32	415	102	105	159	147	146	543	691
p1_3698	S100A6	94	33	44	44	44	304	86	67	117	66	14	8	67	115	22	59	93	28	43	72	44	173	400	138
p1_1944	ILF3	101	77	16	47	54	104	10	45	33	21	60	86	22	86	39	30	46	75	52	166	58	34	356	157
p1_1370	EXOSC5	44	12	9	4	5	48	15	0	5	27	10	1	13	0	1	16	26	12	11	0	8	34	53	18
p1_4285	THRAP3	34	27	29	70	42	140	99	124	86	137	145	126	110	76	27	68	71	64	57	66	98	144	479	452
p1_4551	USP14	242	101	101	63	148	165	150	52	176	152	174	126	193	42	140	76	103	71	177	70	107	434	452	388
p1_2394	MTA1	41	28	45	120	36	116	51	15	54	34	29	45	104	54	134	52	89	61	155	224	72	168	347	164
p1_368	ARAP1	130	19	56	58	66	60	122	105	146	31	80	41	126	69	129	85	97	61	101	84	78	411	326	584
p1_2963	PLAA	85	20	70	75	58	87	13	94	98	63	146	104	45	61	47	34	41	19	71	105	10	155	296	224
p1_3448	RBM39	48	2	8	49	10	49	18	26	135	49	20	5	20	25	14	41	12	56	29	28	19	43	143	146
p1_3121	PRCC	132	66	53	95	57	53	61	40	131	74	93	52	55	51	47	97	77	39	58	63	41	95	185	222
p1_2623	NR2C1	107	20	78	104	38	50	60	101	97	56	71	53	77	30	79	144	56	45	126	182	9	203	751	448
p1_3235	PSMC3	52	56	20	14	38	14	22	76	1	58	94	21	17	7	7	13	9	52	0	28	0	119	345	50
p1_2111	KRT5	95	77	82	132	12	153	152	80	150	100	180	104	171	152	66	61	190	73	152	154	57	185	526	268
p1_4156	TACO1	66	4	40	75	43	111	171	48	107	91	40	51	71	9	53	95	143	94	112	137	136	223	675	280
p1_3174	PRPF31	127	8	48	32	9	14	27	0	63	47	56	4	1	10	0	8	0	26	32	38	20	41	96	0
p1_2447	NAB2	90	18	126	66	70	254	97	68	131	52	137	55	55	43	116	117	128	70	90	168	136	247	435	288
p1_4499	UBA6	96	77	45	177	139	207	77	32	104	162	125	72	142	75	24	56	60	65	120	111	106	103	437	190
p1_3225	PSMB6	103	17	87	68	30	46	126	16	75	24	52	8	33	50	1	20	31	37	30	1	30	105	65	140
p1_880	CPS1	83	62	19	36	37	50	58	103	94	124	61	170	132	131	57	48	120	163	120	52	94	248	489	354
p1_1680	H2AC21	66	46	21	81	20	107	75	104	61	75	27	27	125	79	40	65	273	69	45	146	137	231	567	302
p1_3725	SARNP	174	62	25	75	46	154	107	52	111	222	81	164	74	39	69	91	90	106	83	151	110	428	554	354
p1_1259	ECHDC1	84	118	46	86	55	36	36	103	98	55	88	81	54	106	80	25	222	119	73	146	47	409	465	472
p1_2817	PARVA	72	44	54	159	112	224	125	129	143	108	125	121	78	67	94	224	187	158	90	183	91	668	1023	924
p1_4635	WDR70	78	15	21	32	50	41	31	0	51	7	15	12	16	33	21	30	66	96	67	112	81	26	172	186
p1_3105	PPP2R5D	41	101	66	113	24	125	37	42	84	181	57	43	88	73	6	0	24	83	32	124	79	248	211	170
p1_3724	SARNP	107	42	44	59	20	84	72	18	44	28	23	81	59	24	32	9	94	13	47	20	60	147	323	102
p1_2910	PHF8	32	26	2	8	6	0	2	16	36	7	0	0	51	0	0	8	3	0	1	8	19	79	220	39
p1_2116	KRT78	48	44	90	61	31	58	34	64	35	8	73	32	76	5	9	28	56	22	44	106	26	133	332	55
p1_3910	SMNDC1	52	18	28	59	7	129	71	25	79	35	18	38	39	45	61	13	22	11	38	8	39	44	73	86
p1_3278	PSME3	97	19	11	9	44	18	4	42	40	24	10	53	41	1	72	58	26	32	36	3	88	137	366	151
p1_3743	SBNO1	58	40	33	34	9	40	61	33	149	45	23	60	97	13	3	60	240	87	30	90	26	173	241	148
p1_3252	PSMD10	158	80	84	92	34	154	85	99	59	58	12	102	155	45	176	190	222	51	157	228	103	307	761	359
p1_1455	FKBP3	143	38	98	101	48	96	170	67	181	175	129	67	143	149	91	122	356	128	121	71	70	447	567	263
p1_582	CASP2	103	63	78	17	65	204	121	105	148	162	225	57	127	25	100	224	138	99	58	113	84	454	493	810
p1_1544	GGH	128	16	17	56	6	87	4	26	96	57	20	39	47	29	1	48	53	72	11	35	35	124	228	237
p1_4587	VPS4B	115	83	77	166	59	164	106	101	86	134	44	118	116	60	50	160	157	75	112	114	120	469	401	657
p1_2361	MRGBP	49	67	10	39	0	21	39	21	52	89	0	3	31	25	4	3	0	14	28	0	38	121	7	25
p1_3522	RLIM	136	43	110	157	146	145	78	79	107	258	40	58	44	43	42	2	116	159	163	248	117	198	507	389
p1_1959	INTS14	86	17	53	45	51	42	113	27	64	7	26	27	94	27	21	28	28	46	96	106	69	124	105	176
p1_3215	PSMA8	190	150	68	192	72	147	138	185	160	269	272	43	52	96	173	95	249	145	125	191	115	308	499	709
p1_3848	SLFN11	193	32	145	119	122	205	139	58	118	170	244	170	90	144	83	491	1409	313	118	77	90	902	2671	2603
p1_566	CAND1	53	57	9	117	81	165	46	52	84	216	102	97	77	79	172	220	286	122	120	192	112	435	1398	552
p1_1000	CYRIA	81	37	28	39	83	200	50	62	65	161	138	135	83	86	45	104	173	162	73	167	80	163	418	582
p1_304	ALDH7A1	109	29	41	27	11	114	12	26	63	30	34	41	68	9	50	23	85	30	39	0	58	49	177	223
p1_2134	LEMD3	46	34	51	66	71	163	99	52	75	0	162	44	44	60	48	75	65	39	33	145	63	100	284	241
p1_898	CREB1	144	79	39	82	72	96	83	112	86	95	90	51	28	15	96	77	254	27	48	68	10	206	563	265
p1_1943	ILF3	87	71	50	11	65	51	42	44	70	53	13	0	31	1	35	13	22	25	14	79	72	42	107	161
p1_1052	DDX39B	39	12	29	61	8	103	0	34	73	47	120	46	64	19	19	27	169	60	45	54	12	71	236	171
p1_551	C9orf78	33	36	2	35	62	1	17	0	72	32	0	35	1	13	77	41	0	19	69	12	33	48	55	17
p1_3749	SCRN3	133	59	8	61	73	37	33	38	16	23	38	0	84	46	25	70	67	86	58	17	76	127	171	53
p1_2722	NXN	29	196	118	174	88	200	114	240	182	99	140	136	192	61	119	141	296	160	57	124	109	350	990	212
p1_1086	DECR1	103	97	80	44	65	146	63	77	58	79	125	58	28	120	98	138	136	86	202	51	139	313	591	814
p1_1060	DDX3Y	224	115	141	71	112	94	143	185	101	218	209	160	169	140	107	103	263	154	84	173	59	726	750	469
p1_532	C1orf174	76	55	63	37	40	107	53	48	78	192	58	57	48	6	61	75	203	76	22	63	34	255	421	435
p1_3959	SNX6	60	29	38	24	31	42	4	9	18	39	8	29	0	11	25	19	11	3	29	6	6	118	88	108
p1_1715	HDAC2	48	40	38	6	1	41	36	11	202	54	8	90	1	10	57	14	23	1	97	93	15	88	125	88
p1_1585	GNB2	46	41	1	4	30	2	14	15	16	0	31	0	59	1	31	0	0	1	46	10	34	22	114	33
p1_3952	SNU13	82	21	30	73	46	47	63	5	41	0	18	19	47	28	11	44	1	5	35	2	0	43	107	67
p1_3640	RTCA	53	54	38	36	71	105	60	38	77	162	76	44	57	31	54	81	199	55	123	27	31	222	562	193
p1_3917	SMU1	25	0	8	21	10	34	34	0	25	20	0	0	23	0	40	15	24	6	15	10	0	46	141	100
p1_1859	HNRNPR	22	30	96	42	40	46	90	40	104	63	61	10	79	63	18	35	28	32	16	97	34	184	458	203
p1_2793	PAPOLA	50	33	32	178	85	237	140	70	164	112	115	209	108	96	117	176	165	54	240	87	141	383	527	393
p1_2804	PARK7	172	19	53	63	47	73	64	91	54	44	75	149	20	34	66	44	99	91	22	40	3	105	625	344
p1_3062	PPM1E	68	52	71	50	82	45	60	25	28	121	37	47	66	49	68	43	98	66	79	35	43	193	335	242
p1_2868	PDLIM2	28	77	31	40	44	50	49	34	56	54	62	6	13	43	59	95	170	14	61	120	65	167	352	261
p1_1209	DNM1	75	94	89	97	107	98	57	83	75	120	75	72	98	51	105	95	176	66	37	58	58	292	595	783
p1_1264	ECI2	105	38	126	122	60	113	62	54	137	249	156	90	105	221	77	112	349	124	11	143	122	246	975	513
p1_923	CSRP1	45	28	64	109	33	155	65	81	63	80	71	76	94	25	80	74	170	27	51	112	45	234	308	213
p1_246	ACR	71	7	128	31	53	216	54	46	75	30	148	54	59	42	50	53	90	48	115	69	63	216	235	203
p1_752	CGGBP1	88	3	9	58	8	58	0	10	48	37	1	6	19	24	10	40	80	13	61	35	60	96	97	101
p1_1528	GATAD2B	84	107	61	67	37	40	53	36	78	105	51	46	80	4	76	151	52	49	84	54	29	373	310	398
p1_2528	NFATC2IP	71	48	86	49	49	36	54	27	26	65	79	32	44	81	28	72	95	53	17	77	68	133	222	137
p1_2776	PABPN1	21	7	4	13	0	15	27	0	46	42	0	0	35	0	52	8	6	0	10	0	11	43	0	7
p1_1853	HNRNPM	23	19	36	22	82	27	83	85	58	131	57	11	39	13	35	27	69	99	117	69	31	272	215	218
p1_4222	TCEAL5	186	14	42	109	63	56	87	12	123	173	46	141	48	36	61	135	165	74	99	141	110	166	555	266
p1_767	CHMP2A	53	3	35	36	14	1	36	0	49	58	20	50	55	122	1	0	8	0	89	31	62	87	134	118
p1_349	ANXA7	163	29	34	103	45	105	104	38	28	67	44	71	114	92	49	52	334	83	146	31	98	169	313	367
p1_2443	N4BP2L2	71	105	42	80	88	156	79	75	87	69	137	83	82	77	173	138	122	44	101	246	86	394	1154	481
p1_3468	RCC2	318	40	34	127	58	140	127	57	210	134	45	86	210	30	174	100	84	126	238	52	141	255	689	407
p1_3989	SPIN1	53	46	53	133	66	128	191	27	65	40	39	113	68	91	95	83	242	179	52	107	86	347	549	649
p1_906	CRYAB	155	29	28	36	32	44	123	6	55	34	79	86	39	51	65	35	37	17	77	145	38	293	437	473
p1_2840	PCNP	55	107	100	42	61	278	63	85	251	91	69	76	145	48	25	61	69	84	152	163	93	201	705	543
p1_2174	LRWD1	225	136	133	223	80	364	162	101	204	261	133	267	182	69	234	103	286	189	298	350	156	534	1198	408
p1_4521	UBR5	77	22	62	72	37	132	72	76	127	35	49	28	57	31	152	55	24	11	6	90	9	59	64	97
p1_2535	NFIB	250	102	137	133	75	125	87	114	100	115	80	73	80	146	32	160	277	81	141	143	72	276	451	492
p1_3816	SH3BGRL	43	63	61	195	110	159	64	69	137	78	143	128	98	66	71	81	88	149	117	113	23	226	381	379
p1_3815	SH3BGRL	42	35	50	54	48	84	102	87	152	132	92	32	72	123	102	167	139	29	38	53	59	80	421	424
p1_3991	SPR	269	44	67	135	36	163	153	85	155	127	96	62	86	23	219	72	159	98	87	115	45	229	542	299
p1_524	BUB3	62	19	18	36	62	22	116	53	75	53	0	34	13	28	25	21	69	19	77	80	0	204	104	38
p1_1892	HSF1	86	21	46	103	46	120	130	70	82	101	48	4	55	58	59	103	159	26	5	63	64	146	403	244
p1_4245	TERF2	40	101	59	77	44	74	98	5	76	14	4	5	52	26	71	0	54	42	25	71	42	60	325	171
p1_1178	DNAJB5	89	8	26	79	32	99	25	120	116	105	54	38	91	17	32	19	51	11	46	98	0	153	168	95
p1_3689	S100A14	14	15	22	77	26	1	39	0	33	22	60	0	45	0	21	0	14	23	59	28	37	77	197	94
p1_3360	RAD54L2	44	14	5	102	37	139	59	33	92	61	9	125	75	14	17	95	148	36	31	153	39	138	533	347
p1_3007	POLR1C	39	14	24	8	28	62	7	3	12	23	55	18	24	15	11	0	5	14	50	0	44	71	69	3
p1_1921	HTRA2	52	11	19	6	0	28	47	2	27	64	8	0	23	13	0	12	53	23	18	62	3	24	104	43
p1_2621	NR2C1	104	80	53	86	52	310	103	75	76	94	108	39	116	44	150	94	230	111	126	61	92	216	548	409
p1_2102	KRT13	132	95	27	40	117	87	186	63	113	70	128	127	75	54	59	57	189	100	118	262	60	366	456	230
p1_1235	DRG1	52	1	50	20	0	36	14	99	25	39	105	49	30	36	38	51	61	32	38	67	44	118	206	130
p1_2872	PDLIM4	99	137	47	70	18	108	34	67	149	33	76	82	60	87	36	65	158	59	57	240	35	126	418	137
p1_576	CARM1	164	56	129	24	87	89	48	75	93	32	40	60	40	68	72	49	49	34	75	51	100	73	431	335
p1_1329	EMG1	72	55	72	50	50	29	82	10	61	42	16	5	9	20	5	22	17	26	28	91	75	112	167	117
p1_4138	SUPT5H	84	35	38	69	53	64	84	32	105	50	34	77	160	37	33	52	142	11	123	100	40	181	251	240
p1_2869	PDLIM4	100	56	35	1	7	60	82	8	89	32	7	5	61	48	47	17	46	94	113	89	23	121	177	122
p1_3493	RFC2	93	30	44	36	3	25	67	2	34	0	40	0	88	16	0	18	13	11	37	0	62	7	77	212
p1_1572	GLS	15	22	43	47	4	113	105	6	27	44	34	78	34	7	38	68	156	39	46	48	50	282	485	206
p1_903	CRKL	70	67	37	91	36	39	70	15	41	159	102	61	2	83	0	18	106	29	9	33	94	79	431	159
p1_3600	RPRD1A	93	12	34	65	43	54	45	22	76	52	66	73	48	7	36	46	173	93	88	189	43	192	193	94
p1_1248	DUSP3	75	0	13	3	13	4	15	2	27	2	15	33	69	26	13	29	20	6	22	0	43	72	119	238
p1_4119	SUMO2	129	13	86	65	71	94	86	75	127	85	74	45	86	96	28	41	225	93	111	102	51	197	217	201
p1_1250	DYNC1H1	160	41	83	179	75	85	158	59	135	167	155	77	98	70	35	147	206	69	80	108	76	346	513	303
p1_3930	SNRNP200	78	53	10	33	12	89	65	0	150	74	19	21	74	13	44	29	114	36	23	8	56	18	158	62
p1_3683	S100A11	104	79	27	76	161	206	10	105	47	182	189	33	111	243	102	45	186	89	94	116	50	472	429	540
p1_869	COX4I1	59	85	78	78	43	102	98	61	56	44	49	44	39	14	36	42	152	99	89	119	107	223	308	131
p1_3298	PTCD3	31	24	59	21	30	24	69	45	37	31	23	5	34	55	2	77	115	41	80	34	44	81	157	218
p1_254	ACTL6A	67	15	34	23	26	0	0	0	54	67	15	44	67	0	2	21	0	1	15	75	25	122	141	34
p1_1896	HSP90AA1	148	40	130	84	81	133	86	94	44	166	93	42	92	92	55	214	112	27	65	183	108	222	263	342
p1_2255	MAT2B	106	3	55	59	54	204	53	53	93	191	47	24	48	26	55	48	134	109	144	119	16	225	425	268
p1_4311	TMEM201	112	28	89	61	46	208	70	30	72	56	81	73	90	70	59	58	68	58	111	9	53	342	296	273
p1_2410	MTHFD1	53	6	65	71	34	19	45	107	32	104	54	25	44	36	59	47	40	51	61	66	47	118	275	164
p1_379	ARL3	87	82	32	91	6	143	136	50	52	76	120	22	83	55	28	105	140	81	127	167	74	217	510	262
p1_1667	H1-2	94	29	4	43	37	35	38	10	32	118	50	17	67	81	81	129	85	65	60	197	2	173	234	157
p1_2144	LIN9	30	46	22	61	39	141	56	33	71	40	5	12	85	9	91	36	79	55	67	122	24	99	309	344
p1_3509	RIDA	220	54	89	170	83	235	107	89	181	113	117	130	189	107	133	137	350	109	110	275	167	372	1192	579
p1_4614	WDHD1	45	15	42	34	8	41	70	33	57	17	45	33	74	5	0	52	1	13	89	34	0	46	63	24
p1_262	ACTR1B	133	28	83	97	22	126	123	67	107	57	36	41	105	97	80	67	163	118	126	76	64	299	205	355
p1_833	CNN3	97	41	53	53	83	204	94	64	85	166	151	74	100	46	71	183	345	112	89	131	61	625	184	506
p1_2387	MRTO4	80	1	16	23	20	11	0	8	36	18	23	0	71	0	39	0	5	7	34	0	28	7	123	45
p1_3001	POLDIP2	129	5	81	56	55	44	69	119	59	47	13	27	80	25	31	108	187	48	58	134	75	137	189	211
p1_850	COPS4	172	63	19	26	95	30	29	19	48	35	24	73	49	20	3	122	11	21	43	148	18	161	20	81
p1_3491	RFC2	60	29	19	43	20	63	67	0	38	11	34	38	69	18	2	29	113	11	70	8	14	36	77	16
p1_4394	TRIM27	135	47	67	58	69	192	75	47	83	88	84	30	117	110	73	54	175	134	41	74	99	240	537	529
p1_3344	QTRT1	82	36	53	118	11	53	99	29	101	39	101	114	33	67	59	56	144	34	71	74	94	76	637	290
p1_504	BOP1	49	21	13	28	32	64	62	0	20	8	20	25	61	12	26	36	0	0	0	0	77	23	43	55
p1_1764	HIST1H2BB	91	55	83	53	39	47	87	94	66	176	84	143	29	31	106	75	112	76	80	177	64	171	398	219
p1_2314	METTL3	32	51	46	25	29	28	35	22	75	58	30	0	62	4	19	0	2	0	13	16	25	98	225	55
p1_3287	PTBP1	62	11	28	68	31	59	80	97	45	45	82	18	96	18	25	39	70	37	35	256	19	123	344	295
p1_1386	EXOSC9	19	7	22	33	0	29	14	0	105	9	0	27	19	0	0	11	5	1	13	26	12	99	57	83
p1_3759	SEMG2	93	1	22	64	64	124	40	53	92	65	33	59	146	74	40	25	61	74	48	0	101	266	427	325
p1_4348	TOR1AIP1	78	110	98	166	70	193	78	132	88	113	91	110	116	53	125	90	145	129	72	62	121	487	800	312
p1_660	CDK1	40	0	15	63	11	62	39	33	46	28	12	0	0	1	27	2	4	24	1	33	44	10	128	144
p1_1728	HDHD5	72	9	52	18	57	48	52	68	40	44	63	0	0	36	7	21	140	14	37	5	19	71	140	167
p1_1826	HNRNPDL	171	15	19	21	35	32	81	83	27	49	76	14	56	12	67	18	71	25	31	23	28	48	188	126
p1_1372	EXOSC5	157	14	34	10	43	48	38	14	76	34	41	7	44	37	77	10	7	7	34	130	0	101	100	23
p1_1311	EIF5A2	94	91	101	95	9	64	131	68	100	55	77	82	38	68	78	137	254	137	123	153	78	367	534	421
p1_4368	TPR	28	1	36	67	10	20	17	12	17	26	11	43	98	1	31	18	15	18	100	110	48	281	121	411
p1_1021	DCUN1D1	132	105	95	93	96	211	72	41	111	119	89	49	170	96	176	103	254	127	172	387	19	406	509	591
p1_3523	RMI1	165	84	120	99	140	237	217	115	126	224	105	57	87	82	183	163	305	80	178	240	95	697	859	783
p1_4336	TOP2B	137	78	81	210	25	133	122	101	146	145	65	86	85	209	109	177	245	152	71	112	133	253	407	654
p1_336	ANXA1	73	50	33	74	35	72	43	15	25	18	42	40	43	39	8	51	93	51	36	37	14	62	38	143
p1_1007	DAZAP1	42	10	24	46	32	0	53	35	35	10	57	0	44	16	24	0	57	0	61	50	23	35	194	74
p1_2889	PEPD	52	31	36	14	36	77	53	100	88	102	48	47	67	56	12	77	223	18	35	173	28	236	386	471
p1_928	CSRP2	166	20	5	48	102	111	83	36	41	78	100	59	116	28	29	29	65	36	33	84	30	258	371	212
p1_4325	TNPO1	79	32	50	108	55	95	161	47	131	112	152	17	92	57	78	125	308	54	50	50	56	303	287	628
p1_1416	FAM50A	46	11	18	0	45	56	27	3	108	33	58	4	33	2	18	0	1	18	51	33	7	138	98	36
p1_1792	HNF1A	54	2	14	113	1	44	13	47	57	55	130	51	62	11	31	90	132	58	152	72	77	116	266	358
p1_3757	SEH1L	119	78	59	99	68	224	179	108	181	81	70	66	72	108	72	152	55	96	77	193	36	382	1103	588
p1_2362	MRGBP	31	6	1	61	11	5	23	23	4	8	19	10	100	0	106	11	10	42	25	0	9	59	12	135
p1_1567	GLRX5	21	1	7	25	19	13	39	19	0	25	27	42	26	98	10	63	82	34	60	8	29	123	230	57
p1_1789	HNF1A	65	4	89	66	0	116	161	75	76	95	67	82	114	25	108	103	178	47	121	138	53	306	428	183
p1_3820	SH3GLB2	235	70	90	40	49	73	114	92	127	101	37	77	91	76	80	132	236	66	144	76	21	249	554	322
p1_761	CHD3	195	88	113	67	60	77	86	52	82	105	74	73	138	41	81	175	223	88	152	132	84	136	278	370
p1_4688	ZFP91	85	56	79	105	20	138	130	92	75	134	86	21	48	131	36	36	256	105	44	97	70	228	508	251
p1_3784	SETD7	37	15	16	53	14	19	59	52	19	87	24	34	16	47	77	26	30	52	13	77	8	131	216	119
p1_1692	H2AFY2	99	60	47	58	65	207	60	96	101	107	121	48	132	86	61	101	242	116	115	152	48	263	404	286
p1_604	CCNA2	37	21	20	39	46	46	63	100	69	50	23	33	87	0	28	2	31	49	32	88	33	77	68	3
p1_920	CSNK2A2	139	43	44	99	58	180	136	112	89	194	94	94	117	63	162	71	158	80	63	135	138	580	805	790
p1_4347	TOR1AIP1	93	30	66	68	50	176	171	101	100	92	82	55	122	56	123	43	125	58	177	85	45	306	110	218
p1_1599	GPKOW	39	54	0	41	41	29	81	23	85	88	69	34	38	0	8	28	2	26	44	36	10	59	83	107
p1_478	BCCIP	63	4	62	17	1	26	54	0	44	3	12	30	55	3	18	38	0	0	49	60	48	39	131	128
p1_4099	STYX	135	15	76	53	85	59	70	42	189	83	140	81	101	19	71	35	205	35	88	107	53	372	424	294
p1_4098	STXBP2	58	66	31	130	36	90	120	31	39	138	57	144	99	32	118	137	90	34	123	43	54	331	428	258
p1_747	CFL2	59	48	15	53	14	88	44	40	116	38	35	120	31	81	56	172	179	44	69	173	52	259	370	295
p1_4173	TALDO1	106	24	28	70	53	76	51	72	91	27	214	82	39	29	52	140	184	79	151	97	73	235	373	504
p1_877	CPS1	142	128	125	190	46	167	27	122	189	45	81	141	51	90	41	136	132	145	75	88	81	489	410	363
p1_3216	PSMA8	196	123	75	283	155	151	185	138	85	107	73	117	133	185	85	174	342	109	221	164	107	565	912	721
p1_3973	SPAG7	184	21	28	80	49	184	79	52	211	195	48	108	136	76	168	65	181	85	101	135	87	293	445	287
p1_1754	HIRIP3	42	32	12	126	1	29	14	42	24	6	17	0	21	16	4	0	32	35	38	83	4	93	41	63
p1_2738	ORC3	61	42	39	53	51	44	50	3	67	1	55	57	73	0	108	2	20	12	34	107	12	27	213	21
p1_1770	HMBOX1	146	108	81	140	40	313	66	111	86	86	148	83	45	94	53	104	164	116	43	133	192	326	266	351
p1_3266	PSMD9	218	61	130	115	122	286	240	154	221	95	225	93	101	167	157	118	190	91	128	282	117	617	785	413
p1_3054	PPIL4	104	14	38	79	19	91	10	68	48	44	47	33	24	41	42	31	81	30	28	45	44	164	297	222
p1_2795	PAPOLA	101	48	55	57	84	286	227	89	150	66	193	86	150	19	43	122	198	159	112	137	120	306	1101	348
p1_4406	TRIR	42	58	82	77	54	239	155	60	58	310	75	82	140	79	52	17	12	33	130	113	21	105	221	174
p1_612	CCT4	98	29	82	27	25	10	71	1	56	16	21	1	67	2	0	1	9	4	42	60	22	56	1	86
p1_791	CIAPIN1	161	22	45	96	92	124	93	71	123	66	62	38	88	59	86	27	55	3	70	97	71	191	413	292
p1_432	ATF7IP	69	28	140	46	36	200	66	89	51	37	66	18	127	49	138	41	179	32	17	111	56	203	368	502
p1_946	CTBP1	55	31	24	203	12	81	46	12	114	88	81	39	75	76	7	110	116	26	47	61	61	228	266	261
p1_335	ANXA1	81	101	24	87	48	50	89	49	163	99	100	67	63	78	7	52	230	54	88	31	30	139	492	213
p1_1658	H1-1	80	44	22	139	77	93	89	102	74	62	71	26	36	77	83	169	114	112	120	84	47	290	279	282
p1_1886	HPRT1	179	101	82	74	113	211	138	172	118	130	163	202	113	14	67	84	273	105	31	120	50	294	599	313
p1_1541	GGH	173	34	13	57	57	214	48	95	87	85	145	86	163	49	169	143	159	80	59	140	86	324	378	575
p1_3588	RPL7A	33	69	80	69	40	64	92	70	35	73	9	35	70	23	117	5	18	5	14	28	0	114	92	181
p1_648	CDC73	147	0	70	106	2	45	21	42	83	18	24	6	57	16	7	66	0	8	52	37	16	92	100	148
p1_4654	XRN2	98	80	54	61	82	94	101	56	65	86	133	5	51	17	129	97	152	73	9	69	112	311	553	333
p1_2989	POGZ	133	87	115	112	49	156	102	120	104	112	84	34	101	93	62	145	151	68	106	154	95	196	375	397
p1_3765	SENP7	127	123	25	120	93	123	122	92	126	63	89	35	83	39	78	88	87	38	88	0	28	201	185	398
p1_2357	MORF4L1	183	62	14	72	57	185	104	53	96	202	44	96	116	120	115	21	274	165	81	157	98	235	517	835
p1_539	C2orf49	132	47	36	98	20	98	95	85	51	139	0	22	45	33	57	121	93	47	57	150	91	92	513	223
p1_3512	RIF1	171	17	22	80	28	34	40	48	78	90	81	89	107	42	58	68	385	17	46	105	55	447	750	1034
p1_989	CWC27	58	63	52	81	57	84	97	89	67	103	129	22	63	29	74	70	86	53	87	86	74	212	545	455
p1_1378	EXOSC7	53	54	31	33	40	68	26	35	68	9	64	0	28	14	13	1	44	61	59	63	4	34	171	228
p1_1428	FBXO22	100	40	30	51	46	143	30	49	83	38	78	80	119	35	59	212	171	45	9	96	16	319	92	448
p1_2463	NASP	30	31	35	100	15	193	121	7	60	92	43	14	112	64	24	44	126	27	15	56	59	186	282	198
p1_4664	YY1	58	65	19	71	17	37	41	45	23	16	10	0	32	7	16	63	43	0	0	0	14	44	58	62
p1_1540	GFM2	50	154	167	250	182	267	234	172	310	194	200	130	352	117	148	151	437	213	405	353	165	969	967	1064
p1_3449	RBM39	86	11	7	48	31	84	32	6	6	31	75	15	69	10	26	26	123	19	41	92	38	96	186	73
p1_1219	DONSON	42	33	51	44	26	146	95	0	65	11	32	0	21	10	31	1	55	55	43	65	25	88	135	81
p1_3664	RUNX2	60	30	29	105	11	123	59	81	80	55	33	37	61	128	34	89	288	20	2	90	94	175	235	186
p1_927	CSRP2	86	9	0	87	24	23	61	16	8	12	11	24	20	19	2	15	13	20	10	38	13	77	96	81
p1_4408	TRMT1	18	22	2	47	5	0	43	34	74	25	2	37	4	17	27	0	35	13	14	156	16	24	0	24
p1_3587	RPL7A	73	28	13	92	53	27	16	32	19	25	0	38	2	17	25	18	33	62	6	0	69	43	97	68
p1_2142	LIN9	106	45	122	54	23	128	28	60	2	85	51	22	68	2	79	22	73	39	8	56	17	61	92	123
p1_4160	TACSTD2	102	61	48	32	30	119	44	45	26	47	60	16	107	35	54	78	141	28	27	110	34	190	423	187
p1_3863	SMARCA2	143	173	112	234	43	123	89	53	202	184	224	156	81	201	110	215	416	82	188	297	86	569	577	812
p1_389	ARMT1	200	69	68	69	71	81	23	2	28	161	62	11	66	43	76	28	183	96	59	108	70	305	337	315
p1_3806	SFN	54	27	38	18	9	62	16	25	49	78	12	12	41	8	15	0	4	0	5	24	17	26	141	48
p1_1687	H2AFY	220	101	101	159	15	175	66	57	102	195	80	56	96	49	151	136	182	89	108	70	78	416	599	515
p1_1196	DNAJC17	17	29	16	76	47	35	12	29	66	51	29	43	9	28	19	9	37	4	36	57	29	34	70	46
p1_1429	FDPS	78	59	30	7	24	89	49	15	36	42	81	21	94	22	57	19	45	63	55	55	17	112	65	18
p1_4011	SRM	228	57	114	132	154	224	170	203	125	76	228	97	101	81	164	204	321	124	176	122	141	900	1315	788
p1_3388	RANGAP1	17	32	41	69	15	44	63	0	42	21	0	1	21	11	22	1	3	37	0	90	15	16	73	0
p1_830	CNDP2	152	20	23	31	160	155	96	100	137	170	29	74	139	70	111	111	79	71	56	154	69	233	359	503
p1_3268	PSME1	105	45	42	133	58	0	77	12	6	77	24	32	32	25	7	63	86	5	31	15	26	113	29	179
p1_519	BTAF1	100	30	10	31	10	83	32	0	47	2	4	0	96	8	47	13	71	0	98	127	67	60	47	134
p1_2652	NSMCE1	151	23	36	45	13	92	58	6	61	27	15	0	55	18	56	32	26	9	46	53	44	73	75	37
p1_884	CPSF1	65	58	45	50	34	134	58	22	110	135	53	10	25	21	0	0	35	40	37	129	51	94	88	34
p1_2082	KLF16	70	0	13	79	7	19	63	0	72	21	26	24	78	12	28	0	1	11	21	47	5	67	206	115
p1_3829	SIN3A	27	1	53	5	49	33	25	0	34	11	5	0	18	0	6	7	0	15	0	0	0	38	214	38
p1_1695	H2BC9	211	92	80	142	86	232	168	131	118	179	107	151	116	101	59	114	260	188	148	181	103	312	459	451
p1_4299	TINF2	155	7	76	17	65	115	105	26	117	72	29	24	10	10	106	97	131	87	43	193	18	278	127	181
p1_4070	STK3	11	66	42	79	97	155	143	74	85	157	140	49	95	48	74	117	323	61	37	303	73	192	781	410
p1_3460	RBMX	54	7	42	12	57	121	66	7	55	18	81	18	129	23	10	27	1	0	23	55	18	49	33	235
p1_2978	PMM2	90	39	41	31	78	200	61	106	172	88	42	73	89	16	29	47	89	102	96	151	97	61	618	181
p1_2987	PNPT1	96	41	65	64	24	77	42	30	70	54	73	0	75	17	74	35	62	47	45	78	57	52	174	39
p1_2211	MAGEC2	212	78	90	150	89	125	164	148	69	142	27	35	56	104	149	75	195	72	165	122	79	303	823	711
p1_916	CSNK2A1	39	94	132	130	50	102	138	37	67	180	71	149	129	72	100	137	352	97	50	72	58	323	854	619
p1_1589	GNG12	67	43	44	103	110	85	151	61	126	108	34	136	97	72	48	118	60	98	107	65	63	253	227	555
p1_1806	HNRNPA2B1	53	30	80	94	14	128	184	136	71	76	121	77	30	27	73	0	37	109	70	6	56	153	205	143
p1_809	CLIC4	51	55	38	36	11	63	82	50	71	74	11	110	24	31	73	69	61	66	127	135	38	180	252	249
p1_876	CPNE3	67	10	45	60	34	62	33	0	69	41	31	37	12	0	44	50	7	97	43	1	19	38	165	116
p1_2724	NXN	153	27	33	38	20	60	19	68	23	108	55	82	74	150	46	132	196	24	73	170	38	282	459	160
p1_1700	HABP2	69	34	60	130	92	195	114	154	16	83	133	25	87	85	35	30	198	21	100	8	47	284	385	402
p1_807	CKS1B	108	5	50	7	41	206	36	96	12	29	61	30	59	17	7	11	40	0	120	1	40	61	433	89
p1_1192	DNAJC16	352	133	129	332	121	395	371	269	379	359	286	356	148	176	195	329	498	207	159	258	220	678	1101	1138
p1_909	CSNK1A1	105	45	76	155	25	224	73	71	36	103	88	73	49	37	98	46	122	66	138	232	53	108	360	153
p1_4691	ZMIZ1	140	65	59	183	112	150	206	129	189	158	182	256	130	110	170	137	406	137	56	318	60	423	791	774
p1_2575	NIT1	23	43	70	70	87	215	60	81	66	51	129	56	106	4	35	78	122	10	45	140	99	318	599	550
p1_3398	RAPGEF2	93	43	77	170	134	156	85	74	96	131	160	163	184	143	24	209	228	30	279	193	117	417	317	578
p1_4172	TALDO1	96	5	30	12	42	106	50	24	37	37	68	9	74	40	15	24	97	56	76	12	4	142	390	235
p1_2442	N4BP2L2	83	26	51	38	13	147	156	121	48	128	73	83	34	63	82	85	133	107	31	239	74	156	893	487
p1_3018	POLR2D	60	14	31	33	8	73	0	5	62	46	69	50	8	1	0	0	16	10	0	10	8	2	38	82
p1_3334	PYGO2	65	24	64	21	23	90	90	30	17	46	34	33	11	47	37	19	17	48	24	67	12	48	347	44
p1_2780	PAF1	74	10	20	6	12	30	22	34	71	14	43	39	42	39	117	41	36	20	35	14	18	89	83	230
p1_3202	PSIP1	115	78	91	148	50	107	156	132	154	117	83	95	117	78	42	61	409	207	69	228	119	440	1027	523
p1_4381	TRAP1	105	60	64	75	32	44	93	82	57	127	29	96	20	1	4	54	123	77	48	1	69	116	317	311
p1_4701	ZNF148	24	36	56	82	66	93	101	91	61	76	182	62	96	40	98	49	277	130	83	86	54	416	486	273
p1_4659	YWHAB	91	127	77	94	22	118	120	68	179	112	22	139	103	70	114	121	208	74	101	150	63	328	818	313
p1_1445	FHL1	98	58	68	131	48	189	118	105	160	98	78	72	62	80	161	129	277	81	36	72	90	455	586	441
p1_1095	DES	102	42	4	125	27	93	172	27	65	99	90	74	36	68	52	0	71	17	125	58	47	231	399	163
p1_4674	ZBTB21	85	61	40	75	41	61	73	54	60	55	19	54	118	73	39	46	149	6	16	47	77	151	422	411
p1_3148	PRMT5	22	6	31	64	11	13	52	1	11	9	11	2	11	0	0	2	1	0	32	9	1	39	17	56
p1_1338	ENY2	129	62	52	76	91	193	88	125	124	134	98	37	91	93	178	82	231	107	190	15	144	481	336	362
p1_1650	GTPBP1	147	27	85	1	131	217	78	57	17	54	26	21	48	15	66	11	58	40	107	102	100	130	249	148
p1_3112	PQBP1	32	0	59	29	21	19	100	2	48	61	63	36	37	16	108	52	126	48	17	75	78	79	241	44
p1_2562	NIFK	86	62	8	27	28	18	44	40	60	51	55	35	57	2	30	6	70	25	70	26	79	103	269	264
p1_1940	ILF2	80	5	33	36	11	63	58	21	47	62	37	12	94	17	75	8	26	18	0	77	5	77	191	123
p1_2762	P3H1	95	98	71	35	101	214	118	124	71	177	232	79	69	132	120	94	184	44	27	164	104	232	804	413
p1_3598	RPP30	87	55	38	1	37	36	74	12	52	39	18	33	71	25	28	0	18	49	5	40	49	109	145	81
p1_4477	U2AF2	76	29	5	0	24	36	33	9	55	18	0	8	9	0	0	0	12	1	64	136	33	124	101	75
p1_810	CLIC4	32	19	22	29	28	61	83	72	18	24	23	34	49	0	39	46	31	33	8	11	39	213	234	125
p1_2854	PDE12	31	19	71	25	36	43	73	54	66	43	32	33	65	9	75	77	34	62	86	37	39	271	504	360
p1_2678	NUBP2	34	17	13	12	31	23	100	14	51	13	2	11	26	1	5	0	29	27	54	2	25	78	144	65
p1_2622	NR2C1	109	41	7	108	20	124	114	37	121	55	43	95	52	90	45	88	209	17	1	106	49	231	358	385
p1_3710	SAFB	116	26	33	43	23	33	75	45	44	49	47	89	6	1	35	24	63	49	35	77	32	138	231	256
p1_4428	TRMT61A	25	22	0	17	0	0	20	8	22	34	54	0	4	0	0	0	3	0	4	3	0	34	0	5
p1_1516	GAPDHS	116	15	51	50	85	193	66	59	76	54	178	43	59	90	107	52	190	35	136	169	31	412	569	248
p1_982	CUX1	77	97	99	47	85	90	60	203	94	197	225	90	99	128	61	99	424	197	124	316	79	581	826	729
p1_3439	RBM22	40	79	47	76	89	73	80	34	55	49	88	66	69	103	54	68	68	64	92	116	77	117	369	188
p1_4130	SUN1	124	176	70	130	71	164	118	9	138	126	129	168	102	85	135	190	138	161	94	139	58	493	595	552
p1_2837	PCNP	90	43	45	134	47	89	52	23	42	34	79	8	15	8	36	52	47	33	41	123	12	327	155	500
p1_3447	RBM39	152	54	56	89	19	89	114	46	130	77	77	52	83	22	35	78	61	30	29	23	52	108	497	394
p1_3929	SNRNP200	52	29	16	72	17	55	75	22	30	17	0	27	29	38	37	3	34	30	8	70	5	24	158	125
p1_2936	PIN4	36	108	110	66	74	105	72	44	52	55	50	45	131	95	28	44	44	48	87	91	99	280	408	356
p1_3897	SMC2	70	39	0	34	25	44	12	11	16	21	39	32	64	0	7	26	1	13	3	102	4	56	93	106
p1_4165	TADA2B	86	47	31	68	25	200	43	52	143	105	16	45	64	19	97	242	110	32	105	138	62	399	392	340
p1_2670	NT5DC2	125	15	132	96	30	78	17	34	8	24	187	68	30	52	52	22	84	50	35	239	68	48	463	336
p1_428	ATF1	26	20	53	31	108	117	89	104	22	60	114	102	105	25	131	6	137	84	64	157	37	149	318	584
p1_3473	RCN2	61	16	57	40	41	59	116	178	106	63	135	97	92	86	119	151	110	71	6	83	74	374	630	634
p1_2151	LMNA	25	14	66	84	15	158	18	109	58	125	28	70	100	57	4	60	106	43	122	109	55	234	480	398
p1_1100	DGCR8	75	35	75	52	88	63	18	31	131	63	31	81	101	3	19	6	9	13	13	44	27	42	58	19
p1_3016	POLR2D	94	96	61	15	16	80	62	7	68	35	23	21	36	11	58	32	28	0	17	56	39	32	110	56
p1_3907	SMNDC1	97	10	49	35	13	178	112	9	99	83	6	20	43	79	52	1	89	12	65	7	53	41	192	76
p1_1594	GNL1	133	62	8	63	30	59	71	59	13	3	40	68	69	43	11	0	30	1	42	38	42	44	149	154
p1_670	CDK2AP1	5	10	98	72	31	26	43	49	35	23	82	98	33	15	91	63	78	32	39	11	16	95	297	239
p1_3871	SMARCAD1	128	37	52	80	37	60	96	25	82	90	36	34	69	68	95	107	245	220	19	177	71	418	788	547
p1_1802	HNRNPA1L2	114	178	101	188	91	157	111	186	108	274	107	143	100	94	141	238	190	199	212	141	104	538	960	865
p1_619	CCT7	73	14	42	40	59	2	33	2	89	43	27	1	62	38	4	41	30	6	23	18	30	30	45	98
p1_2055	KIF23	50	31	28	9	14	4	20	14	22	48	28	19	6	2	37	2	0	22	14	65	0	38	164	144
p1_4560	USP48	92	10	40	150	56	66	55	94	164	117	43	52	128	147	58	55	185	62	54	105	47	278	492	573
p1_3877	SMARCB1	62	56	0	151	49	120	124	42	97	216	196	99	48	88	80	142	187	227	38	132	37	250	947	554
p1_1116	DHRS4	32	9	96	17	99	30	32	47	8	24	90	10	16	31	75	65	109	70	92	177	26	74	327	157
p1_3077	PPP1CC	26	41	37	39	22	11	113	60	46	12	45	12	103	51	32	49	45	6	7	18	75	68	137	91
p1_4725	ZNF827	117	108	167	129	134	167	102	106	181	144	221	96	165	136	105	52	261	139	105	78	122	740	648	642
p1_4137	SUPT5H	20	0	25	19	17	83	1	7	69	30	32	32	46	16	20	0	30	46	47	0	3	22	44	184
p1_1440	FH	173	116	78	44	54	151	64	42	23	61	52	93	83	43	57	10	55	18	75	76	127	103	165	196
p1_1720	HDGF	19	38	98	18	18	43	74	81	57	4	20	24	78	1	28	0	93	19	38	1	28	48	60	95
p1_1478	FOXK1	51	0	3	25	31	94	0	18	34	64	0	0	9	17	0	18	7	0	41	24	17	6	25	28
p1_2455	NAMPT	56	83	109	63	35	74	40	8	131	40	44	84	26	24	62	29	115	82	75	90	70	239	257	145
p1_2864	PDK3	87	27	9	83	44	58	62	131	39	131	59	122	103	45	97	171	116	101	84	75	15	206	339	496
p1_1924	HTRA2	95	29	39	153	26	41	57	12	77	16	46	29	55	7	28	0	40	50	11	92	7	145	76	136
p1_1640	GTF2F2	100	3	47	65	79	98	52	31	11	41	3	45	41	30	17	108	53	57	39	44	32	73	175	203
p1_2223	MANF	39	44	58	125	29	84	99	144	75	144	61	14	125	108	46	91	90	45	156	94	21	95	184	105
p1_394	ARPC1B	100	44	54	74	53	70	34	10	107	78	40	99	70	62	18	79	142	113	109	18	50	161	333	143
p1_4310	TMEM109	119	97	30	99	70	87	186	121	178	146	142	82	44	48	69	125	377	101	88	147	101	403	695	825
p1_1406	FAM111A	41	62	102	146	48	138	99	113	246	125	122	205	60	77	38	52	138	145	107	18	37	296	355	556
p1_1305	EIF5A	51	55	5	7	59	58	23	24	48	29	12	4	56	36	86	8	78	45	71	36	39	137	88	289
p1_1717	HDGF	112	26	8	52	60	91	130	63	63	125	106	96	92	63	51	45	103	68	81	154	19	338	383	571
p1_4102	STYX	136	46	91	70	9	283	64	40	51	109	11	142	117	18	4	171	148	56	73	47	57	264	456	220
p1_3270	PSME1	34	31	46	125	28	124	129	76	88	91	61	81	46	141	113	26	205	34	35	119	9	297	385	162
p1_3415	RBFOX1	112	72	112	171	114	221	189	86	184	192	96	158	84	39	46	150	233	87	59	106	47	471	830	856
p1_2774	PABPN1	43	14	31	20	48	15	36	6	97	52	9	54	76	4	6	35	34	34	7	27	43	144	202	132
p1_988	CWC15	83	65	47	38	15	17	32	37	91	56	19	0	23	0	31	17	22	42	66	51	7	72	99	3
p1_3423	RBM10	173	40	54	38	39	167	114	43	136	71	44	67	53	87	53	2	22	8	55	118	32	38	194	153
p1_292	AKR1B1	22	54	22	128	49	57	149	74	86	100	75	85	74	61	192	55	179	61	61	114	43	160	399	494
p1_808	CKS1B	37	15	38	21	28	17	32	52	13	39	28	33	3	12	31	29	61	16	18	43	26	93	137	100
p1_3300	PTK2	75	44	29	54	96	133	42	100	57	149	45	77	92	72	87	47	263	29	3	127	58	236	328	462
p1_274	ADD1	113	33	38	83	61	77	67	56	37	116	60	56	49	43	79	72	68	90	125	0	80	246	354	553
p1_1966	INTS9	34	1	16	5	0	72	2	17	8	24	35	1	18	30	1	0	0	19	1	38	0	36	0	63
p1_3000	POLD3	42	58	89	0	29	29	60	26	6	82	103	48	67	20	17	3	16	0	32	57	20	157	151	70
p1_4609	WBP4	46	22	32	54	58	113	36	44	49	106	60	20	24	41	0	26	114	8	32	52	30	111	98	45
p1_3978	SPANXC	107	169	75	134	85	162	72	180	77	201	147	163	71	69	102	84	230	266	132	261	52	347	698	647
p1_1491	FUBP3	152	27	125	175	97	153	167	96	143	326	164	39	198	71	244	83	206	74	101	196	63	344	379	252
p1_306	ALKBH5	154	15	22	11	16	20	44	2	122	37	42	34	63	5	32	29	39	14	13	35	54	53	307	94
p1_675	CDK3	144	12	27	92	52	129	23	71	90	44	101	74	17	45	92	104	113	19	63	58	84	179	197	163
p1_3335	QKI	65	74	48	29	53	88	115	123	77	58	63	60	72	12	91	130	251	86	15	51	58	293	262	264
p1_3986	SPDL1	50	72	41	16	37	119	43	7	21	155	1	22	94	35	22	88	111	45	69	17	48	142	239	355
p1_3204	PSMA5	50	50	26	29	41	37	46	4	16	0	7	55	32	17	0	0	43	6	29	0	13	43	140	46
p1_1932	IFI16	94	56	54	110	47	87	77	133	88	121	155	133	89	122	60	27	256	104	154	72	49	305	628	345
p1_4289	TIA1	64	81	160	40	19	137	109	155	74	189	112	48	137	136	115	107	383	85	67	142	25	399	779	444
p1_433	ATF7IP	113	106	81	80	83	123	119	130	127	64	110	69	81	126	43	59	123	66	191	228	96	264	558	326
p1_386	ARMT1	80	90	73	243	92	185	94	96	154	135	165	214	121	133	150	159	239	183	183	205	70	454	601	798
p1_1355	EXOSC1	69	4	55	30	25	107	37	29	36	75	65	0	0	48	16	20	65	12	56	34	63	75	88	67
p1_2256	MAT2B	127	109	63	201	49	91	61	60	64	109	130	26	225	128	94	63	266	65	79	147	72	406	291	289
p1_1535	GFM1	23	1	48	97	14	86	61	88	36	36	31	40	16	41	49	54	21	64	25	79	31	81	107	88
p1_1350	EWSR1	49	29	48	1	23	26	28	25	39	110	20	0	34	3	0	37	17	33	0	149	55	57	106	24
p1_3349	RAB2B	19	82	94	108	39	81	99	57	64	90	48	113	21	38	20	61	224	62	101	191	99	280	404	439
p1_2057	KIF2A	103	44	39	49	100	163	102	96	138	212	142	80	74	83	114	164	132	130	135	57	113	539	640	318
p1_4216	TCEAL2	113	58	48	58	102	193	50	64	39	146	103	31	37	58	50	0	40	50	68	85	29	215	348	218
p1_1606	GPX4	44	9	28	84	76	11	112	3	73	80	75	1	15	38	20	18	61	18	49	1	35	105	71	183
p1_2839	PCNP	143	15	11	117	29	75	66	87	87	103	73	48	13	28	22	37	193	23	41	130	77	299	369	356
p1_4668	YY2	220	31	49	92	65	165	54	51	68	161	162	50	64	49	47	40	187	39	62	206	42	394	411	293
p1_4667	YY2	115	100	10	49	41	85	77	34	59	137	7	43	46	11	36	92	224	46	22	141	5	141	722	122
p1_2466	NAT10	49	15	11	40	47	0	6	14	128	40	26	46	82	0	16	11	21	17	24	8	23	32	73	214
p1_1522	GATAD2A	50	5	14	12	10	9	12	0	21	70	37	29	5	4	29	50	75	83	5	83	18	35	93	121
p1_2570	NIPSNAP3A	143	71	38	101	53	55	122	44	92	75	54	82	114	70	96	166	100	58	93	103	92	167	348	389
p1_4590	VPS4B	123	15	31	113	25	109	64	55	67	74	81	32	71	89	30	196	59	143	104	317	38	234	393	224
p1_2756	OTULIN	91	24	29	104	32	96	40	39	62	33	42	15	26	49	86	21	106	52	27	125	29	159	172	286
p1_3338	QKI	119	88	95	236	85	134	106	86	159	67	100	159	101	78	129	354	611	237	140	73	130	733	811	1008
p1_4086	STRAP	67	34	84	28	40	138	44	21	96	15	82	40	43	19	0	16	100	22	19	191	22	105	266	242
p1_2138	LEO1	65	63	84	47	31	91	107	40	87	86	63	99	68	61	90	26	121	75	75	101	48	166	192	196
p1_4023	SRSF10	68	15	27	72	38	43	29	0	70	54	23	1	8	19	11	1	74	14	7	42	27	103	221	81
p1_674	CDK3	56	82	97	97	42	153	145	51	170	101	77	72	36	85	37	65	137	11	51	35	69	239	377	231
p1_3798	SF3B2	31	9	17	40	13	28	28	5	64	25	14	0	64	18	33	32	3	54	45	0	41	127	64	105
p1_1001	DARS2	105	72	129	66	84	253	62	52	76	151	25	24	61	75	40	63	88	46	51	100	81	67	234	229
p1_1671	H1-5	134	29	77	92	31	130	55	38	82	82	213	47	66	95	58	25	171	108	201	52	61	180	562	561
p1_3770	SEPHS1	63	29	42	4	75	40	39	0	24	16	40	0	35	33	57	0	43	30	39	86	59	67	192	78
p1_1137	DIDO1	66	25	65	37	29	100	26	0	61	38	26	9	37	42	0	42	88	0	38	131	37	232	86	66
p1_649	CDC73	45	21	47	0	4	90	102	29	17	15	44	20	15	8	17	40	62	7	42	1	57	50	98	164
p1_2708	NUP62	92	18	16	25	14	31	23	40	24	8	21	17	33	13	2	1	26	14	1	14	14	138	18	68
p1_3608	RPS14	63	45	31	67	13	58	45	13	30	16	14	41	50	30	12	0	16	18	22	0	37	36	75	210
p1_3919	SND1	141	109	149	117	145	151	219	66	92	122	170	104	144	79	134	197	397	67	88	177	104	400	701	858
p1_2642	NRBP1	101	39	16	48	50	80	41	42	39	77	17	83	6	11	9	8	28	1	27	78	37	43	197	20
p1_751	CGGBP1	102	172	137	139	102	270	227	141	204	164	163	106	178	84	174	165	387	188	118	110	110	533	1119	925
p1_1022	DCUN1D1	37	22	49	120	83	200	122	69	42	20	63	85	127	59	126	56	188	139	54	70	79	330	980	392
p1_4074	STK38	164	147	80	65	78	123	97	24	178	184	85	127	103	166	114	66	280	114	74	198	63	365	574	283
p1_3968	SP140L	198	83	86	221	88	152	177	81	163	127	145	70	32	73	153	153	288	92	33	253	47	592	1052	568
p1_2763	P3H1	27	46	43	76	35	136	19	27	40	64	15	67	30	21	42	39	42	62	107	10	74	222	149	209
p1_2422	MTREX	76	14	60	23	8	14	45	1	125	12	20	0	0	19	0	1	49	7	39	25	23	17	192	8
p1_756	CHAF1B	65	4	16	81	4	41	58	8	45	39	64	26	92	28	17	21	55	36	6	73	1	43	156	145
p1_1933	IK	54	3	57	50	2	85	63	31	87	49	55	42	114	45	1	18	125	60	66	93	46	34	184	281
p1_365	AQR	74	35	49	125	12	60	51	17	51	32	7	25	40	32	1	13	8	22	12	52	8	92	140	80
p1_1301	EIF5	134	8	45	21	27	59	49	31	53	30	25	37	44	74	11	14	36	22	34	89	25	47	157	100
p1_457	BAG5	89	38	26	67	14	91	47	62	68	39	88	68	45	33	123	52	102	75	82	98	43	207	167	202
p1_3177	PRPF4	43	52	10	27	16	30	19	40	52	9	0	0	29	0	47	2	16	22	30	9	49	79	24	59
p1_3393	RAP1A	67	149	57	60	37	49	95	42	35	118	80	37	55	41	42	143	117	72	143	116	80	258	97	95
p1_3474	RCN2	140	164	85	142	73	171	73	195	95	60	94	130	35	61	96	224	280	38	51	53	72	243	578	471
p1_1722	HDGFL2	138	59	85	142	81	235	42	71	60	97	38	44	113	107	80	7	86	93	77	201	44	156	183	136
p1_1855	HNRNPM	79	17	50	93	62	130	150	73	169	192	89	39	111	7	42	180	221	86	60	280	99	215	608	274
p1_3672	RXRA	17	72	75	37	13	110	57	35	56	34	95	71	61	24	23	88	84	67	117	49	38	172	252	323
p1_3083	PPP1R12A	69	31	53	76	22	57	53	31	63	42	37	11	43	35	81	44	36	72	57	116	32	127	450	64
p1_1254	DYNC1LI2	94	89	134	89	68	143	182	125	211	110	182	80	110	139	106	158	279	189	200	163	34	220	710	442
p1_622	CCT8	98	151	134	150	118	285	96	102	181	156	206	160	122	140	119	188	514	196	45	265	190	590	916	767
p1_1659	H1-1	74	27	64	42	103	86	126	61	73	118	71	134	106	83	48	100	281	71	145	149	58	289	701	415
p1_4548	USP13	169	33	43	17	7	21	33	4	83	59	69	50	68	9	11	56	60	68	18	58	6	219	419	134
p1_3482	RCOR3	22	122	45	103	9	125	92	37	105	77	85	82	58	54	60	107	190	71	218	78	80	188	634	502
p1_4565	USP7	103	76	79	123	48	103	69	48	53	95	95	45	15	38	0	34	10	33	29	24	27	43	0	83
p1_2458	NAP1L1	125	148	69	157	71	50	163	131	136	146	232	98	210	119	73	91	109	50	115	136	207	209	411	217
p1_508	BPTF	37	70	69	72	58	27	48	6	32	44	87	31	40	18	89	34	178	17	97	21	7	129	158	95
p1_3812	SGTA	96	79	63	77	93	61	109	44	108	127	98	142	65	41	54	3	148	18	45	130	93	125	406	257
p1_2101	KRT13	65	32	128	95	83	147	96	63	61	158	97	83	48	13	70	26	113	72	77	146	57	293	648	539
p1_3312	PUF60	86	26	56	57	13	44	18	29	64	33	8	47	80	15	42	1	48	23	10	121	16	71	68	27
p1_1312	EIF5A2	118	59	0	84	129	138	13	97	47	142	98	167	47	46	80	139	206	103	115	53	35	335	455	498
p1_3452	RBM4	127	132	101	40	83	239	170	47	191	148	129	36	164	35	101	75	44	53	105	118	156	86	480	281
p1_3075	PPP1CC	33	28	56	67	38	26	33	64	37	44	101	13	35	27	61	49	124	47	27	108	25	121	95	148
p1_1526	GATAD2B	75	21	123	146	57	96	54	66	154	69	153	46	169	63	21	96	237	33	104	210	110	429	841	455
p1_2810	PARP3	48	38	172	8	86	80	116	43	112	99	161	158	99	83	123	65	175	131	68	192	67	344	599	530
p1_655	CDCA5	110	48	67	76	77	96	75	16	70	72	26	25	37	53	122	39	55	10	15	169	70	173	160	152
p1_400	ARPC2	36	0	7	21	0	28	37	50	41	43	0	0	22	22	0	0	14	7	10	36	3	50	200	94
p1_2133	LEMD3	89	78	46	57	26	53	55	41	46	39	39	37	35	41	125	38	40	81	39	126	40	112	212	180
p1_3421	RBFOX2	186	75	72	66	38	58	155	31	103	147	60	55	22	51	78	12	94	128	112	44	31	280	555	453
p1_1490	FUBP3	96	56	113	151	21	137	92	83	60	118	84	63	61	51	63	40	186	58	44	118	52	117	207	387
p1_2703	NUP50	29	49	20	80	32	52	24	64	44	39	86	0	32	30	41	95	72	48	15	13	51	257	423	110
p1_2876	PDS5A	72	56	102	43	21	30	33	16	50	33	41	10	84	11	2	0	2	0	49	9	2	50	0	16
p1_4503	UBE2D2	110	14	83	47	33	176	55	101	46	85	78	173	66	81	22	17	243	62	150	289	138	266	418	568
p1_3034	PPA1	64	23	56	123	46	41	48	24	46	46	105	33	52	29	21	35	73	97	38	46	60	61	139	132
p1_2690	NUMA1	104	74	63	110	82	135	96	101	56	103	72	8	75	38	53	45	285	85	20	227	24	354	407	402
p1_1569	GLS	45	21	65	109	32	192	120	77	66	83	53	38	103	82	45	47	133	104	56	112	60	520	549	386
p1_3861	SMAD9	27	25	33	22	37	108	163	47	52	98	52	48	61	88	49	71	217	144	115	138	36	210	343	520
p1_2898	PHAX	78	28	16	12	9	19	70	9	43	34	7	19	26	0	0	0	7	19	5	98	60	24	111	24
p1_630	CD3EAP	150	55	74	94	49	73	91	52	76	137	84	56	52	20	41	58	55	37	76	27	34	162	103	200
p1_1193	DNAJC17	80	35	42	74	44	1	30	7	15	15	23	3	32	14	0	34	0	0	7	102	17	31	52	41
p1_3769	SEPHS1	59	52	58	25	38	19	42	98	120	38	45	70	139	25	64	27	67	51	59	59	85	76	126	433
p1_2751	OTUB1	110	25	46	27	33	141	133	95	71	101	47	73	42	50	47	31	110	17	70	79	8	237	386	157
p1_2882	PEA15	104	20	75	191	61	109	91	76	103	111	136	49	71	78	119	40	102	107	68	153	54	269	490	333
p1_3805	SFN	126	75	21	116	135	138	60	95	194	38	52	126	94	131	125	57	320	66	57	106	58	248	701	271
p1_2207	MAGEA10	73	112	30	86	73	60	52	53	70	37	78	28	34	5	26	23	32	66	45	94	17	48	235	77
p1_2725	OARD1	207	67	57	56	67	68	28	70	65	50	17	174	97	53	116	14	39	121	110	175	14	266	677	67
p1_3879	SMARCB1	68	84	51	122	71	100	92	115	171	156	30	108	63	31	103	120	286	43	73	71	84	482	522	1129
p1_2930	PIN1	23	42	50	19	27	46	50	89	48	9	122	33	8	58	58	28	95	5	60	38	25	113	100	135
p1_2448	NAB2	80	111	26	59	61	90	31	43	162	136	67	68	86	175	117	132	72	34	28	183	87	321	287	425
p1_1177	DNAJB5	71	86	110	128	96	257	167	122	278	74	200	96	124	59	86	162	375	119	202	149	137	524	1036	797
p1_3781	SET	71	41	15	64	10	27	101	36	27	46	33	62	34	0	55	26	13	35	26	17	0	18	124	278
p1_1881	HPF1	70	30	71	135	44	199	52	15	104	114	83	142	170	75	93	94	179	75	33	67	54	356	452	213
p1_3835	SIRT3	168	77	159	82	147	250	128	29	87	162	70	135	47	93	235	118	275	190	118	37	64	320	777	491
p1_1530	GBP2	33	24	33	70	11	46	30	55	79	35	61	0	13	8	18	8	55	110	66	36	18	114	193	252
p1_1927	IDH3B	92	25	107	78	74	174	62	49	95	114	174	24	13	75	83	85	374	123	184	43	36	404	458	327
p1_583	CASP2	25	24	20	8	0	56	28	22	48	25	45	14	35	30	58	22	72	33	19	63	45	260	392	145
p1_3633	RRM1	164	39	1	25	62	49	99	11	33	36	9	23	90	39	8	28	64	19	8	96	120	54	224	76
p1_2030	KHSRP	146	17	40	54	4	118	114	51	72	86	47	77	121	103	121	8	67	87	66	59	82	143	214	256
p1_2103	KRT13	91	89	77	106	56	188	140	75	50	51	129	107	48	3	78	11	149	51	32	71	46	277	478	436
p1_3889	SMARCD3	154	83	58	89	156	137	148	71	187	153	111	106	164	36	79	114	177	107	90	121	85	205	955	411
p1_310	ALOX5	44	18	49	96	76	70	71	34	28	54	46	10	108	14	42	20	33	62	79	143	34	234	210	309
p1_825	CMTR1	125	30	26	93	56	63	101	51	84	75	99	112	67	92	77	12	60	32	70	155	81	201	209	169
p1_3469	RCC2	132	2	11	30	1	10	79	69	29	117	41	22	25	45	0	37	104	1	11	40	46	128	117	107
p1_960	CTNNBL1	29	21	25	39	44	110	109	12	56	101	145	71	119	27	58	8	21	5	109	45	19	116	295	62
p1_2761	P3H1	43	96	50	9	68	74	62	29	34	114	41	106	70	67	39	67	73	9	28	62	73	135	212	180
p1_3319	PUS1	184	122	69	177	115	245	54	129	114	96	116	141	123	108	154	94	118	99	138	79	56	372	612	336
p1_2875	PDS5A	17	43	12	7	1	18	69	21	59	1	26	0	70	6	32	12	16	0	18	20	27	34	72	90
p1_983	CUX1	46	39	52	103	112	192	100	76	92	201	232	16	83	116	187	182	455	138	66	179	116	683	912	851
p1_1733	HEATR3	61	52	8	5	54	44	97	55	43	29	61	60	30	24	12	74	124	30	126	162	37	320	477	209
p1_4687	ZFP91	73	51	51	54	88	24	21	71	56	79	87	69	90	41	89	127	236	105	54	68	21	300	329	576
p1_2536	NFIB	125	52	19	176	105	218	65	137	107	121	104	74	58	138	135	58	132	77	90	182	51	502	414	495
p1_1591	GNG12	99	39	25	66	55	47	48	111	74	102	20	20	61	39	7	62	115	50	71	23	33	150	441	200
p1_4525	UBTF	113	2	37	40	12	27	50	15	55	8	47	42	9	5	67	10	39	0	34	27	41	86	54	59
p1_938	CSTF2	93	92	73	51	57	90	154	45	47	130	28	91	104	66	38	23	48	4	83	94	35	66	199	198
p1_1436	FERMT2	83	117	64	51	102	106	85	54	60	102	39	32	102	72	14	126	141	41	30	54	44	329	212	348
p1_3479	RCOR3	34	41	65	86	80	27	58	103	67	79	90	59	109	71	85	108	102	42	67	190	86	255	338	315
p1_374	ARIH2	96	44	48	49	58	45	94	73	77	69	31	42	87	135	41	129	164	53	60	137	101	164	305	358
p1_526	C11orf54	187	62	81	156	16	53	41	51	132	47	36	71	105	78	28	59	298	87	41	95	50	294	467	737
p1_4127	SUN1	27	37	89	42	56	238	117	64	170	153	48	72	87	73	131	198	131	188	54	90	49	142	590	340
p1_1809	HNRNPA3	63	28	27	15	37	77	84	53	61	18	55	21	27	30	78	16	12	29	57	8	7	131	169	108
p1_2866	PDLIM2	91	18	113	93	26	155	77	162	86	115	131	125	56	94	60	44	156	80	52	169	91	331	730	210
p1_3716	SAP30BP	92	58	55	111	23	159	117	61	41	72	78	83	28	45	61	119	198	73	91	189	13	159	412	409
p1_2879	PDXK	66	19	17	17	19	149	24	24	21	20	50	0	52	2	0	24	46	27	30	0	15	51	213	283
p1_2951	PIWIL1	33	41	58	109	31	95	76	30	93	71	53	87	61	39	87	100	236	42	63	102	29	154	448	239
p1_3092	PPP1R8	72	50	70	99	60	80	153	50	187	18	74	41	102	52	99	49	180	48	17	12	72	105	358	303
p1_2956	PKN2	58	0	3	35	24	14	44	65	68	14	88	73	32	3	15	52	130	33	13	15	14	65	473	205
p1_837	COPE	89	45	49	44	27	61	27	3	48	15	55	9	3	15	0	4	67	5	12	0	61	56	17	25
p1_2464	NASP	51	1	23	44	50	50	74	26	55	67	52	24	53	0	63	16	75	1	26	1	59	114	225	121
p1_1796	HNRNPA0	95	149	52	29	61	55	90	76	18	57	89	84	25	52	53	50	194	22	106	1	45	214	186	249
p1_1393	FAHD1	129	140	72	131	137	219	168	103	126	104	126	131	89	62	145	218	278	72	148	86	96	320	536	694
p1_525	BUB3	140	1	8	1	0	31	13	22	48	96	0	33	105	15	7	0	4	1	50	21	19	31	52	28
p1_1850	HNRNPLL	128	112	27	122	44	207	119	74	98	99	158	116	91	143	101	71	224	57	122	118	60	212	347	174
p1_2803	PARK7	84	14	34	77	75	87	128	27	73	36	129	45	41	9	115	26	83	50	6	29	54	114	281	147
p1_2260	MATR3	69	25	29	103	5	31	87	53	50	11	29	50	49	12	37	21	27	12	31	35	34	51	52	71
p1_4580	VIM	85	51	39	98	24	74	94	53	39	50	21	27	67	65	79	68	99	78	54	96	62	183	226	253
p1_4118	SUMO1	23	61	72	97	133	41	21	26	45	35	59	23	108	31	18	33	150	39	40	101	80	74	127	224
p1_1289	EIF4A2	63	56	112	37	110	61	129	140	77	63	103	110	39	79	212	201	207	91	76	117	76	162	445	592
p1_4393	TRIM27	12	7	29	10	7	34	62	4	7	56	88	11	24	20	19	2	77	46	36	18	58	59	190	62
p1_4080	STOML2	87	34	44	64	9	164	75	34	133	83	97	71	112	13	22	58	68	21	85	136	41	137	251	152
p1_4179	TATDN1	21	42	59	80	23	30	65	0	106	115	64	47	40	63	56	23	66	4	25	56	28	169	201	205
p1_2598	NMNAT1	121	80	37	39	89	34	65	78	61	113	44	8	30	36	23	56	66	62	53	121	57	182	324	180
p1_4167	TAGLN3	90	62	58	102	36	39	112	57	107	88	86	50	56	90	148	95	64	118	118	71	97	204	416	497
p1_2557	NIBAN2	160	51	76	124	105	214	99	85	127	193	168	95	102	80	83	329	214	82	74	410	79	312	874	722
p1_1479	FOXK1	94	817	55	28	743	51	31	41	128	86	29	114	82	22	19	61	36	8	98	109	81	81	42	181
p1_2890	PEPD	53	90	59	133	47	38	50	63	25	22	98	75	104	49	54	88	165	76	33	136	63	276	392	594
p1_886	CPSF2	52	40	17	4	6	11	18	0	20	1	5	6	27	0	67	0	61	43	2	113	2	70	195	64
p1_491	BLMH	54	96	76	94	111	107	98	112	144	172	126	134	91	74	71	91	149	42	120	231	132	276	797	44
p1_1537	GFM2	84	54	53	76	47	103	27	78	73	35	163	73	119	59	158	116	161	164	56	48	28	298	638	257
p1_2434	MYO1C	201	132	89	129	112	190	93	70	165	182	116	86	77	150	112	56	239	104	93	105	60	524	633	686
p1_1200	DNAJC8	65	44	55	113	72	137	124	119	61	90	117	113	176	50	139	83	110	66	105	76	52	183	288	452
p1_3123	PRDX5	48	3	43	156	40	54	14	36	43	62	96	39	31	23	60	1	38	18	59	68	20	95	206	283
p1_483	BCLAF1	25	45	110	122	63	161	108	102	101	90	91	115	31	82	59	110	128	87	17	72	21	357	559	747
p1_4273	THAP6	74	85	142	40	47	192	140	75	166	215	158	124	75	128	216	148	291	97	139	289	99	329	647	499
p1_2499	NDRG1	49	72	187	75	71	89	200	52	108	109	114	54	93	153	36	85	244	142	134	145	105	316	597	424
p1_3483	REXO2	19	21	11	12	55	54	30	26	36	6	15	43	22	14	56	51	41	13	27	63	30	113	154	236
p1_3158	PRORP	30	51	48	26	90	64	40	18	132	0	50	26	13	67	86	16	127	27	0	61	70	172	388	110
p1_3127	PREP	110	143	111	116	39	210	169	273	228	330	114	189	61	78	127	210	377	146	125	58	121	558	647	746
p1_3780	SET	175	83	115	120	63	135	153	129	205	51	123	100	113	64	144	44	72	41	97	169	184	75	291	167
p1_2074	KIF4B	90	115	64	107	103	122	127	69	220	159	84	182	82	62	35	76	146	109	41	41	54	98	508	532
p1_1257	ECHDC1	51	42	29	32	1	29	2	68	66	63	3	46	42	36	17	4	85	12	121	103	14	142	177	135
p1_2624	NR2C1	55	25	39	81	37	40	107	62	39	87	83	81	60	19	56	98	116	108	31	78	80	202	187	428
p1_3359	RAD54L2	33	33	21	24	48	191	123	14	47	55	74	41	34	43	130	85	285	36	76	114	44	403	354	132
p1_2044	KIF20A	90	20	101	89	32	102	30	55	14	18	17	48	61	7	62	19	98	30	64	130	32	126	177	191
p1_3702	SAAL1	89	71	135	135	46	162	110	82	72	102	192	103	142	56	55	73	104	64	138	155	140	341	681	251
p1_3386	RANBP9	31	52	74	73	2	147	89	84	97	114	162	98	149	61	115	21	214	25	163	140	100	189	419	220
p1_1044	DDX17	99	68	89	58	43	200	158	53	115	65	183	109	119	83	51	139	139	78	98	92	78	314	648	505
p1_4620	WDR36	110	8	74	71	39	32	27	11	106	79	59	51	41	15	0	19	17	0	103	71	41	57	291	67
p1_1092	DEK	95	52	176	77	6	105	173	62	132	242	121	65	98	68	53	78	218	98	145	87	81	302	668	508
p1_2083	KLF16	132	17	8	42	29	73	121	36	40	65	10	18	82	21	13	27	37	45	30	69	14	75	59	47
p1_4338	TOP2B	112	59	43	4	38	128	97	50	83	137	97	72	92	80	120	46	205	75	183	95	34	223	683	370
p1_1858	HNRNPR	64	31	44	86	42	48	61	71	139	59	31	8	60	12	19	41	59	54	19	27	65	93	195	170
p1_3245	PSMC6	116	32	37	50	44	107	57	43	31	12	24	41	65	18	54	10	109	4	22	46	18	179	178	175
p1_3259	PSMD5	77	50	125	156	44	81	100	79	101	77	68	137	79	31	48	64	105	43	38	152	24	122	322	316
p1_2261	MBD3	93	22	51	89	29	102	98	115	107	167	81	43	69	3	94	115	77	119	4	124	86	389	442	963
p1_2161	LPP	118	28	66	55	29	281	56	109	160	107	107	29	37	51	118	40	84	13	38	4	57	192	308	196
p1_3072	PPP1CB	21	15	57	42	47	54	21	0	57	54	52	27	13	1	0	18	0	18	57	21	0	50	90	151
p1_4162	TACSTD2	53	19	73	54	57	125	85	28	145	61	44	36	35	41	74	53	142	91	107	42	90	216	343	518
p1_1077	DDX56	30	4	28	22	15	17	29	15	63	27	13	0	39	0	0	15	35	1	18	1	24	28	85	48
p1_2971	PLRG1	68	22	76	40	17	1	24	19	61	34	1	23	20	33	62	0	33	0	14	114	0	0	10	0
p1_441	AURKB	28	81	23	49	25	119	16	9	51	43	45	0	6	55	21	0	0	0	13	25	15	17	0	75
p1_742	CFDP1	78	53	14	36	4	106	37	24	95	63	16	35	35	49	9	43	70	19	57	41	99	162	280	270
p1_3375	RANBP1	28	49	17	41	18	75	43	21	20	37	29	0	18	10	33	0	13	20	17	0	3	51	126	25
p1_3185	PRPF40B	50	19	62	38	20	42	34	45	24	19	57	3	23	53	34	59	63	41	13	87	0	122	78	124
p1_734	CEP290	67	11	56	37	33	74	80	39	38	124	117	35	39	21	61	43	70	17	37	50	87	153	269	297
p1_2419	MTIF2	67	91	19	78	26	97	139	47	54	43	25	36	71	9	80	77	49	38	50	94	30	169	402	260
p1_3906	SMN1	70	39	49	65	65	105	92	24	53	93	14	36	118	85	41	38	149	65	89	72	112	192	134	332
p1_3559	RNPEP	25	11	54	95	121	121	21	77	98	124	135	44	111	102	44	67	91	12	98	98	34	193	398	110
p1_4649	XPOT	42	58	51	67	68	39	86	133	165	4	70	26	60	28	42	14	14	16	28	2	72	0	62	59
p1_4058	STAT1	74	50	32	54	63	135	132	76	66	26	49	41	57	45	114	100	100	61	106	46	16	362	626	208
p1_4675	ZBTB48	64	64	119	92	75	49	158	182	117	198	180	58	154	142	77	59	259	39	207	81	30	298	557	371
p1_1099	DGCR8	86	23	23	35	45	10	23	22	47	51	95	48	0	42	0	73	51	24	23	0	13	204	50	111
p1_3943	SNRPC	21	16	68	35	42	134	30	3	79	40	65	54	58	32	59	46	23	38	57	39	0	142	288	327
p1_3671	RXRA	161	38	110	139	95	129	98	232	142	166	117	101	43	51	169	173	282	109	84	114	79	225	447	392
p1_4454	TUBB6	46	15	3	75	8	23	41	97	64	57	81	22	33	60	78	34	64	45	18	29	7	155	146	170
p1_1655	GTPBP10	122	85	176	363	64	300	227	117	274	216	213	157	218	164	174	264	410	206	228	249	116	821	1023	699
p1_644	CDC5L	37	22	73	3	50	76	11	11	97	64	21	46	60	91	25	106	54	50	19	28	4	72	29	103
p1_2198	MAD1L1	100	37	16	49	36	108	33	122	85	72	47	81	50	35	81	55	101	173	45	106	128	169	338	386
p1_4405	TRIR	34	100	57	11	17	108	34	41	83	99	21	0	83	44	51	71	102	48	96	74	21	124	345	241
p1_2742	ORC4	22	35	32	30	0	29	24	25	50	41	23	5	77	10	0	45	9	21	64	1	6	43	70	115
p1_3080	PPP1R10	52	0	15	40	17	120	8	6	41	0	17	19	9	27	16	33	24	1	20	51	0	46	135	106
p1_3963	SP1	49	64	75	29	41	69	113	33	191	128	198	57	64	44	69	43	228	68	83	138	16	95	589	160
p1_966	CTSA	33	41	64	197	11	68	100	41	50	87	21	75	82	57	61	99	143	106	27	151	32	382	283	409
p1_2548	NFXL1	94	64	48	159	26	70	85	91	79	78	155	55	32	98	31	42	164	49	83	68	38	249	586	244
p1_1494	FUS	75	14	77	95	39	95	28	36	54	22	32	20	61	64	8	68	80	70	68	5	17	177	166	280
p1_1067	DDX46	162	25	40	35	15	55	67	0	46	5	2	8	15	7	0	7	6	0	10	53	20	43	146	10
p1_3623	RPS3	73	36	18	57	24	1	22	20	33	9	46	0	32	21	2	0	6	1	68	51	78	72	13	57
p1_602	CCDC94	28	16	9	49	27	26	11	23	32	14	1	15	41	0	29	0	13	16	9	37	41	54	206	8
p1_1155	DNAJA2	131	119	80	21	128	148	155	51	99	53	91	257	99	120	116	36	167	107	108	33	148	353	486	455
p1_3153	PRMT5	46	29	5	30	10	87	53	1	24	18	25	2	19	5	22	0	17	10	1	28	2	108	93	170
p1_1333	ENO1	109	81	14	49	66	148	99	21	98	27	53	1	44	1	45	28	20	2	28	15	73	25	117	33
p1_3247	PSMC6	39	8	0	26	35	32	8	3	19	15	0	14	13	24	29	8	50	6	25	0	2	62	111	51
p1_569	CAND2	184	109	14	59	25	143	25	79	38	63	49	55	48	70	13	85	106	33	121	60	101	296	456	210
p1_4446	TUBA4A	61	25	43	88	41	48	18	5	47	90	41	55	57	6	88	58	113	9	96	80	42	135	384	378
p1_2727	OARD1	87	63	64	88	26	167	56	55	100	90	229	40	59	6	4	45	124	28	75	3	39	357	435	133
p1_3763	SENP7	84	54	7	122	76	71	166	60	55	49	75	55	33	111	56	65	53	167	85	93	14	180	550	441
p1_4104	SUB1	154	78	104	138	53	190	181	65	220	72	160	89	86	141	77	76	144	33	268	137	68	279	281	127
p1_4569	UTP6	81	42	37	31	53	39	47	29	102	31	17	0	41	9	0	7	20	0	0	11	23	48	57	151
p1_3195	PRR26	177	66	82	150	109	259	161	97	147	213	172	174	157	236	170	202	239	227	177	263	62	623	920	814
p1_666	CDK2	28	79	4	61	28	36	35	46	73	48	37	6	2	8	25	30	0	17	42	9	14	40	100	179
p1_416	ASAH1	70	3	58	15	32	50	26	126	40	184	66	109	51	41	69	119	260	48	10	131	65	161	460	158
p1_1527	GATAD2B	68	20	62	71	11	91	91	44	134	86	53	118	18	14	34	69	31	85	92	52	50	400	180	340
p1_2732	ORC1	40	15	23	55	57	17	56	0	59	18	33	24	27	8	0	0	16	6	33	18	0	24	211	139
p1_2402	MTA3	147	87	23	35	28	80	66	160	89	63	92	85	43	42	115	164	157	21	0	212	55	130	305	506
p1_2653	NSMCE2	185	56	71	38	29	85	153	71	92	88	53	70	44	77	93	114	48	69	109	113	38	94	178	94
p1_2494	NDE1	57	60	32	27	25	48	9	72	89	90	11	56	64	0	21	34	0	23	10	31	52	117	210	25
p1_1978	IRF2BPL	87	44	33	92	63	156	68	95	67	94	74	54	82	93	112	88	148	30	55	158	52	201	406	735
p1_530	C1orf174	83	40	39	70	24	169	92	145	56	160	240	152	114	119	103	139	320	144	110	100	167	429	614	495
p1_4557	USP28	104	65	114	120	86	223	72	121	151	199	94	70	72	75	129	175	172	73	82	71	92	493	686	361
p1_1889	HSF1	101	48	49	284	68	139	86	43	87	76	10	40	38	88	95	138	184	152	1	255	38	292	421	424
p1_2640	NR2F6	53	68	37	23	62	185	84	121	62	134	129	76	116	90	19	102	195	105	46	163	86	259	691	184
p1_4599	WAPL	57	36	38	22	105	83	80	43	51	161	26	70	101	80	49	107	165	37	34	116	59	197	292	343
p1_1027	DCUN1D5	45	105	56	22	36	103	68	153	27	141	54	48	93	52	158	123	184	46	37	149	69	303	348	287
p1_2938	PIP	157	61	56	126	89	206	46	156	91	161	156	245	48	94	92	95	240	120	170	192	43	369	964	583
p1_3391	RAP1A	39	20	18	112	5	58	0	16	61	32	110	11	52	0	13	7	40	33	45	34	17	53	166	144
p1_1750	HINT1	39	0	65	97	89	51	144	123	105	86	60	58	113	29	57	48	219	37	84	61	72	217	420	394
p1_4698	ZMYM2	75	44	46	187	39	47	76	91	110	97	114	77	75	18	48	174	295	173	59	63	37	306	536	306
p1_2970	PLRG1	44	26	30	34	13	31	99	42	133	40	34	111	31	35	21	3	99	3	13	76	22	113	270	54
p1_2578	NIT2	115	42	73	198	112	202	50	4	128	52	75	171	98	38	59	116	111	72	110	135	86	461	525	485
p1_1151	DNAAF5	104	88	11	63	26	113	151	27	46	95	155	26	116	9	19	175	250	74	117	124	72	209	424	348
p1_1262	ECI2	65	69	40	100	24	19	94	111	111	63	113	34	54	59	164	113	231	104	82	52	66	328	775	368
p1_1690	H2AFY2	106	55	36	70	16	142	128	67	15	55	45	35	16	19	33	31	33	36	10	70	26	72	385	194
p1_1931	IFI16	34	46	37	60	52	124	25	38	33	33	48	12	86	28	45	113	111	18	67	30	31	209	211	278
p1_495	BMI1	49	66	75	41	64	52	114	36	131	77	108	69	52	1	11	61	208	24	20	268	18	175	601	268
p1_550	C9orf78	60	65	50	37	123	48	3	20	67	88	98	22	18	86	15	27	109	68	14	129	64	149	99	313
p1_2227	MAP2K3	85	97	82	158	72	59	63	99	73	102	116	88	172	60	38	93	95	83	84	158	88	308	733	671
p1_990	CWC27	60	74	89	97	90	89	79	139	134	143	78	62	91	69	71	83	481	106	120	41	53	280	834	501
p1_4168	TAGLN3	189	107	64	251	52	210	143	123	202	58	110	114	116	122	149	112	172	85	205	124	84	677	1158	616
p1_1141	DIS3	26	35	10	118	11	45	37	4	104	14	24	17	16	4	59	13	23	35	21	188	83	82	178	118
p1_4440	TSFM	57	108	29	78	13	58	28	31	86	60	30	23	67	50	9	15	88	9	29	16	18	86	44	118
p1_4537	UGDH	151	11	43	92	39	72	38	53	139	56	11	30	103	72	67	157	50	195	46	13	33	227	374	232
p1_804	CKB	13	41	34	67	71	57	64	17	62	51	94	77	27	43	23	48	250	70	10	119	68	318	325	525
p1_4438	TSEN34	50	0	23	5	0	0	17	0	48	29	0	14	4	0	18	28	0	0	12	30	37	1	19	78
p1_1644	GTF3C3	109	30	42	32	44	17	8	13	76	29	44	43	26	1	0	51	9	10	56	40	31	0	60	171
p1_2319	MGST3	32	79	63	36	79	117	53	47	111	115	113	64	56	97	32	29	186	15	30	193	30	158	419	213
p1_2539	NFS1	47	7	1	61	5	70	91	0	30	15	48	22	18	41	88	9	9	6	16	56	7	29	87	4
p1_1482	FRG1	21	2	17	66	33	72	44	1	36	25	18	21	14	71	35	14	36	40	20	26	17	23	72	98
p1_1214	DNM1L	31	8	59	62	38	13	41	74	22	31	63	9	69	1	32	39	28	17	30	29	8	24	114	25
p1_1666	H1-2	81	78	66	30	65	39	183	102	200	177	27	38	82	33	39	59	153	69	122	220	129	395	604	663
p1_3944	SNRPC	114	16	68	32	30	97	18	21	126	20	26	7	48	22	34	27	65	0	49	200	57	70	173	154
p1_2192	LUC7L2	50	37	17	66	15	4	86	5	42	23	2	20	31	37	40	37	132	5	67	59	1	54	176	345
p1_1339	ENY2	47	75	85	48	26	85	71	30	100	44	35	30	92	40	29	47	56	10	47	87	54	119	248	213
p1_4678	ZBTB48	100	90	52	139	51	133	80	40	34	48	107	174	87	128	50	69	214	80	92	81	75	408	387	280
p1_3357	RACGAP1	13	22	46	21	23	75	56	24	60	21	35	7	96	17	32	58	35	61	48	78	30	102	163	39
p1_501	BOLA2	6	6	20	59	36	21	51	20	25	69	30	90	5	54	50	9	27	0	20	71	5	69	119	104
p1_3562	RNPEP	18	66	72	47	56	139	62	15	61	182	155	114	231	61	28	54	172	47	85	43	44	45	239	389
p1_2076	KIF4B	15	6	31	16	95	83	139	23	99	124	41	82	54	70	30	55	47	70	12	66	22	143	237	81
p1_2529	NFIA	157	32	40	98	36	163	63	96	132	199	96	89	91	57	16	117	279	23	72	72	82	244	603	348
p1_2737	ORC3	69	41	78	92	14	8	51	42	50	95	13	65	24	6	12	77	25	85	23	0	66	123	215	286
p1_3730	SARS2	65	2	7	29	19	5	25	7	79	22	29	13	48	0	29	13	15	0	30	2	29	40	30	0
p1_4090	STRAP	34	0	29	42	25	31	24	22	57	17	43	29	28	24	0	0	46	24	34	95	6	30	175	90
p1_2902	PHB2	19	38	25	14	46	61	36	1	76	29	16	22	19	2	2	3	10	22	39	80	51	41	142	106
p1_4390	TRIM25	51	44	61	19	68	120	56	35	24	112	21	56	31	34	72	55	31	73	43	67	79	190	119	182
p1_1763	HIST1H2BB	96	39	31	90	50	91	20	72	34	37	43	44	71	44	21	59	13	54	59	194	19	117	282	345
p1_4091	STRN3	188	80	56	173	35	194	140	98	139	103	166	109	72	112	77	115	278	61	71	56	44	399	344	494
p1_3258	PSMD2	28	55	4	0	17	7	107	28	107	120	34	9	0	21	17	25	76	76	10	88	81	200	266	163
p1_293	AKR1B1	95	11	26	27	14	46	35	44	33	40	63	47	125	38	66	48	206	57	12	27	91	223	610	211
p1_234	ACLY	43	39	35	60	21	104	71	10	118	38	58	8	54	9	41	42	23	10	48	58	36	85	123	88
p1_1485	FTO	84	77	57	88	63	120	128	88	81	120	51	96	37	98	143	88	210	86	81	58	88	99	558	276
p1_4708	ZNF219	98	17	10	34	18	43	98	7	34	42	14	66	17	22	0	46	65	56	3	66	35	294	131	157
p1_710	CENPF	73	59	69	195	135	90	135	93	185	161	236	158	44	116	115	53	238	86	170	102	63	310	833	510
p1_599	CCDC158	172	89	79	95	155	191	74	111	157	179	64	89	109	22	186	162	215	123	135	171	117	185	588	616
p1_1576	GMNN	129	106	108	76	140	111	122	108	249	161	178	141	141	82	134	86	155	115	137	152	111	407	464	649
p1_1206	DNLZ	2	11	37	49	12	43	2	23	61	0	0	13	14	13	0	8	10	21	18	66	4	54	79	26
p1_4316	TMPO	8	61	24	61	32	91	32	53	10	112	35	38	45	55	1	27	66	44	53	74	8	134	368	220
p1_3477	RCOR1	66	21	47	74	109	38	92	37	32	131	86	13	46	41	127	42	45	47	73	28	34	66	113	209
p1_3746	SBNO1	55	78	31	84	80	205	199	78	133	102	75	70	53	42	19	47	76	44	104	64	80	497	875	505
p1_1012	DBN1	41	53	92	108	48	159	27	80	97	160	86	70	82	13	63	158	94	99	60	75	132	212	264	258
p1_1414	FAM50A	21	3	93	57	21	10	75	28	93	86	92	57	254	76	70	75	76	6	58	238	46	71	277	186
p1_1165	DNAJB11	26	15	14	59	13	28	34	36	80	33	33	113	32	28	39	42	29	33	39	13	29	52	81	253
p1_681	CDK5	132	77	40	137	56	124	161	53	122	43	107	56	57	77	116	125	90	193	95	166	28	232	680	580
p1_2375	MRPS23	38	3	47	65	33	125	69	98	48	221	63	105	49	21	99	149	183	35	98	191	69	71	373	351
p1_4445	TUBA4A	15	36	2	18	16	1	0	1	98	6	0	9	49	17	1	1	0	0	8	0	7	16	79	48
p1_2723	NXN	43	70	65	81	121	98	97	54	26	36	104	79	148	49	12	37	147	27	157	125	44	388	480	413
p1_2807	PARK7	127	57	118	85	129	143	152	222	158	172	197	160	80	124	195	187	106	80	95	232	53	484	665	322
p1_1900	HSP90AB1	55	47	62	95	31	25	84	82	57	126	82	52	183	91	21	68	73	88	76	77	48	114	183	179
p1_1036	DDRGK1	27	21	61	7	12	68	23	73	78	21	82	15	84	33	12	0	12	33	46	189	54	178	222	81
p1_2462	NASP	17	46	56	75	19	48	33	63	138	88	93	87	86	59	65	85	139	63	36	104	41	139	188	362
p1_4232	TCF12	263	165	186	250	59	401	273	208	349	280	243	117	246	210	354	192	386	171	181	501	253	603	1391	1032
p1_4419	TRMT5	68	58	32	84	0	79	65	46	30	15	16	17	7	5	87	39	64	22	3	30	45	129	85	61
p1_1571	GLS	69	7	46	69	27	128	53	98	33	89	124	53	168	113	108	92	248	117	47	73	46	507	635	573
p1_764	CHD3	39	37	62	36	27	80	89	57	52	123	20	85	69	62	45	45	129	76	83	85	76	270	352	179
p1_568	CAND2	38	71	68	168	56	75	51	76	163	218	78	141	104	46	160	84	194	109	85	63	54	333	386	352
p1_1794	HNRNPA0	103	30	45	87	59	123	124	54	90	106	160	164	42	42	28	97	115	58	190	22	74	227	260	188
p1_1242	DUSP23	50	10	13	60	51	56	108	88	66	185	170	8	63	29	125	33	74	85	48	28	97	289	308	606
p1_3419	RBFOX2	162	185	90	160	97	134	107	90	92	160	47	101	87	118	95	101	252	83	179	161	16	252	440	397
p1_2026	KHDRBS1	135	56	94	105	92	148	156	42	123	59	45	129	96	49	32	59	137	99	184	116	101	369	551	423
p1_1098	DGCR8	31	37	37	0	1	62	35	8	20	65	30	0	47	5	0	22	30	0	7	4	21	6	69	59
p1_319	ANKRD26	104	68	62	61	31	103	25	57	35	88	47	63	30	21	113	42	118	52	77	116	61	314	704	294
p1_3800	SF3B6	18	30	51	16	9	32	26	14	51	82	0	0	9	17	39	42	15	0	13	33	13	126	150	6
p1_3893	SMARCE1	74	25	33	83	47	95	127	50	68	66	94	40	32	27	42	70	399	19	83	102	23	347	288	551
p1_3613	RPS15A	97	16	24	33	0	65	43	16	107	32	38	54	134	15	5	19	3	0	13	0	12	4	48	2
p1_341	ANXA4	132	37	21	36	12	65	114	54	83	78	69	79	31	17	39	26	86	55	80	50	71	85	409	84
p1_1998	JMJD6	53	45	66	114	44	108	25	58	101	108	43	66	36	133	35	18	180	7	68	46	10	300	183	248
p1_1542	GGH	91	116	86	56	86	121	45	100	115	9	179	51	97	75	67	145	254	103	44	111	51	232	490	732
p1_4033	SRSF7	100	14	93	14	12	27	55	28	39	67	67	53	36	37	14	23	16	27	4	60	44	57	31	99
p1_4400	TRIM73	56	43	38	42	43	46	19	31	80	33	44	10	54	11	63	29	18	1	96	119	72	75	130	258
p1_3507	RIDA	50	26	35	121	34	89	80	34	103	39	101	30	80	49	70	25	56	39	93	121	54	67	278	374
p1_740	CEP295	114	56	26	12	38	81	51	211	115	94	63	96	58	77	95	60	106	38	103	152	55	148	542	430
p1_4360	TPM2	120	13	27	38	13	19	58	7	34	81	118	68	49	25	38	64	99	94	24	21	46	178	196	133
p1_1427	FBXO22	68	30	48	77	62	106	35	55	45	118	62	41	76	144	29	48	273	27	90	70	39	146	463	321
p1_2039	KIAA1671	48	26	61	27	29	1	24	23	50	24	44	2	13	18	31	0	2	35	0	32	13	50	198	38
p1_1799	HNRNPA1	51	41	33	114	49	31	33	0	77	59	103	1	11	12	7	25	4	18	13	97	22	32	225	72
p1_3768	SEPHS1	86	62	29	25	13	69	76	56	43	48	18	50	54	48	22	22	49	38	16	48	45	36	108	143
p1_1457	FKBP5	49	39	13	86	8	110	55	27	40	85	51	17	54	60	45	40	78	2	32	39	2	208	303	153
p1_2946	PITX1	152	49	61	95	23	71	22	112	65	183	100	47	140	39	28	88	223	72	83	202	115	424	264	396
p1_2006	KARS1	38	17	32	132	50	17	17	7	30	0	21	0	51	0	3	0	6	11	76	41	2	113	24	45
p1_2117	LAS1L	96	14	29	104	3	34	79	31	182	35	45	20	38	33	90	7	59	20	19	20	6	88	288	145
p1_3028	POT1	37	28	68	9	15	65	2	22	38	14	35	6	8	39	80	37	55	41	57	6	33	49	59	238
p1_2268	MCCC1	132	64	98	85	102	118	99	47	93	192	178	71	78	85	30	103	225	119	65	121	108	369	661	667
p1_2003	JUN	130	130	29	218	91	173	151	125	73	30	53	63	111	59	131	166	117	107	47	182	41	198	718	451
p1_784	CHMP7	102	26	41	63	52	60	17	54	16	45	79	0	56	11	95	75	59	27	19	27	29	68	263	159
p1_2371	MRPL40	46	44	27	69	70	54	48	43	70	75	67	44	52	79	63	89	101	54	204	77	81	200	487	271
p1_1469	FLNC	98	31	46	55	88	240	69	88	44	127	116	59	78	167	52	38	146	74	60	89	40	474	1075	129
p1_3106	PPP2R5D	159	36	55	83	11	23	79	84	71	91	24	23	68	31	33	59	106	68	116	37	39	126	139	109
p1_3983	SPDL1	5	41	39	80	55	155	54	39	91	58	87	53	31	54	5	57	126	15	13	88	52	94	245	139
p1_3690	S100A14	73	70	106	87	41	169	70	29	162	117	72	66	65	88	142	160	358	74	167	30	53	266	581	523
p1_2205	MAGEA10	64	23	36	28	44	91	87	62	73	126	93	43	107	35	54	68	211	31	108	91	119	98	520	433
p1_1104	DHCR24	147	49	65	21	123	152	46	59	143	54	46	51	163	59	40	15	46	34	21	116	93	203	211	140
p1_3429	RBM12	95	88	48	47	46	104	57	101	112	171	129	91	60	118	35	85	78	28	84	56	28	132	235	178
p1_2029	KHSRP	241	37	100	115	58	105	70	145	200	82	64	62	67	54	121	28	173	86	157	115	76	360	526	236
p1_2813	PARP3	47	47	36	119	20	144	61	76	42	101	98	57	20	0	32	56	191	25	28	45	61	122	163	246
p1_4261	TFDP2	117	31	75	81	8	1	62	24	30	104	67	136	19	26	60	142	163	53	62	63	30	109	222	176
p1_572	CAPG	80	48	55	120	14	102	10	52	92	29	77	8	88	121	0	137	159	127	111	83	78	91	307	389
p1_2213	MAGED1	81	40	113	112	70	67	80	41	103	132	88	145	37	48	28	36	202	77	58	159	77	222	282	250
p1_4158	TACO1	107	40	74	50	38	65	62	60	50	28	8	82	98	40	21	166	204	88	180	70	32	321	450	67
p1_2355	MORC3	113	130	181	127	55	125	86	94	40	184	182	94	92	46	64	145	170	103	114	148	70	494	645	409
p1_949	CTBP2	107	44	69	100	85	125	91	58	162	122	81	78	48	66	76	100	146	199	93	84	64	218	247	302
p1_3277	PSME3	89	66	88	39	71	83	40	44	76	115	42	52	115	53	93	15	75	69	128	85	79	208	252	194
p1_866	COTL1	45	118	83	181	148	269	133	77	115	360	120	132	86	88	208	114	207	201	98	169	71	314	820	572
p1_1825	HNRNPDL	49	34	100	2	2	77	98	71	123	77	61	91	15	54	10	67	32	33	130	230	15	201	477	209
p1_2325	MIDEAS	173	67	46	116	103	201	217	129	164	25	120	125	83	70	101	66	149	128	65	211	50	418	562	346
p1_1048	DDX39A	31	27	49	0	62	132	53	53	22	41	35	176	68	75	96	56	246	38	92	97	33	156	679	453
p1_874	CPNE3	102	28	68	121	31	231	69	18	88	149	7	101	30	95	46	57	73	60	44	89	55	152	264	352
p1_2162	LPP	181	78	71	140	64	20	157	160	173	199	148	87	81	156	100	83	417	174	129	245	54	472	962	663
p1_2167	LRRC58	65	50	32	61	57	116	69	0	70	50	32	109	37	18	2	24	105	39	54	37	22	221	117	155
p1_4065	STAT6	174	27	100	120	33	176	148	94	68	138	141	93	74	113	96	33	235	92	100	136	83	224	522	449
p1_2508	NEK6	34	35	26	66	98	81	76	67	49	14	18	77	27	15	100	42	85	32	15	90	8	64	256	242
p1_2128	LDHA	58	11	123	33	76	138	118	26	94	34	11	77	98	10	96	25	117	51	11	73	54	266	232	259
p1_2663	NSUN5	28	95	82	115	131	294	148	120	116	58	164	95	151	194	111	215	289	128	161	156	77	382	872	732
p1_1748	HIF1AN	60	75	38	130	40	172	122	100	81	110	63	93	149	42	77	66	76	93	187	45	17	170	555	124
p1_4140	SUPT6H	7	24	41	51	6	11	66	16	16	22	0	42	3	0	40	1	0	33	32	4	8	224	152	7
p1_507	BPTF	78	45	44	81	111	65	12	104	23	25	123	93	42	84	13	90	132	54	89	76	130	180	491	224
p1_1194	DNAJC17	164	59	14	81	36	89	48	1	65	57	13	49	4	20	41	85	58	40	21	33	21	72	618	136
p1_2856	PDE12	37	8	20	23	61	14	14	26	58	32	45	11	44	33	36	34	134	31	38	69	12	198	312	143
p1_3660	RUNX1	47	68	184	112	124	67	68	71	124	153	65	133	92	101	39	117	267	122	40	227	86	261	382	526
p1_2604	NOL11	56	0	0	1	11	1	51	15	44	16	16	16	30	18	0	1	15	1	28	0	40	78	68	62
p1_776	CHMP4B	139	41	4	72	4	121	28	97	87	53	20	34	99	28	6	11	25	42	28	78	20	106	94	137
p1_3517	RING1	83	18	0	77	78	47	55	46	79	74	12	49	17	15	34	41	110	15	25	98	37	173	156	289
p1_3116	PRC1	98	77	42	68	97	66	52	29	80	79	125	0	28	79	102	116	114	31	91	131	55	354	166	425
p1_1396	FAHD1	225	63	35	86	98	155	60	143	82	49	92	82	77	65	116	59	183	90	64	212	66	191	367	215
p1_1873	HOOK3	202	70	113	135	12	229	149	77	144	118	136	81	59	84	128	135	158	115	87	140	42	352	1051	754
p1_3834	SIRT2	86	53	66	159	15	151	67	116	142	98	168	26	38	127	55	65	232	93	92	123	42	319	762	567
p1_3324	PUS7	40	13	1	5	22	3	11	16	49	14	101	5	18	2	0	29	2	54	18	41	2	196	150	286
p1_3302	PTK2	112	70	63	102	99	143	65	65	103	114	96	40	141	132	150	65	90	28	120	229	57	437	395	505
p1_1125	DHX36	51	66	4	27	0	11	33	15	34	39	0	14	38	8	15	36	29	16	74	40	12	43	43	60
p1_1402	FAM103A1	61	63	36	51	95	210	130	243	143	84	94	100	56	126	60	107	218	58	139	252	69	299	660	525
p1_1828	HNRNPDL	165	28	30	52	30	75	32	133	79	67	15	75	74	12	76	17	5	5	90	92	46	27	58	57
p1_4012	SRM	80	107	32	122	199	131	121	80	99	142	37	104	171	104	96	290	368	157	135	144	110	417	713	436
p1_2403	MTA3	158	91	125	51	80	247	126	44	75	18	85	76	66	71	32	81	57	78	3	48	39	198	152	200
p1_4088	STRAP	150	11	23	83	21	44	92	23	23	1	82	0	18	23	47	4	64	14	9	12	0	124	161	97
p1_493	BLMH	135	57	96	163	40	179	169	80	77	141	128	46	158	61	85	124	112	82	69	78	55	468	719	318
p1_4676	ZBTB48	77	38	91	91	44	207	130	72	50	108	79	90	106	63	76	85	168	72	74	130	43	175	236	239
p1_1647	GTF3C4	114	105	93	54	73	70	100	13	187	118	123	48	29	32	55	8	35	2	47	164	87	122	147	251
p1_2470	NAXE	24	25	31	34	29	1	31	20	99	13	35	57	34	26	40	0	25	16	127	64	15	101	186	123
p1_294	ALDH1A2	142	86	67	114	93	161	134	78	71	80	122	12	53	67	75	16	173	83	149	52	112	323	390	678
p1_303	ALDH7A1	84	38	78	139	89	108	69	34	82	54	71	130	72	74	155	68	228	86	101	177	30	301	478	289
p1_1592	GNG12	64	53	48	92	81	130	63	67	88	140	23	81	45	30	91	37	96	100	107	113	44	205	566	393
p1_2648	NRF1	148	75	60	102	111	95	58	122	108	26	84	116	72	53	71	120	159	91	57	102	112	445	677	612
p1_2264	MBD3	254	96	63	125	66	154	53	71	111	168	132	135	84	55	18	121	236	106	109	160	11	409	349	278
p1_3961	SNX6	81	86	74	108	135	213	54	176	122	133	136	229	117	102	134	17	302	136	225	256	112	349	641	519
p1_4455	TUBG1	34	58	92	71	23	45	52	42	114	20	42	97	62	9	16	26	40	43	29	124	29	65	336	267
p1_1788	HMGB3	28	42	13	30	27	34	23	0	16	0	65	24	26	25	0	30	49	11	20	53	5	214	103	210
p1_3869	SMARCA5	56	4	31	20	29	158	112	62	164	46	52	77	11	34	75	27	75	19	18	82	129	161	304	477
p1_1368	EXOSC4	75	30	33	8	2	2	34	0	72	37	7	0	53	1	0	0	27	0	40	24	4	7	121	111
p1_2122	LDB1	117	41	61	89	57	91	53	96	66	40	85	38	44	65	122	65	140	18	34	43	63	248	477	520
p1_4589	VPS4B	125	108	98	106	123	192	87	36	115	90	131	102	98	84	137	106	242	127	51	195	64	313	500	400
p1_4506	UBE2D2	68	45	84	101	54	322	148	193	171	207	47	123	128	69	77	143	119	91	188	116	71	322	746	953
p1_2231	MAP3K20	30	16	49	123	27	88	87	10	28	3	92	59	77	82	52	148	188	30	63	102	69	183	198	335
p1_753	CHAF1B	23	6	40	76	10	82	6	60	37	16	27	0	60	21	30	12	49	16	46	92	84	139	7	153
p1_1909	HSPBP1	208	83	39	89	93	67	148	117	130	88	132	140	101	33	113	120	241	185	133	236	115	134	790	635
p1_562	CALM2	52	79	92	154	126	230	107	52	193	81	69	65	131	110	135	152	122	128	135	114	76	307	464	284
p1_839	COPE	27	3	103	0	24	31	40	2	45	40	9	39	18	17	9	61	13	1	17	49	6	12	37	57
p1_2888	PELO	60	6	54	23	14	83	95	41	34	37	57	41	63	9	15	11	111	27	34	14	28	145	203	100
p1_3601	RPRD1A	162	125	153	120	130	231	183	148	200	144	126	111	167	103	107	115	176	164	225	237	120	461	404	458
p1_3165	PRPF18	70	22	95	31	31	67	54	73	106	58	33	1	78	2	49	3	41	26	25	45	21	42	57	159
p1_1836	HNRNPH1	56	14	42	4	34	75	96	32	87	9	69	0	14	26	0	0	12	12	14	57	71	6	219	95
p1_1533	GFM1	131	78	27	84	3	70	103	4	128	88	62	56	73	20	87	59	9	4	118	22	121	263	278	95
p1_1255	DYNC1LI2	61	13	44	12	16	0	33	72	42	90	33	7	58	45	13	47	55	53	60	38	15	225	196	127
p1_1054	DDX3X	49	19	53	16	62	42	56	73	74	46	19	23	26	20	2	19	55	2	43	49	55	77	414	107
p1_3173	PRPF31	58	18	64	67	56	21	78	58	126	85	65	5	25	15	51	5	68	47	4	59	21	26	244	221
p1_4463	TWF2	30	126	38	0	19	14	37	38	88	85	43	13	37	22	16	21	99	0	34	71	48	188	162	220
p1_2405	MTAP	40	27	34	61	4	61	40	21	86	53	41	47	52	62	68	27	113	97	102	72	28	250	529	374
p1_3572	RPL19	59	7	28	31	31	30	11	18	51	0	0	49	0	24	0	0	0	0	19	11	7	24	65	48
p1_1374	EXOSC6	30	35	30	52	1	7	34	7	44	88	11	19	66	1	0	1	17	2	0	62	18	23	106	101
p1_1456	FKBP3	121	22	41	85	48	60	101	52	79	140	93	41	73	84	73	14	121	40	79	73	70	113	305	320
p1_892	CPSF6	73	81	98	54	51	104	112	32	181	89	135	25	187	70	84	49	18	23	81	118	63	112	393	268
p1_1787	HMGB3	94	82	87	231	14	189	91	143	77	136	120	17	73	85	203	191	229	111	51	39	13	238	281	467
p1_993	CWF19L1	27	50	27	29	94	91	80	50	139	112	48	63	51	51	66	51	120	84	95	226	87	142	473	144
p1_4253	TFAM	66	22	12	44	29	19	11	16	4	39	29	21	0	51	22	38	62	1	20	128	51	66	183	2
p1_2818	PARVA	177	78	57	110	51	158	113	40	141	97	73	93	89	136	52	61	228	206	114	232	48	391	706	387
p1_4711	ZNF281	116	43	98	67	58	140	14	109	76	121	67	41	45	63	66	158	180	14	69	81	71	231	332	643
p1_973	CUL3	80	50	34	33	15	45	22	33	53	46	0	30	124	63	52	30	21	49	87	59	39	18	1	24
p1_4327	TNPO3	89	4	46	63	89	25	94	17	32	67	9	9	45	36	18	0	7	32	52	45	0	149	97	168
p1_1917	HSPH1	181	14	59	116	158	233	56	32	168	193	214	142	130	154	124	163	447	40	151	218	131	897	1294	1273
p1_3129	PREP	109	101	45	126	59	77	102	105	172	76	103	69	65	44	99	162	106	70	112	182	40	360	408	328
p1_431	ATF7IP	229	89	67	203	110	177	169	174	175	240	123	119	186	149	165	131	180	162	54	152	110	457	543	467
p1_2323	MICALCL	102	26	59	136	18	113	30	81	150	119	89	97	39	135	44	125	292	17	100	124	52	151	411	384
p1_3912	SMPD4	30	42	40	67	53	102	70	33	28	55	60	63	69	31	22	49	96	27	48	72	18	103	63	531
p1_3896	SMC2	42	13	3	16	14	27	79	67	94	82	32	16	21	56	95	3	85	15	77	165	18	62	149	97
p1_543	C5orf51	65	45	55	115	85	171	146	136	214	196	138	95	119	110	88	106	404	135	100	171	114	347	910	613
p1_1819	HNRNPCL2	100	71	74	118	137	145	119	145	109	93	105	59	68	78	139	55	190	98	172	141	73	352	623	545
p1_2199	MAD1L1	14	20	72	28	0	47	55	11	77	1	101	31	0	1	4	50	44	35	90	27	11	55	67	89
p1_2469	NAXE	76	68	70	54	35	12	32	127	105	97	17	32	25	36	52	61	164	49	9	230	63	235	74	304
p1_2961	PLAA	132	31	125	105	99	133	100	46	78	72	54	27	69	63	76	139	176	73	36	11	83	228	227	273
p1_407	ARPC5	22	8	6	12	38	21	63	13	57	52	64	11	1	23	44	22	47	23	32	52	22	45	207	73
p1_4561	USP48	90	101	23	117	66	96	66	73	103	106	201	46	76	221	5	81	191	80	149	52	52	188	718	532
p1_777	CHMP5	104	51	69	29	18	56	206	65	67	99	28	119	168	112	32	20	38	67	137	69	51	73	202	282
p1_4213	TBR1	82	96	56	1	54	128	48	24	62	14	27	33	16	98	105	52	166	1	98	25	11	305	239	246
p1_2927	PIAS4	48	34	141	84	52	266	134	83	67	66	97	19	94	71	94	26	143	135	80	117	50	187	390	418
p1_787	CHTF18	57	60	34	90	7	42	43	22	40	20	1	79	50	1	54	12	37	30	26	76	59	70	123	173
p1_1818	HNRNPCL2	110	108	101	71	47	124	142	99	168	109	151	53	20	56	102	89	223	45	132	82	91	333	454	277
p1_3811	SGTA	80	93	77	184	23	156	75	61	98	46	166	63	104	37	117	58	28	111	83	5	73	120	328	72
p1_4355	TOX4	92	77	50	39	51	80	75	52	119	28	46	124	94	80	29	43	160	73	35	73	59	157	389	231
p1_3003	POLDIP2	50	81	78	37	17	57	87	24	130	117	34	84	75	21	30	62	111	54	50	30	31	49	216	175
p1_3063	PPME1	35	38	34	20	6	148	51	123	164	89	87	26	115	20	67	16	43	22	83	115	38	97	55	259
p1_2425	MVP	135	48	111	60	68	186	164	121	162	155	189	97	96	45	167	219	232	65	103	0	100	342	441	491
p1_3329	PWP2	46	22	35	46	32	33	41	20	103	38	20	23	63	48	1	20	37	1	48	10	30	92	86	159
p1_1324	ELAVL1	31	7	33	143	36	85	33	39	127	91	53	20	31	16	17	0	28	35	41	135	34	78	109	49
p1_4276	THOC6	107	93	89	70	32	109	50	62	77	92	32	15	25	45	2	124	94	18	102	50	3	185	266	274
p1_1008	DAZAP1	60	49	53	44	14	68	153	48	190	45	136	85	11	98	52	22	87	39	34	202	30	48	89	78
p1_312	ALOX5	59	41	96	24	46	79	110	82	161	130	122	79	144	108	60	112	222	62	180	181	137	561	716	615
p1_2541	NFU1	117	17	57	141	165	117	97	169	87	159	97	28	73	122	51	129	315	67	169	157	80	491	985	810
p1_2020	KDM3B	75	21	78	53	51	100	103	45	63	110	107	85	149	28	91	38	95	106	15	26	70	79	406	306
p1_4187	TBCA	78	70	132	89	49	128	105	60	99	77	37	37	69	45	38	15	17	18	57	175	80	71	230	91
p1_2750	OTUB1	161	10	10	42	69	49	59	18	88	154	104	38	67	50	31	54	79	95	14	174	123	156	125	336
p1_4122	SUMO2	133	7	87	162	3	112	41	46	63	76	101	31	110	45	26	56	50	74	34	243	60	32	302	257
p1_3847	SLFN11	103	167	106	95	108	138	59	91	118	174	134	78	117	88	47	288	1621	232	39	342	92	1044	2499	2215
p1_1570	GLS	119	46	41	33	38	246	96	73	93	143	19	87	77	41	81	9	232	122	47	217	30	435	688	383
p1_2066	KIF2C	55	50	19	68	64	60	190	21	59	42	63	98	143	35	39	52	222	103	82	138	53	144	256	378
p1_1874	HOOK3	42	35	89	18	63	133	73	66	119	90	115	120	49	177	163	80	377	109	177	176	120	304	413	511
p1_4514	UBE2L3	27	58	31	8	32	1	19	32	24	6	10	9	58	2	2	38	0	26	1	0	3	22	105	20
p1_977	CUL4A	117	71	84	87	57	44	123	230	151	110	109	103	45	132	48	40	117	82	105	164	107	321	511	441
p1_1357	EXOSC10	100	57	43	51	27	0	36	22	36	44	34	13	39	16	92	19	24	24	12	0	45	129	54	69
p1_2114	KRT78	108	94	58	43	60	240	113	141	120	133	48	108	88	62	34	75	112	27	71	152	89	269	415	490
p1_2326	MIDEAS	183	124	65	149	28	277	170	80	191	76	133	151	126	133	93	53	244	89	65	86	105	397	585	528
p1_1117	DHX15	36	47	67	48	48	75	96	30	43	74	16	46	23	30	52	14	25	36	19	0	21	192	150	35
p1_4693	ZMIZ1	196	89	91	74	72	170	164	52	94	112	35	43	173	63	136	45	80	47	167	78	22	280	688	453
p1_3599	RPRD1A	112	59	67	68	69	110	16	34	14	99	61	23	106	35	75	43	29	80	152	115	170	204	323	249
p1_4057	STAT1	43	66	118	45	11	55	85	54	85	65	39	43	58	5	85	32	130	38	37	71	54	231	376	258
p1_1716	HDAC2	213	42	46	56	13	149	107	58	112	21	103	47	83	72	13	129	135	88	67	47	96	176	375	220
p1_963	CTPS1	58	4	57	106	8	17	57	43	98	33	22	63	94	9	33	37	12	15	39	73	18	138	39	31
p1_1132	DHX38	34	15	18	5	1	52	50	16	101	80	44	0	15	1	13	37	67	0	21	4	27	61	49	504
p1_4642	WDR82	74	34	78	76	38	47	113	13	65	45	76	1	42	36	34	41	44	0	38	63	15	68	466	66
p1_265	ACTR1B	32	41	24	36	71	95	3	6	28	71	48	30	3	0	61	26	23	8	23	12	82	161	50	67
p1_3131	PRIM1	39	17	37	1	34	37	39	28	126	21	1	31	29	1	0	6	4	0	32	22	22	86	94	55
p1_3622	RPS24	32	57	13	5	55	1	8	45	84	49	2	28	50	5	23	31	1	1	13	55	22	60	24	72
p1_2812	PARP3	26	32	18	43	71	32	102	54	48	148	76	51	64	39	46	110	143	148	125	97	40	271	433	280
p1_2001	JUN	140	89	87	118	105	123	60	74	61	126	34	34	183	100	13	82	120	68	11	107	82	278	580	435
p1_2479	NCAPG	104	36	60	62	18	126	23	21	42	33	32	20	6	60	1	20	106	17	61	98	51	65	34	109
p1_3560	RNPEP	83	130	55	40	84	146	100	118	101	222	101	93	63	141	206	26	202	95	100	93	137	277	624	450
p1_863	CORO7	24	36	67	24	38	111	8	36	66	33	130	39	53	38	26	33	130	42	39	116	49	227	431	238
p1_282	AGPS	79	40	15	74	13	128	16	49	57	72	135	54	39	6	64	38	28	48	36	39	24	157	218	86
p1_2208	MAGEA10	170	116	204	152	225	253	120	117	166	203	132	118	130	69	173	234	240	119	143	86	103	412	647	947
p1_671	CDK2AP1	132	0	98	73	59	241	76	17	57	16	20	48	76	42	43	108	15	56	85	32	24	166	167	140
p1_267	ACTR3	94	63	48	45	108	96	110	5	155	67	62	15	74	94	71	3	52	36	62	32	70	232	301	129
p1_1679	H2AC21	93	7	27	56	4	14	28	98	60	93	43	43	22	41	41	71	66	46	90	121	38	131	313	312
p1_4722	ZNF799	117	79	166	94	97	127	24	152	160	179	108	131	118	48	83	106	207	122	105	276	85	381	578	446
p1_4287	TIA1	77	64	103	13	109	191	152	182	74	201	168	23	131	117	77	116	204	93	126	16	132	248	898	861
p1_1198	DNAJC8	44	1	39	35	5	19	111	0	23	43	40	20	96	0	0	0	92	24	39	128	32	1	74	107
p1_731	CEP112	78	174	166	153	95	151	174	202	214	228	158	142	99	86	104	293	435	185	179	353	81	452	918	838
p1_1028	DCUN1D5	1	39	35	63	20	54	24	0	75	34	116	69	108	25	37	38	76	19	25	20	21	88	244	208
p1_1389	FAF1	74	67	89	62	126	70	46	133	100	78	184	68	24	61	70	138	222	95	57	100	21	274	702	257
p1_316	ALYREF	62	8	16	65	5	48	21	19	43	20	16	27	26	37	31	8	3	1	3	53	19	33	77	0
p1_4055	STAT1	113	12	77	13	40	42	88	43	36	57	79	48	101	34	12	109	51	1	9	107	32	208	268	213
p1_4146	SUPV3L1	22	37	118	5	19	1	33	0	17	54	4	18	5	17	4	28	17	2	23	0	43	35	70	44
p1_1081	DDX6	28	23	12	79	56	87	48	42	51	97	47	105	3	74	76	183	763	73	70	137	50	591	1066	650
p1_4324	TNPO1	47	77	54	19	40	83	65	8	89	37	53	28	39	16	66	0	90	147	68	98	2	171	280	251
p1_4389	TRIM25	83	59	63	2	103	112	62	99	214	205	154	85	52	40	93	68	64	30	104	164	98	246	711	320
p1_2096	KPNA6	130	42	44	94	86	248	85	93	75	165	45	57	41	59	77	51	214	81	127	46	76	397	579	515
p1_2181	LTF	64	56	34	81	101	101	90	70	28	97	69	16	146	65	81	83	258	75	80	60	121	237	409	425
p1_4534	UFM1	128	15	47	77	92	96	107	249	69	310	93	155	83	43	170	79	140	108	157	200	70	245	314	454
p1_3481	RCOR3	96	19	54	161	101	154	72	151	96	196	142	89	133	28	63	140	164	80	155	123	79	259	584	330
p1_2525	NFATC2IP	27	3	23	42	32	3	60	48	116	104	57	0	27	18	15	53	31	21	40	56	30	109	173	121
p1_3541	RNF20	59	19	28	62	5	65	79	13	33	0	24	0	25	4	0	19	9	29	71	23	0	146	73	59
p1_2406	MTAP	21	17	26	26	67	45	25	28	41	32	26	7	53	51	59	95	56	27	62	50	4	146	365	127
p1_3703	SAE1	60	0	58	47	23	94	25	51	29	9	91	49	41	9	10	8	2	19	54	59	24	52	35	180
p1_1954	INTS13	103	49	56	68	102	117	26	8	103	22	105	41	57	13	8	27	18	28	11	34	29	101	169	123
p1_4180	TATDN1	103	81	33	77	112	153	73	175	143	190	301	25	61	161	197	96	198	107	204	294	77	488	406	484
p1_1399	FAHD2A	67	53	67	127	56	101	158	51	113	102	147	48	90	52	25	136	202	76	101	155	58	415	643	701
p1_1360	EXOSC10	132	31	57	70	25	12	58	28	111	10	38	17	58	12	12	34	60	33	37	9	41	27	79	62
p1_3684	S100A11	51	0	44	0	19	73	13	23	75	27	3	2	42	36	20	0	5	0	18	45	5	66	69	64
p1_4125	SUMO3	70	102	67	58	62	128	76	85	96	29	142	88	91	124	60	161	165	75	97	142	101	340	315	314
p1_1337	ENY2	29	0	6	22	0	9	31	0	13	53	34	0	2	1	0	1	0	8	23	49	7	19	71	17
p1_4097	STXBP2	171	54	80	88	89	270	175	156	139	178	90	62	262	57	90	156	161	92	58	200	36	329	641	601
p1_4436	TSEN34	44	65	11	32	32	37	51	24	100	18	66	30	35	2	45	18	68	31	55	28	38	117	152	140
p1_4523	UBTF	100	59	115	71	21	104	93	43	97	25	59	33	76	13	130	130	160	51	73	62	66	123	419	306
p1_1302	EIF5	61	76	3	48	4	67	108	60	30	11	60	55	42	46	41	20	106	59	86	62	29	111	204	284
p1_4345	TOR1A	161	31	43	52	80	111	123	73	200	108	75	63	42	73	86	39	207	97	121	148	86	336	813	612
p1_537	C1QBP	192	17	48	137	4	115	53	9	69	81	73	0	41	49	62	85	91	43	3	17	46	128	340	126
p1_1407	FAM111A	49	31	39	111	112	324	164	108	184	188	53	110	102	64	153	135	142	66	154	275	58	451	466	613
p1_1641	GTF3C3	40	50	13	69	65	0	21	1	68	19	73	17	38	16	0	38	13	0	81	45	44	191	170	47
p1_3176	PRPF4	6	0	15	12	8	41	46	4	44	33	49	27	6	0	0	0	0	6	17	122	0	54	90	58
p1_2565	NIPSNAP1	72	43	121	18	17	132	22	68	100	62	51	17	105	47	15	56	191	69	35	148	3	163	361	208
p1_3715	SAP30BP	8	35	8	15	1	50	30	21	9	51	76	35	7	8	7	0	5	6	39	43	4	85	51	139
p1_875	CPNE3	179	87	104	87	30	124	111	56	134	117	132	127	125	93	75	104	198	73	145	90	107	235	676	440
p1_3081	PPP1R10	94	58	2	40	46	70	103	44	57	56	31	78	119	73	47	59	78	20	32	95	79	97	299	217
p1_2860	PDK1	59	33	9	55	54	52	14	65	51	59	29	5	71	50	51	9	112	33	45	165	46	179	42	36
p1_3970	SP140L	72	5	0	55	15	84	0	3	66	119	48	29	14	70	20	23	65	61	180	19	0	89	101	188
p1_4342	TOP3A	107	29	45	19	52	81	58	53	152	110	60	44	38	68	47	72	113	118	82	122	58	132	759	183
p1_2498	NDRG1	118	55	68	151	97	122	151	110	77	173	205	87	70	100	126	80	134	84	157	171	162	227	657	730
p1_3367	RAE1	51	7	28	0	29	53	118	24	101	0	10	9	8	6	22	13	27	28	36	1	12	53	62	67
p1_3005	POLR1C	83	53	39	87	24	40	83	0	47	59	17	31	38	0	6	36	0	28	8	18	36	62	54	17
p1_4501	UBA6	82	11	42	67	30	106	112	35	333	45	46	56	44	74	68	102	54	3	6	60	37	70	350	81
p1_3162	PROSC	42	11	43	42	51	36	15	19	51	24	29	72	30	40	15	40	61	38	76	31	0	104	230	207
p1_3797	SF3B2	21	50	61	18	0	1	16	0	19	7	4	11	0	0	0	24	28	0	0	1	1	55	20	1
p1_703	CELF1	71	5	18	124	30	56	47	146	39	11	73	63	69	45	62	42	69	46	22	53	42	201	351	197
p1_3719	SAR1B	49	35	103	57	43	93	118	72	62	97	117	90	136	79	122	15	88	43	213	162	67	221	463	341
p1_3948	SNRPE	36	21	57	22	26	9	13	41	72	61	67	70	12	34	25	16	134	33	34	3	52	64	119	96
p1_3119	PRCC	55	66	7	90	60	34	79	22	107	65	43	33	59	3	54	71	62	21	61	80	76	165	485	183
p1_930	CSTB	169	1	60	502	51	74	86	53	72	37	161	33	57	64	20	130	113	54	150	217	84	177	601	758
p1_1296	EIF4A3	62	15	26	26	7	108	11	15	30	8	73	35	24	2	126	0	37	45	24	64	13	0	102	51
p1_2942	PIR	161	36	67	79	21	104	74	124	81	199	54	22	86	52	22	116	152	70	75	124	46	293	476	299
p1_4141	SUPT6H	10	37	7	67	33	110	117	51	122	50	35	5	66	24	9	35	17	1	27	56	15	222	42	296
p1_470	BAZ1A	34	26	65	8	50	64	76	24	69	103	61	108	32	55	76	86	112	19	47	40	31	129	246	189
p1_269	ACTR3	100	31	49	45	9	63	40	63	150	26	27	160	52	11	56	25	92	47	34	34	79	91	318	134
p1_2841	PDCD4	102	10	21	29	34	49	39	55	109	76	39	3	42	5	50	12	146	6	59	31	2	141	146	131
p1_452	BAG3	44	57	21	26	42	132	84	75	18	32	37	160	45	38	21	57	67	71	78	97	40	157	590	199
p1_1084	DDX6	59	10	20	20	25	27	45	17	39	106	75	69	39	43	2	230	260	7	62	43	33	315	791	726
p1_2296	MCMBP	7	16	34	42	27	36	63	19	77	3	16	0	61	16	1	0	41	10	20	69	58	139	66	94
p1_1347	ETHE1	82	32	74	54	64	61	34	60	73	76	62	42	18	59	22	44	137	41	91	40	39	195	418	103
p1_3137	PRIM2	73	92	49	48	38	49	78	52	54	33	48	26	9	17	0	0	1	10	8	91	32	101	12	114
p1_1154	DNAJA2	146	64	30	56	24	77	152	20	62	81	62	12	2	13	88	37	39	23	41	62	21	58	119	66
p1_1871	HOOK2	20	30	32	72	68	45	38	18	71	48	83	40	93	36	11	34	107	49	60	64	96	105	271	127
p1_1906	HSPB7	91	62	75	151	118	165	84	129	132	60	81	132	207	62	32	167	294	113	233	142	86	391	817	890
p1_528	C11orf54	46	83	19	37	26	54	26	0	31	83	70	19	8	21	16	49	37	23	29	99	80	111	242	245
p1_665	CDK2	88	67	63	51	8	43	123	119	45	101	57	38	101	54	44	46	29	36	64	97	40	56	296	152
p1_393	ARPC1A	59	16	62	133	128	172	142	28	63	73	132	130	103	67	90	68	244	33	73	128	73	264	445	220
p1_329	ANP32B	24	19	48	10	60	22	78	89	84	50	19	8	81	49	10	20	157	86	44	8	61	245	100	212
p1_1405	FAM111A	150	98	99	38	129	72	92	111	143	147	61	133	51	78	152	98	140	84	122	81	28	226	748	548
p1_2171	LRRC59	82	1	19	31	80	39	35	11	49	13	11	22	21	4	17	59	94	0	22	32	40	93	135	97
p1_1894	HSP90AA1	184	41	96	202	95	178	51	84	56	99	91	216	86	66	98	84	184	109	33	109	13	284	504	299
p1_4672	ZBTB21	117	169	74	211	96	125	152	73	160	162	163	82	104	142	105	101	238	165	117	446	67	296	511	555
p1_4041	SSBP1	11	0	4	23	0	1	0	0	14	28	22	9	23	19	0	0	0	21	32	18	0	37	82	67
p1_2241	MAPRE1	76	23	15	13	126	71	110	4	54	58	25	20	54	66	52	10	84	13	45	12	2	76	299	213
p1_4563	USP7	97	13	50	52	32	82	40	18	58	75	35	26	22	12	15	94	20	4	32	170	66	37	83	86
p1_3363	RADX	36	14	85	124	70	129	148	81	128	100	60	21	18	4	77	115	181	41	97	100	12	171	336	290
p1_2754	OTULIN	62	81	49	143	59	1325	75	128	65	140	118	70	158	75	120	30	213	146	231	202	96	413	292	555
p1_865	COTL1	73	80	96	166	40	33	62	65	136	40	146	97	92	77	73	189	179	51	77	95	43	179	463	515
p1_2337	MLF2	33	5	19	47	28	68	63	23	78	58	107	36	53	35	10	145	202	76	21	66	51	184	425	227
p1_2374	MRPS23	60	17	63	57	22	123	98	58	93	100	67	21	58	44	19	13	87	51	53	86	107	128	100	278
p1_2481	NCAPH2	43	24	49	47	18	82	19	66	95	37	0	1	68	90	43	15	0	7	113	72	24	22	29	57
p1_4415	TRMT112	51	8	30	30	24	32	20	13	11	0	17	0	17	5	1	13	32	5	0	57	7	21	207	26
p1_4096	STXBP2	124	7	44	8	29	42	71	61	87	100	61	43	38	27	2	49	66	20	62	84	0	112	264	171
p1_4005	SRBD1	15	14	30	11	6	0	32	3	101	68	48	0	79	17	1	31	0	47	24	0	21	53	50	23
p1_216	ABAT	22	79	84	63	3	68	42	117	29	84	14	10	3	95	0	49	100	56	17	47	97	159	399	279
p1_2589	NME1	76	25	68	94	52	97	83	42	51	105	56	86	42	46	31	50	134	96	60	37	97	237	393	342
p1_4416	TRMT112	40	2	22	2	0	8	38	30	13	0	8	0	37	0	0	31	0	0	15	0	0	16	97	28
p1_1524	GATAD2A	60	27	28	81	5	150	61	11	22	56	37	135	74	42	19	153	120	81	22	36	52	178	432	239
p1_942	CSTF3	76	103	38	105	48	94	58	45	48	65	27	66	101	48	11	40	71	36	27	160	33	119	111	258
p1_4192	TBL1XR1	67	26	64	33	59	42	59	107	62	50	80	45	86	16	71	28	30	16	129	205	80	129	195	63
p1_2637	NR2F6	84	8	84	49	7	62	39	39	60	58	59	41	71	66	45	201	75	118	90	2	77	315	318	77
p1_2939	PIP	138	160	92	59	128	75	104	64	132	59	99	140	86	139	97	109	220	199	209	160	126	470	485	873
p1_4123	SUMO3	50	21	23	27	38	31	50	92	64	112	20	22	67	61	44	25	141	14	112	164	65	216	228	475
p1_3854	SLFN5	125	80	57	17	82	103	130	60	75	184	30	21	81	39	174	142	119	109	128	167	48	199	550	276
p1_1737	HELB	137	80	20	101	45	134	168	130	216	96	50	87	87	107	100	33	201	30	84	285	107	253	714	1027
p1_738	CEP295	136	49	78	90	14	100	168	187	141	110	127	92	158	105	96	91	158	109	392	133	53	284	704	576
p1_4629	WDR55	182	80	110	169	112	269	149	99	180	228	184	85	187	117	247	169	340	128	112	260	54	415	1098	499
p1_4027	SRSF3	20	0	45	11	45	60	21	0	13	42	8	33	25	9	0	0	0	19	2	54	30	17	50	107
p1_3413	RBBP7	96	54	55	17	12	43	58	26	73	47	44	46	62	42	44	27	84	24	49	137	105	106	340	318
p1_3676	RXRB	110	77	104	15	90	21	83	172	44	139	59	29	43	25	53	74	107	86	109	83	74	147	401	348
p1_1618	GSTM3	107	38	42	65	21	73	65	66	67	34	67	51	67	36	42	44	124	37	110	34	72	167	754	474
p1_4583	VPS25	21	13	24	6	21	17	60	17	97	77	73	0	43	19	0	1	55	0	18	68	11	24	143	38
p1_613	CCT4	118	20	22	0	29	38	75	35	11	0	53	1	43	43	24	16	28	0	1	1	25	10	36	46
p1_1507	G3BP1	92	49	57	92	6	35	121	19	64	47	78	48	65	64	112	121	249	81	83	85	51	144	401	346
p1_324	ANLN	68	36	27	15	4	67	54	0	19	10	35	16	13	1	22	0	0	5	67	113	5	39	26	112
p1_3771	SERBP1	57	4	33	147	10	57	18	0	18	15	1	16	30	0	22	4	3	40	17	0	4	98	119	16
p1_1980	IRF2BPL	94	52	59	111	54	156	38	29	79	21	119	79	20	24	144	74	91	43	38	118	92	232	483	322
p1_2981	PMPCA	77	109	91	123	20	162	132	273	84	211	143	90	128	144	59	228	528	143	180	78	107	435	691	546
p1_2842	PDCD4	65	61	78	75	54	121	92	137	164	142	185	142	139	59	154	42	255	108	170	214	104	414	504	414
p1_1391	FAF1	27	89	43	110	63	81	23	114	108	126	99	67	45	47	54	63	252	51	144	89	108	375	859	545
p1_281	ADK	147	75	113	159	113	188	20	71	105	105	72	135	113	45	124	152	227	32	130	127	107	383	397	1000
p1_516	BRD3	73	18	4	122	52	164	135	20	90	146	65	78	99	57	80	18	128	67	57	126	107	223	744	573
p1_3292	PTBP2	134	96	80	104	76	82	41	43	103	281	179	124	103	151	31	148	204	30	36	56	69	243	835	435
p1_1472	FLNC	48	42	14	33	24	86	41	35	40	49	58	26	82	25	51	53	63	69	47	97	21	205	195	357
p1_4695	ZMYM2	70	63	63	73	91	114	143	98	117	85	194	107	50	80	82	57	563	118	30	144	77	279	826	1116
p1_364	AQR	58	29	45	18	7	30	36	15	107	51	25	44	63	13	4	3	46	38	38	41	63	53	243	123
p1_1401	FAM103A1	64	25	32	71	18	96	18	29	133	87	38	48	0	7	40	1	7	16	6	0	20	85	113	55
p1_1238	DTYMK	43	62	59	29	38	46	44	35	52	36	45	28	45	19	41	33	10	4	28	0	1	100	109	70
p1_1232	DRAP1	122	4	29	74	14	4	48	0	28	6	56	0	1	0	0	9	0	0	7	0	5	14	210	115
p1_2421	MTREX	79	12	49	61	67	113	54	49	56	46	19	47	90	41	30	10	120	39	45	141	56	101	301	177
p1_4595	VRK2	62	108	110	37	104	363	122	47	95	214	121	61	256	132	201	161	226	88	180	99	115	606	646	647
p1_224	ACACB	62	78	17	59	60	106	72	53	20	120	107	62	63	54	45	30	109	33	190	71	24	231	534	446
p1_2593	NME2	75	61	66	41	32	107	108	51	166	155	81	103	70	78	96	86	303	30	75	15	101	80	372	596
p1_672	CDK3	50	62	26	76	54	106	64	103	134	35	54	34	102	61	23	42	129	65	26	75	79	133	354	394
p1_4068	STK3	102	36	34	46	32	102	0	86	30	101	206	103	82	89	94	74	80	155	79	9	17	174	433	259
p1_1093	DES	63	40	33	14	15	138	10	59	171	48	18	56	42	16	120	54	84	0	84	27	33	127	287	262
p1_4684	ZCCHC10	88	54	50	75	32	81	73	76	123	80	95	117	60	67	146	22	144	93	174	72	29	237	334	341
p1_1515	GAPDHS	43	77	15	31	18	75	48	22	42	55	58	39	87	24	112	40	82	25	6	143	17	202	203	179
p1_651	CDC73	56	21	41	20	38	75	153	81	82	89	81	97	29	43	99	28	126	20	133	23	49	190	211	218
p1_331	ANP32E	84	64	101	117	111	173	132	214	217	74	105	66	65	122	41	41	162	58	61	101	119	343	660	368
p1_2825	PBXIP1	93	24	27	32	70	64	67	64	150	26	75	21	44	11	86	15	66	18	64	22	18	198	490	204
p1_1682	H2AFV	132	43	112	147	49	223	119	76	104	116	61	115	89	42	10	92	210	64	119	95	103	194	396	224
p1_800	CKAP5	127	67	13	32	24	124	64	13	75	108	22	43	7	68	2	33	56	23	43	140	9	183	123	92
p1_1068	DDX46	120	50	38	128	47	25	38	48	50	82	27	43	54	76	19	35	101	16	102	86	49	140	152	499
p1_1421	FBXL18	63	41	49	37	24	79	22	63	88	70	120	51	34	8	79	57	19	10	54	93	58	262	335	174
p1_3822	SH3GLB2	132	145	86	56	197	168	126	40	78	201	52	35	90	57	46	1	160	56	90	49	105	188	235	279
p1_3122	PRCC	38	49	47	53	15	83	41	50	132	55	40	19	18	17	69	36	114	40	18	208	11	88	320	109
p1_1097	DGCR8	27	30	21	9	15	40	91	28	79	37	69	0	41	0	0	0	0	3	14	51	45	46	88	142
p1_4332	TOP1	82	25	37	58	6	81	44	6	13	56	0	13	73	26	17	1	11	1	8	2	11	79	9	99
p1_2350	MORC2	55	58	38	75	11	66	80	59	41	52	23	52	31	70	0	41	142	12	81	12	52	124	211	340
p1_608	CCT4	16	6	7	76	44	10	18	28	47	33	51	0	30	0	1	1	21	6	22	123	68	17	305	119
p1_1300	EIF4H	35	8	86	61	18	306	63	15	42	56	60	36	22	37	59	131	214	79	15	93	52	254	351	418
p1_2124	LDB1	43	42	12	47	36	96	40	52	49	60	91	56	38	23	113	56	70	29	84	67	11	91	198	293
p1_3395	RAPGEF2	33	40	104	90	33	149	184	144	112	211	123	90	135	54	43	83	211	65	96	86	59	415	476	441
p1_3476	RCOR1	33	1	22	71	21	68	24	34	98	11	108	44	18	51	30	72	82	4	46	31	47	96	104	200
p1_1860	HNRNPR	68	33	54	113	54	147	85	20	123	44	62	35	94	96	52	22	80	28	63	111	144	270	256	66
p1_2065	KIF2C	45	34	65	75	68	78	40	12	141	128	15	34	91	26	51	35	131	41	60	74	46	75	76	175
p1_2913	PIAS1	73	28	59	9	46	104	76	38	100	77	2	77	67	48	98	38	92	75	61	56	70	459	251	233
p1_3764	SENP7	78	59	133	112	93	169	126	29	127	124	65	50	85	40	39	119	199	46	100	29	88	241	560	285
p1_2832	PCIF1	57	55	56	102	20	99	40	32	56	105	74	132	37	6	74	163	151	50	115	76	72	256	248	595
p1_819	CMAS	118	104	46	50	44	196	112	152	192	55	174	178	88	79	100	252	293	124	132	100	73	391	623	850
p1_1987	ISCU	29	8	20	29	7	0	87	7	87	24	40	28	6	3	14	24	37	0	8	160	26	57	67	56
p1_3187	PRPF6	12	34	50	60	14	47	68	35	62	53	28	31	70	0	1	20	0	10	24	117	57	42	197	114
p1_354	APOD	54	22	72	51	54	82	92	87	100	110	63	63	51	43	179	65	141	34	97	148	15	266	419	397
p1_361	APRT	33	33	15	88	22	51	38	71	58	0	12	0	61	32	21	0	0	43	0	24	15	16	129	138
p1_4670	YY2	59	87	68	104	101	185	107	65	139	151	168	106	116	124	80	86	148	144	115	182	74	420	653	403
p1_2857	PDK1	39	30	47	127	76	87	30	93	75	58	21	54	66	5	33	50	225	50	40	239	33	338	516	399
p1_3678	RXRB	47	20	51	153	68	86	125	57	74	122	51	149	31	56	67	33	305	96	137	124	79	424	425	609
p1_1466	FLNB	48	65	38	39	27	50	3	69	83	36	39	15	28	28	2	43	63	24	60	64	11	241	128	258
p1_4480	UAP1	71	43	44	77	15	272	72	50	53	66	101	106	153	62	76	85	84	42	98	59	104	212	232	436
p1_3707	SAFB	64	74	88	59	11	82	83	38	106	52	31	45	123	35	45	37	56	56	127	165	83	140	422	285
p1_1531	GBP2	44	78	114	112	107	222	196	101	196	149	119	153	148	34	137	119	217	123	154	178	56	479	929	465
p1_4084	STRAP	114	74	72	181	66	178	120	91	135	128	159	135	70	152	80	119	487	18	112	283	82	462	574	676
p1_4359	TPM2	84	91	77	82	135	158	175	131	111	111	43	100	100	26	46	128	145	50	67	126	74	256	470	362
p1_1790	HNF1A	61	61	34	93	23	55	57	52	253	95	94	49	64	46	26	11	59	35	66	231	100	301	612	289
p1_680	CDK5	93	31	43	40	17	106	57	20	146	68	45	52	108	66	57	73	163	6	72	149	46	290	385	594
p1_2454	NAMPT	64	43	64	59	37	98	118	72	110	95	87	25	50	62	65	75	81	77	70	96	77	72	339	187
p1_450	BAG3	89	47	54	101	71	199	153	132	116	174	25	39	65	65	70	95	168	62	103	71	89	278	568	358
p1_2789	PALLD	112	83	78	131	91	220	118	159	97	82	93	23	72	93	162	178	57	49	39	145	108	503	403	403
p1_4169	TAGLN3	47	34	80	76	46	133	41	36	103	88	29	21	21	61	41	7	64	44	46	62	9	218	394	270
p1_536	C1QBP	33	17	23	34	1	19	52	2	25	5	104	0	2	66	8	26	4	1	34	6	0	113	147	76
p1_900	CREB1	147	80	56	116	37	232	94	115	202	22	114	159	153	137	79	98	212	26	237	251	109	442	557	674
p1_271	ACYP1	77	163	183	108	47	132	117	92	120	153	157	152	103	37	73	92	260	86	96	211	51	378	577	352
p1_2071	KIF4A	90	78	46	181	97	174	122	98	32	183	66	55	52	48	134	55	93	67	103	1	55	142	232	196
p1_2087	KLHL29	141	71	49	29	59	141	90	106	145	223	156	142	40	39	72	147	245	167	112	242	72	175	583	500
p1_2430	MYG1	125	67	33	118	45	118	150	120	157	66	85	38	153	23	76	159	210	120	44	3	28	178	372	175
p1_1318	ELAC2	203	1	11	82	13	16	76	26	89	104	79	45	63	21	11	8	52	97	18	138	22	8	9	97
p1_2650	NSMCE1	111	35	61	22	48	80	102	46	47	42	47	21	74	39	119	3	0	147	55	99	10	98	183	136
p1_3308	PTPMT1	18	0	47	17	60	29	27	16	24	11	0	0	15	1	0	0	46	28	0	30	30	18	28	72
p1_907	CRYAB	93	83	75	183	79	168	110	42	108	143	191	156	48	107	61	66	171	100	128	200	87	372	689	369
p1_3723	SARNP	210	28	61	43	81	86	73	64	95	73	126	88	116	112	65	21	180	22	128	159	96	231	498	316
p1_2891	PEPD	70	35	72	1	43	168	84	87	115	26	66	63	184	12	133	20	144	78	53	46	93	250	275	454
p1_1973	IRAG1	162	40	98	131	107	122	147	97	178	148	37	82	120	75	99	97	224	78	94	278	29	461	933	777
p1_4369	TPR	65	22	58	36	2	46	44	65	39	74	9	33	11	19	0	0	6	25	0	103	50	12	231	106
p1_1190	DNAJC16	65	13	62	27	24	15	22	5	79	83	62	59	47	103	87	162	8	71	73	49	55	56	278	296
p1_921	CSRP1	88	20	32	15	86	87	54	127	133	58	96	85	56	16	71	111	139	66	140	216	34	275	367	302
p1_882	CPSF1	68	9	10	60	46	14	0	0	32	30	17	20	12	10	0	6	29	0	13	6	23	45	64	43
p1_2533	NFIB	39	115	39	110	65	1	69	85	80	120	38	67	44	74	9	54	290	43	105	59	45	240	320	254
p1_4470	TXNL1	38	111	111	135	78	214	99	105	192	215	194	111	180	107	116	223	277	115	138	222	129	394	1069	869
p1_1985	ISCU	64	41	34	41	49	67	21	0	49	36	47	13	91	11	0	9	0	8	61	59	28	17	166	98
p1_2884	PEA15	184	38	55	130	38	127	151	72	99	120	96	130	61	90	162	144	224	114	174	251	92	358	948	530
p1_2785	PAGR1	46	18	27	64	48	26	2	6	68	0	25	76	32	38	43	23	131	33	13	34	41	159	208	234
p1_3843	SKP2	74	113	29	71	50	106	38	20	24	38	56	70	56	68	106	54	78	46	4	29	37	118	420	257
p1_1477	FOXK1	143	10	23	22	25	0	111	40	132	57	34	77	29	9	19	0	19	8	101	86	13	44	186	110
p1_1731	HDLBP	91	98	141	223	84	201	75	114	203	165	133	105	110	167	122	143	291	156	143	232	217	656	806	521
p1_3726	SARNP	55	62	25	21	26	76	29	49	28	20	67	45	57	58	81	98	59	33	3	109	17	71	165	263
p1_842	COPS3	45	28	38	65	70	56	112	18	42	84	22	66	97	60	71	76	98	21	26	53	52	140	129	238
p1_4673	ZBTB21	112	28	29	29	38	130	23	21	88	57	67	43	19	38	11	123	102	98	207	46	20	286	430	325
p1_3709	SAFB	146	27	29	91	22	90	14	36	108	10	60	25	58	64	22	68	152	13	22	186	69	106	265	280
p1_1019	DCTN2	105	42	18	82	30	47	20	48	6	44	16	15	127	37	31	16	37	63	47	111	40	187	256	97
p1_3037	PPIAL4G	80	52	13	92	91	205	57	24	18	125	51	69	58	47	143	136	125	55	90	87	69	226	323	461
p1_3586	RPL4	68	53	100	79	3	57	76	31	67	51	0	25	88	11	46	55	55	10	63	54	33	103	87	36
p1_1821	HNRNPD	59	0	21	3	0	35	0	19	120	0	11	12	16	36	36	9	24	10	24	42	6	7	171	78
p1_2920	PIAS2	138	60	138	63	93	220	150	151	197	126	135	111	117	107	143	236	242	208	188	255	96	583	824	714
p1_950	CTBP2	87	66	91	35	44	56	111	68	80	161	111	88	102	106	50	56	314	44	59	129	27	216	595	489
p1_3058	PPM1D	81	159	102	199	83	178	202	77	199	148	70	181	116	72	121	53	322	78	228	172	200	491	974	554
p1_353	API5	154	50	113	136	81	156	65	114	95	204	133	39	149	17	86	162	103	103	70	204	51	399	623	770
p1_3643	RTCB	39	42	16	0	0	31	0	13	31	35	52	6	0	17	0	41	8	3	32	76	19	22	18	4
p1_2679	NUBP2	32	14	26	3	14	74	22	51	51	57	1	11	26	39	28	6	18	14	8	0	54	0	199	98
p1_2771	PA2G4	63	73	52	39	4	31	85	2	50	87	11	62	31	42	50	73	195	45	80	42	12	126	828	248
p1_3025	PON2	91	33	115	100	39	108	94	44	74	84	89	113	124	48	161	104	279	147	101	80	66	285	412	445
p1_902	CRKL	37	1	29	6	14	54	2	15	79	64	18	29	16	8	70	15	30	3	44	32	0	57	67	73
p1_2094	KPNA6	79	30	62	111	104	126	42	58	78	52	75	38	103	59	59	105	226	17	37	97	106	318	492	454
p1_4266	TFIP11	32	24	38	40	43	157	31	11	79	93	38	63	106	2	124	49	25	28	14	19	0	129	156	167
p1_2104	KRT13	75	60	70	29	67	207	62	61	169	46	85	74	54	22	149	151	152	67	105	62	35	276	608	324
p1_1037	DDX1	25	89	35	39	17	111	65	11	55	53	50	11	4	12	22	74	28	2	12	32	53	82	137	69
p1_4277	THOC6	81	16	0	50	14	60	30	18	34	55	10	1	37	10	20	43	40	88	10	2	14	83	30	71
p1_2061	KIF2B	82	15	178	146	67	116	84	45	140	64	97	103	77	86	149	71	145	106	78	157	107	357	623	473
p1_4448	TUBB2B	138	5	67	104	45	89	28	13	64	85	53	28	78	27	48	63	112	19	62	54	42	210	426	351
p1_2429	MYG1	37	26	18	75	48	48	19	31	93	156	16	86	104	30	29	72	212	42	93	26	53	241	172	192
p1_1942	ILF3	54	42	5	164	20	128	101	42	79	76	22	106	89	23	9	4	29	24	1	206	62	88	398	192
p1_227	ACADS	82	26	36	9	3	27	7	55	7	26	42	2	29	18	56	24	88	33	80	7	12	95	81	245
p1_2232	MAP3K20	95	72	86	39	20	87	102	69	111	69	27	88	47	35	109	125	68	52	99	11	11	191	304	125
p1_3977	SPANXC	153	82	34	130	57	294	55	46	149	98	139	111	151	149	214	303	349	90	187	140	59	354	679	470
p1_3404	RB1	43	19	49	70	51	64	84	12	120	160	136	53	47	92	30	58	213	179	88	50	115	251	460	435
p1_1558	GLOD4	49	64	114	163	78	84	171	44	106	204	140	144	128	77	195	97	306	133	90	168	87	367	536	630
p1_2581	NKX2-1	144	72	85	48	50	190	64	32	94	136	118	89	117	101	240	97	216	43	125	48	12	363	461	506
p1_2893	PFN1	41	27	88	44	41	65	85	34	29	114	29	1	112	70	29	17	49	21	41	60	52	158	153	53
p1_2542	NFU1	71	16	5	87	95	143	118	48	41	71	55	46	93	92	125	140	258	121	91	124	32	367	750	487
p1_4383	TRIM22	77	75	103	40	30	230	142	105	105	127	120	89	113	26	86	146	186	51	107	170	20	237	380	264
p1_2110	KRT5	47	57	50	101	45	30	19	61	86	99	36	12	99	94	43	114	202	54	160	124	32	364	374	355
p1_699	CDKN2AIP	62	5	40	54	42	53	62	26	64	8	11	18	55	23	59	28	107	30	15	111	22	180	118	221
p1_437	ATPAF2	97	41	47	81	31	176	26	88	141	114	70	5	62	54	24	73	28	45	61	71	74	178	286	245
p1_422	ASS1	73	61	39	164	181	107	180	228	56	146	95	76	95	34	144	122	288	129	100	248	41	277	598	359
p1_965	CTSA	36	0	57	58	59	40	97	12	48	101	16	50	62	46	112	8	80	17	76	132	58	97	233	311
p1_3418	RBFOX1	10	7	30	57	10	53	64	79	63	6	49	32	27	54	11	75	48	53	51	39	43	63	247	205
p1_2461	NASP	110	17	75	56	10	113	22	35	114	23	57	69	20	27	34	64	94	67	87	47	28	145	228	394
p1_1285	EIF4A1	41	15	35	80	3	43	92	38	104	32	23	2	18	23	13	41	82	5	52	32	39	176	35	128
p1_1088	DECR1	76	150	73	121	99	179	236	122	73	347	190	45	201	151	235	97	256	99	97	365	119	321	671	673
p1_1223	DPM1	109	50	26	87	38	45	38	51	68	53	62	58	97	102	24	33	69	38	32	229	53	88	241	202
p1_2438	MYOF	88	148	58	58	54	89	25	82	126	229	128	76	55	69	49	112	201	100	100	133	90	295	497	344
p1_2861	PDK3	52	42	33	22	44	51	36	98	61	31	52	0	91	83	109	32	103	20	33	39	71	135	296	243
p1_2420	MTIF2	74	33	58	110	36	98	19	52	95	100	2	24	30	64	39	17	71	83	49	81	15	158	198	147
p1_724	CENPO	157	16	126	231	29	149	108	49	108	64	59	92	62	51	45	117	370	158	225	263	73	375	642	594
p1_2322	MICALCL	59	92	28	110	72	94	28	69	45	85	0	57	34	3	11	69	89	77	59	41	10	230	494	118
p1_1291	EIF4A2	113	64	77	164	48	64	14	23	67	98	46	72	83	134	24	53	153	115	41	111	45	416	573	476
p1_2820	PARVA	128	93	27	180	49	106	137	58	106	141	114	49	95	29	60	119	109	33	153	242	144	238	778	870
p1_1947	INA	120	41	32	71	73	65	39	29	100	73	81	10	34	75	63	98	150	127	13	125	19	137	317	307
p1_2979	PMM2	70	62	35	10	19	46	109	16	120	61	39	67	44	41	53	61	100	36	10	115	75	51	159	47
p1_802	CKB	55	21	28	89	45	41	105	63	67	110	39	87	90	14	62	48	138	46	2	98	101	244	302	335
p1_247	ACR	51	114	30	103	46	152	154	82	183	198	86	97	115	63	60	70	192	66	11	138	125	258	550	212
p1_2932	PIN1	41	61	50	62	68	188	48	59	99	88	69	58	15	19	39	86	114	46	106	37	37	168	313	311
p1_1107	DHFR	32	18	21	78	34	15	35	16	20	1	14	26	27	4	18	0	18	27	42	38	79	71	115	46
p1_3573	RPL19	10	20	74	44	1	54	90	25	67	54	42	12	79	7	32	25	45	25	94	92	25	153	264	116
p1_1266	EDF1	68	36	29	137	132	49	172	195	177	81	89	28	165	77	130	69	102	2	113	198	112	284	214	320
p1_4143	SUPV3L1	50	16	9	30	0	15	91	81	129	75	73	2	19	9	34	23	20	0	33	0	19	45	78	137
p1_1063	DDX42	14	3	67	32	0	94	47	18	6	55	5	34	43	0	0	1	0	0	56	32	12	24	19	55
p1_3602	RPRD1A	81	44	45	29	68	138	33	98	43	13	117	60	56	19	34	19	85	134	50	67	27	163	162	225
p1_3013	POLR2D	112	86	57	32	10	73	125	3	34	34	55	41	76	14	70	29	27	0	35	110	30	49	350	122
p1_2152	LMNA	25	19	33	49	38	116	122	32	86	46	39	66	11	8	11	11	15	59	61	87	46	62	142	207
p1_1245	DUSP3	83	103	48	158	47	84	71	81	168	143	105	89	37	46	88	83	391	135	75	170	105	152	779	441
p1_1901	HSPA1B	69	114	46	31	97	196	109	75	116	65	143	55	108	97	105	38	178	44	71	188	95	298	557	474
p1_4095	STXBP2	26	24	73	17	42	145	77	22	78	79	35	72	60	89	37	77	44	58	44	37	48	71	150	343
p1_2865	PDLIM2	89	96	94	64	47	68	134	62	163	91	65	101	94	135	47	53	174	83	91	123	3	253	236	264
p1_496	BMI1	135	80	149	108	96	270	144	152	132	135	110	32	58	101	96	98	208	242	56	14	135	546	456	1121
p1_860	COPS6	96	39	14	42	9	89	28	1	58	0	6	7	43	39	35	29	107	16	5	44	74	160	98	77
p1_2691	NUMA1	134	85	58	38	51	90	79	44	88	48	41	89	79	59	37	85	200	20	149	198	53	168	517	368
p1_3634	RRM1	199	47	97	134	49	254	192	135	227	264	68	96	113	147	195	117	326	92	203	156	107	522	505	816
p1_2962	PLAA	64	13	35	9	22	47	40	5	103	51	33	56	0	46	44	52	63	60	56	64	53	181	162	153
p1_3370	RAE1	102	52	25	60	73	18	82	81	68	31	80	14	24	5	50	38	25	65	39	124	56	52	149	256
p1_2887	PELO	36	44	23	59	51	32	84	43	81	101	49	6	60	0	25	120	90	9	86	81	8	92	287	215
p1_2757	OXCT1	110	25	18	101	28	94	72	35	35	129	68	95	37	93	120	35	141	102	12	119	62	281	348	419
p1_1122	DHX16	55	73	117	118	88	140	188	57	109	128	96	115	141	118	92	190	215	85	85	35	35	332	515	658
p1_3962	SNX6	49	16	37	31	10	110	26	15	103	66	47	7	58	61	82	55	86	104	60	270	31	110	282	258
p1_322	ANLN	83	30	35	64	23	57	19	48	88	27	31	61	70	37	66	56	55	7	95	276	31	84	456	165
p1_1827	HNRNPDL	42	11	29	2	6	108	32	69	14	13	61	40	46	31	34	4	92	21	62	129	64	146	27	189
p1_2540	NFS1	30	18	76	77	73	68	59	8	125	44	13	5	36	14	0	7	14	0	22	80	3	46	122	57
p1_3403	RB1	97	47	100	88	86	177	94	95	105	52	130	92	69	49	82	180	316	173	142	82	137	527	467	733
p1_382	ARL6IP6	28	33	9	66	8	89	7	65	107	58	13	26	29	36	50	16	112	11	25	53	28	111	53	167
p1_3047	PPIL2	70	44	12	60	85	46	46	36	80	28	24	15	112	27	35	23	61	44	40	151	45	79	335	79
p1_2781	PAFAH1B1	118	12	104	88	7	23	58	17	55	75	9	1	45	12	61	15	44	1	64	1	22	126	55	192
p1_3365	RADX	119	84	93	212	145	85	95	133	175	84	155	69	57	94	22	76	167	167	209	244	60	125	679	393
p1_772	CHMP4A	173	78	76	202	71	71	166	82	96	117	41	58	119	23	96	60	210	54	109	195	78	266	512	278
p1_1010	DBN1	76	138	70	169	100	81	129	48	151	119	78	130	116	85	81	118	206	76	102	189	131	436	508	446
p1_3699	SAAL1	53	66	143	93	78	63	196	71	175	81	88	64	51	132	99	106	91	87	143	61	115	266	735	531
p1_4669	YY2	187	206	97	264	71	222	272	98	253	149	86	79	133	135	131	58	218	154	75	160	163	309	1120	407
p1_2086	KLHL29	136	111	91	283	68	124	189	21	332	137	230	118	96	201	128	99	204	254	50	161	110	449	808	630
p1_4354	TOX3	46	0	10	53	29	119	95	72	80	102	27	52	83	104	137	53	129	21	107	99	26	135	200	294
p1_1519	GARS	84	16	97	66	23	16	34	37	87	15	84	69	46	20	22	86	83	17	156	56	67	154	190	73
p1_2189	LUC7L2	100	24	53	13	8	52	23	67	118	52	76	13	193	52	36	75	84	54	101	140	51	158	256	98
p1_2390	MSN	51	61	54	20	34	160	52	28	105	50	112	126	51	24	25	100	33	89	88	73	5	157	281	429
p1_4353	TOX3	132	76	76	227	61	275	359	96	251	155	99	126	177	154	104	107	268	75	202	157	108	307	718	521
p1_2516	NELFB	54	42	63	0	29	77	26	22	78	0	47	10	55	13	14	16	13	14	35	59	13	38	166	86
p1_785	CHTF18	40	3	36	40	3	48	4	0	53	27	20	0	23	2	9	1	16	0	12	124	35	84	47	41
p1_2472	NAXE	48	32	42	97	52	106	109	88	80	45	137	87	68	63	71	83	154	59	102	212	75	293	362	312
p1_3191	PRPF8	65	0	22	14	25	0	26	12	31	55	21	14	31	12	0	0	12	22	0	104	5	2	134	37
p1_3563	RNPS1	89	3	35	28	9	39	14	11	0	0	14	29	26	1	15	0	3	0	5	0	7	15	16	103
p1_1493	FUS	119	32	104	50	24	213	85	57	18	6	65	40	71	72	46	67	118	32	58	65	43	242	352	552
p1_1309	EIF5A2	95	41	60	148	82	106	37	24	93	49	162	88	34	113	80	65	166	151	123	65	67	311	532	415
p1_3184	PRPF40B	40	27	38	99	30	59	96	75	5	78	3	48	36	26	13	60	91	36	24	69	8	311	361	241
p1_430	ATF7IP	95	70	34	141	56	92	113	57	142	98	71	13	173	62	44	36	175	45	141	59	11	208	634	265
p1_3004	POLDIP2	69	28	16	77	20	71	91	93	84	87	54	44	83	34	21	4	21	52	12	135	17	206	321	330
p1_533	C1orf174	142	146	113	183	203	170	59	59	97	107	212	101	69	123	66	230	180	183	122	378	86	397	1293	335
p1_390	ARPC1A	258	75	39	148	93	281	189	53	130	196	179	103	177	119	101	164	329	64	169	141	121	206	884	608
p1_230	ACD	75	13	79	34	65	154	56	42	8	51	58	6	48	62	38	38	88	25	72	60	13	203	206	303
p1_1834	HNRNPH1	67	61	51	43	54	57	49	42	87	69	20	0	63	45	0	0	115	15	3	0	35	70	124	103
p1_2805	PARK7	51	23	23	53	24	82	78	68	117	82	88	4	40	49	90	23	86	46	105	76	53	151	319	282
p1_396	ARPC1B	43	103	92	115	38	93	67	86	105	24	116	48	46	38	47	73	54	98	50	103	60	213	340	282
p1_1114	DHRS4	16	0	0	2	4	8	43	21	13	0	31	0	9	6	17	74	24	19	3	48	25	9	68	91
p1_2179	LSM8	50	40	41	4	62	17	85	23	7	41	20	19	1	15	22	65	4	54	18	137	5	27	85	63
p1_1182	DNAJB6	66	33	37	35	13	105	56	65	88	116	45	128	87	37	68	32	208	28	88	133	73	417	302	393
p1_3273	PSME3	66	23	123	29	32	164	54	80	24	200	71	62	114	68	30	52	89	86	182	105	24	188	242	143
p1_4147	SUZ12	41	50	64	110	29	52	109	24	58	45	119	52	101	25	74	4	134	30	6	133	97	264	201	194
p1_4257	TFAP2D	70	14	52	63	6	89	62	24	62	29	95	22	74	4	2	35	15	59	6	20	79	77	124	98
p1_4700	ZNF148	53	30	31	151	59	174	55	12	106	301	71	64	77	181	54	129	144	84	50	73	67	724	445	422
p1_4051	STAG2	98	56	64	14	61	67	29	37	69	21	0	21	49	11	35	0	122	40	152	33	35	52	287	169
p1_228	ACADS	130	54	75	134	104	150	198	65	83	125	167	158	32	75	131	190	442	63	50	267	103	299	293	419
p1_4727	ZYX	141	80	97	191	75	183	144	15	96	100	141	39	103	84	49	97	369	106	142	153	92	278	531	574
p1_896	CPSF7	110	38	44	18	0	45	14	3	95	52	60	68	60	5	18	43	61	1	60	22	33	98	59	139
p1_987	CWC15	70	99	67	65	46	143	95	3	79	123	72	3	92	20	9	72	82	60	119	140	58	277	231	167
p1_3711	SAP18	60	31	55	81	12	35	28	22	56	44	24	31	35	22	0	0	0	1	3	66	82	32	44	99
p1_3073	PPP1CB	1	7	20	15	23	31	31	9	100	24	12	25	15	1	0	12	1	6	44	34	8	81	82	25
p1_1904	HSPA1B	21	35	26	20	29	15	51	33	15	1	45	75	63	41	47	18	63	55	32	1	11	252	166	125
p1_3790	SF1	22	15	9	6	14	1	27	0	49	4	14	8	62	0	0	0	0	0	3	0	13	6	119	29
p1_1442	FH	47	88	32	0	54	93	111	107	70	74	45	97	89	32	72	14	44	39	70	48	71	234	308	209
p1_2465	NAT10	57	30	13	31	9	58	22	2	22	8	1	10	0	0	8	0	0	0	39	97	0	39	121	105
p1_1999	JMJD6	80	18	39	21	32	0	57	3	86	28	13	17	37	12	21	2	80	9	60	37	25	91	101	39
p1_1123	DHX16	32	71	36	62	3	93	24	3	45	78	37	13	10	11	26	29	87	11	2	56	17	38	212	209
p1_1986	ISCU	52	21	19	79	47	33	68	9	116	9	17	0	18	8	21	10	5	5	35	0	8	74	60	2
p1_2646	NRF1	41	67	25	20	36	69	6	34	77	36	45	12	31	24	3	16	56	8	0	2	44	130	258	138
p1_4559	USP48	44	83	48	91	42	155	22	51	87	161	12	103	45	21	106	71	96	20	97	67	4	141	306	352
p1_544	C5orf51	144	68	109	57	26	196	98	81	66	146	79	67	53	108	51	41	212	153	75	96	192	350	815	342
p1_451	BAG3	29	36	12	134	64	114	52	51	189	109	139	105	36	39	62	16	123	65	51	103	80	144	461	395
p1_1564	GLRX3	69	25	84	6	35	105	104	13	56	47	19	31	34	69	0	28	71	48	45	34	13	158	320	181
p1_4644	WRNIP1	35	39	62	58	14	116	56	87	71	53	54	96	35	56	49	203	117	140	62	36	35	133	447	384
p1_1651	GTPBP1	135	71	48	87	89	40	76	105	67	86	97	7	32	74	85	29	43	96	57	180	102	88	351	161
p1_1895	HSP90AA1	55	23	95	120	34	241	94	148	178	121	68	32	82	121	233	114	142	28	98	138	86	254	442	275
p1_4275	THOC6	116	37	54	18	73	65	118	30	99	64	42	61	93	34	42	102	193	53	24	109	40	208	367	223
p1_1588	GNB2	5	1	31	22	13	36	10	18	35	10	17	41	40	33	62	6	52	22	0	53	3	41	182	35
p1_233	ACD	29	158	26	69	150	208	111	164	63	68	82	69	64	45	74	147	294	95	76	46	77	399	540	451
p1_4612	WDHD1	35	0	0	35	23	22	5	0	22	0	27	0	13	17	0	0	0	77	8	19	0	73	59	0
p1_4533	UFM1	117	32	40	43	8	85	87	59	104	37	3	59	104	60	63	12	36	52	267	84	34	83	196	85
p1_405	ARPC3	49	82	52	34	73	96	98	65	33	27	95	44	53	60	25	0	64	61	29	57	43	35	345	141
p1_4166	TADA2B	78	44	36	76	36	143	48	24	83	26	51	30	80	24	1	19	176	30	14	71	54	155	388	215
p1_3100	PPP2R1A	26	42	34	84	16	90	65	13	81	38	27	58	71	10	28	21	17	39	13	82	29	166	92	68
p1_3405	RB1	119	83	79	16	53	202	46	142	36	48	20	116	111	55	101	82	134	163	43	44	44	224	539	491
p1_3745	SBNO1	38	34	41	6	29	18	100	3	46	31	20	14	18	7	25	28	55	11	26	46	15	128	54	130
p1_2233	MAPK1	44	97	78	85	149	74	93	43	112	169	88	30	33	96	130	119	185	104	159	146	91	291	272	603
p1_4109	SUCLG2	21	115	70	40	18	35	36	62	103	74	58	11	47	59	65	11	45	48	0	117	26	127	250	457
p1_954	CTNNB1	170	13	45	57	42	153	32	107	68	92	70	73	140	67	35	62	205	32	87	69	15	311	495	418
p1_1902	HSPA1B	20	52	26	93	38	50	102	28	36	30	0	28	73	74	57	49	54	35	50	40	13	180	83	121
p1_2744	ORC4	22	1	36	70	18	77	18	53	26	73	49	74	70	27	76	67	19	8	14	48	5	126	187	186
p1_4002	SPRYD4	152	19	30	41	44	77	81	41	115	61	50	37	43	93	57	36	52	43	62	50	50	171	232	460
p1_794	CIRBP	41	78	65	34	30	66	75	26	83	88	65	61	61	22	30	195	67	51	55	4	47	145	342	358
p1_1739	HELB	98	64	101	114	52	134	60	121	90	107	31	19	89	98	55	42	78	38	49	64	92	189	247	240
p1_595	CBX3	12	26	35	50	12	64	65	59	11	139	140	36	20	55	231	107	102	98	28	83	3	172	310	436
p1_2170	LRRC59	126	32	61	65	39	138	54	68	105	57	133	11	87	44	54	77	94	27	73	131	32	161	494	447
p1_3935	SNRPA1	164	58	44	49	57	112	73	49	135	41	96	30	55	0	118	83	96	74	57	292	73	198	192	195
p1_1203	DNAJC9	123	70	28	63	67	140	98	1	13	30	16	48	25	44	35	99	90	21	11	6	42	82	171	283
p1_415	ASAH1	110	86	7	66	81	42	154	23	141	59	99	55	73	120	50	145	205	53	87	31	77	202	473	421
p1_2135	LEMD3	62	56	58	136	55	56	119	36	42	45	96	65	100	47	79	13	91	76	50	68	33	274	267	255
p1_3615	RPS20	31	13	43	33	13	55	35	6	100	27	36	0	11	7	24	13	32	20	0	46	48	19	180	94
p1_3742	SBF2	146	34	145	109	80	233	148	97	39	158	171	104	91	133	72	59	187	50	84	238	118	360	637	566
p1_3783	SETD7	86	0	76	130	36	18	49	46	66	91	95	46	64	69	60	24	159	51	19	7	135	237	202	448
p1_252	ACSS2	24	41	0	47	54	147	54	16	86	37	81	79	57	22	56	79	124	117	26	70	45	139	303	176
p1_3920	SND1	43	43	108	37	19	45	48	64	137	96	111	104	49	39	169	126	207	142	164	80	75	443	615	336
p1_4252	TFAM	39	20	94	29	69	42	11	18	63	30	7	36	78	6	23	78	91	35	21	29	27	238	318	121
p1_3964	SP1	84	14	28	21	13	80	157	17	14	43	66	16	116	33	41	114	87	57	45	160	61	164	593	292
p1_2747	ORC5	11	53	35	14	0	25	49	44	82	10	20	3	7	3	29	0	4	7	0	6	18	58	129	34
p1_999	CYRIA	64	57	39	98	51	64	42	29	93	77	104	40	45	18	103	131	114	133	1	116	44	235	424	197
p1_3687	S100A14	66	11	64	71	72	14	133	58	41	106	126	49	102	21	32	105	82	133	131	88	48	263	414	416
p1_366	ARAP1	92	68	64	144	41	96	111	121	68	82	99	92	206	72	77	54	254	102	130	191	52	457	745	567
p1_2625	NR2C2	128	64	80	84	71	69	98	113	155	33	149	98	71	41	48	69	294	89	7	204	67	384	756	800
p1_435	ATPAF2	96	30	19	74	24	145	55	67	109	88	70	49	82	77	30	61	62	51	43	13	33	119	353	169
p1_2788	PAGR1	30	64	29	46	16	16	35	27	95	36	31	0	7	14	0	21	3	2	62	50	0	33	134	180
p1_2547	NFXL1	79	1	38	61	10	157	108	20	207	120	34	35	34	42	37	37	124	78	142	65	19	208	527	557
p1_235	ACLY	10	60	36	105	38	51	77	45	103	81	48	25	49	22	39	31	69	1	60	159	53	115	75	175
p1_2045	KIF22	77	41	77	81	18	75	60	35	42	93	32	68	102	43	61	115	108	48	18	71	99	49	402	284
p1_3463	RCC1	25	7	8	65	13	34	28	8	95	12	23	0	32	7	11	15	0	0	2	26	22	65	41	51
p1_2058	KIF2A	184	157	92	91	60	123	140	78	167	182	84	84	96	65	139	102	279	93	64	148	104	117	634	368
p1_4638	WDR70	98	38	53	113	90	1	51	64	108	120	8	18	14	7	101	27	226	39	36	135	98	51	213	135
p1_3407	RBBP4	23	1	50	45	40	11	99	29	21	16	23	4	29	0	59	0	69	12	44	40	25	49	13	22
p1_1237	DTYMK	51	11	13	0	27	6	8	30	33	8	25	15	33	0	0	43	0	27	11	25	56	117	169	54
p1_587	CBFB	43	45	71	32	40	95	136	79	118	27	30	48	71	29	173	6	89	51	95	95	98	73	422	262
p1_2021	KDM5B	122	119	49	162	60	104	157	73	85	148	96	102	87	105	64	73	210	200	118	194	119	210	451	510
p1_4344	TOR1A	23	21	56	66	43	105	48	101	43	27	79	89	22	109	55	24	53	28	70	0	59	97	243	227
p1_3937	SNRPA1	55	24	0	0	13	24	38	5	21	60	65	21	25	17	0	14	16	1	19	0	5	28	46	1
p1_3752	SDHA	13	5	33	36	14	3	22	27	34	26	28	14	34	14	19	17	124	25	101	0	34	60	194	78
p1_3387	RANGAP1	32	0	50	21	53	78	105	6	33	0	8	30	10	13	0	9	12	11	27	42	10	92	56	41
p1_3995	SPRR3	181	109	44	90	63	158	103	45	182	121	82	105	58	104	53	37	149	60	219	33	108	571	455	751
p1_3534	RNASEH2A	30	20	38	73	20	3	14	1	6	51	41	0	11	0	0	5	17	23	12	3	7	40	352	53
p1_1256	DYNC1LI2	202	17	95	89	103	203	93	49	156	113	206	53	55	55	78	135	174	74	162	128	62	272	529	373
p1_1797	HNRNPA1	76	25	10	81	0	121	64	10	70	213	21	50	90	29	39	70	18	1	77	163	39	159	45	123
p1_879	CPS1	54	42	42	36	62	62	180	50	108	123	161	39	45	89	6	94	146	59	10	176	103	116	678	367
p1_4666	YY1	72	53	74	161	84	119	48	106	26	8	49	28	23	45	55	44	115	53	58	171	94	117	316	259
p1_434	ATPAF2	28	23	29	169	3	70	72	25	114	28	22	24	42	94	6	56	79	42	100	53	25	42	336	96
p1_2320	MGST3	101	94	30	110	54	157	21	37	91	86	107	144	91	83	107	110	99	52	130	84	91	226	607	241
p1_3579	RPL38	18	50	19	65	25	136	79	14	99	110	23	26	136	7	17	21	6	52	24	142	39	59	119	80
p1_4218	TCEAL2	24	42	54	52	5	70	142	54	17	123	125	69	33	41	110	27	250	82	66	62	44	138	402	216
p1_1539	GFM2	33	42	16	109	37	55	21	14	50	13	23	39	37	16	44	16	95	29	59	161	48	139	317	399
p1_4443	TUBA4A	160	55	45	6	21	155	63	71	53	117	16	50	69	61	39	88	110	82	74	192	8	241	754	256
p1_1191	DNAJC16	45	80	25	111	29	58	2	84	43	63	43	44	111	44	32	81	112	38	41	42	82	449	326	212
p1_3932	SNRPA	63	10	66	12	21	172	5	28	59	20	5	19	52	39	51	55	107	53	52	48	60	190	176	219
p1_3545	RNF220	113	66	118	99	26	168	80	101	51	92	75	63	126	17	101	31	164	83	50	167	34	259	417	293
p1_4188	TBCA	76	0	50	68	37	108	95	2	53	55	15	31	39	23	0	44	45	0	28	2	18	92	172	190
p1_2576	NIT1	43	56	59	112	25	91	85	41	117	160	84	40	35	66	46	72	126	112	87	21	123	227	501	207
p1_2200	MAD1L1	75	8	11	26	5	38	28	29	91	26	19	36	55	10	15	17	95	35	9	1	47	147	115	190
p1_647	CDC5L	40	62	83	35	36	102	70	60	58	21	70	27	87	26	48	87	42	9	35	51	16	82	317	51
p1_3582	RPL38	14	31	24	36	7	25	40	13	44	34	1	30	61	8	5	3	0	25	12	23	48	14	29	30
p1_1561	GLRX3	9	20	96	27	51	71	49	29	79	81	66	71	29	23	17	29	2	2	34	14	22	80	180	325
p1_4648	XPOT	107	22	64	37	24	67	88	55	90	5	62	0	128	31	55	0	34	64	108	232	37	146	161	114
p1_3299	PTK2	54	27	68	51	72	83	62	55	116	60	104	46	168	34	64	62	94	9	24	96	36	221	197	348
p1_2767	P4HA2	12	8	6	8	34	39	14	16	1	17	2	50	39	49	0	11	28	25	9	29	0	24	96	117
p1_240	ACOT13	65	22	91	55	23	120	61	36	59	31	18	60	184	213	32	205	176	15	160	179	17	485	476	466
p1_3499	RFC4	112	4	10	13	8	48	57	16	88	58	32	18	28	22	0	18	10	24	24	36	32	102	205	45
p1_3569	RPL11	23	26	0	25	8	3	38	3	10	38	0	12	38	1	1	44	0	0	14	0	0	9	44	51
p1_3686	S100A11	70	68	68	47	99	80	77	76	105	58	57	102	88	43	25	26	128	15	33	136	54	185	182	355
p1_1033	DDRGK1	151	146	89	109	7	44	122	54	18	44	141	78	30	80	81	73	88	68	136	93	9	153	111	306
p1_2980	PMM2	59	23	109	33	39	135	78	92	110	12	82	57	107	41	60	53	57	31	95	108	73	77	320	215
p1_239	ACOT13	63	137	53	121	100	62	57	93	77	114	72	186	155	59	46	101	382	61	27	40	40	282	400	407
p1_661	CDK1	80	44	20	76	1	6	60	21	27	52	19	16	13	0	0	0	0	25	13	18	32	23	130	94
p1_4112	SUGT1	158	73	62	216	144	181	177	91	132	197	177	109	158	85	216	146	546	220	74	132	84	447	982	1037
p1_4439	TSFM	19	44	1	2	26	30	88	28	37	47	11	53	23	4	88	0	57	78	29	103	48	160	291	152
p1_1725	HDHD5	62	48	73	83	39	160	97	25	40	140	27	37	83	25	119	99	194	88	186	171	97	447	813	211
p1_4520	UBR5	130	53	57	174	61	208	194	37	99	31	59	88	151	43	122	23	105	96	52	202	48	194	199	150
p1_4037	SSB	54	27	6	46	2	21	30	30	38	34	16	0	2	13	17	13	62	16	49	196	82	29	179	177
p1_3688	S100A14	108	27	15	37	45	127	149	42	121	86	19	15	72	30	76	25	185	5	81	52	60	98	179	148
p1_4450	TUBB2B	33	41	46	168	99	120	84	129	95	16	105	40	73	30	8	75	139	118	113	126	63	365	354	492
p1_1777	HMG20A	167	28	83	126	147	132	58	124	155	113	161	110	131	64	186	24	231	168	151	200	132	543	792	647
p1_337	ANXA1	103	45	155	71	58	236	138	123	155	89	208	263	48	28	120	37	332	76	186	101	89	410	881	839
p1_1766	HLCS	13	28	41	73	35	78	19	28	84	108	101	13	56	3	38	2	45	28	19	59	20	212	275	280
p1_1546	GINS1	116	22	71	32	1	84	55	1	54	0	30	7	106	2	71	0	27	25	3	19	24	44	169	125
p1_226	ACADS	128	69	77	254	84	229	109	72	90	133	116	108	37	84	125	49	128	85	105	169	43	253	672	494
p1_3348	RAB2B	40	34	87	87	116	136	64	80	133	157	146	26	59	49	80	50	153	106	44	48	138	127	845	461
p1_3340	QRICH1	116	31	26	28	36	54	90	20	26	21	11	37	76	36	54	16	73	34	37	21	18	60	280	209
p1_2381	MRPS9	26	52	31	126	83	86	36	111	103	31	23	21	63	47	65	38	6	35	72	155	23	100	216	137
p1_4723	ZNF827	100	86	52	30	36	128	93	92	55	175	74	48	22	59	109	59	60	38	114	78	54	185	166	342
p1_3979	SPC24	35	40	16	19	24	83	19	18	52	45	10	0	28	13	0	5	0	24	46	11	12	108	1	40
p1_713	CENPL	64	40	63	59	24	74	31	21	72	1	4	10	98	46	8	55	24	31	4	0	36	33	76	79
p1_3424	RBM10	37	28	53	127	53	71	62	86	185	37	17	108	41	31	23	45	50	37	7	184	9	61	336	125
p1_617	CCT7	56	2	15	6	45	16	6	7	54	0	74	33	11	0	2	4	2	35	11	0	8	73	123	74
p1_1993	ITPA	60	55	71	56	48	5	90	33	72	5	35	68	72	85	41	48	147	60	49	80	134	229	265	298
p1_4254	TFAM	98	4	82	68	19	156	57	49	45	108	45	70	56	42	56	20	19	58	107	118	99	68	239	146
p1_3551	RNGTT	12	4	25	45	10	23	57	27	59	36	23	25	22	18	0	84	17	24	16	56	0	0	50	102
p1_3244	PSMC6	59	29	8	11	10	27	14	28	49	88	0	19	36	19	0	0	47	13	0	85	104	77	69	75
p1_3954	SNU13	80	28	23	53	40	76	47	53	63	21	3	47	40	12	0	53	18	40	45	34	102	39	228	138
p1_1326	EMD	72	163	116	118	61	70	123	125	79	81	96	45	137	118	75	143	244	155	69	133	58	244	589	515
p1_1018	DCTN2	71	20	38	28	25	138	101	27	100	63	59	37	58	63	49	81	61	101	35	90	46	82	260	363
p1_3346	QTRT1	144	70	35	57	60	23	78	51	101	109	108	129	65	29	141	123	76	105	118	77	102	378	328	258
p1_2376	MRPS23	89	47	70	86	83	85	36	78	166	189	159	118	120	88	129	148	329	139	35	73	102	229	383	923
p1_793	CIRBP	118	16	26	50	24	94	102	33	33	48	79	37	58	84	28	9	198	63	16	57	134	185	494	239
p1_1133	DHX9	61	82	41	149	74	115	47	121	101	140	54	65	54	71	11	152	123	103	15	145	42	177	377	280
p1_3356	RACGAP1	40	103	37	69	9	66	60	44	120	34	29	3	78	17	6	32	35	0	11	54	67	66	198	68
p1_3527	RMI2	41	30	24	38	16	80	49	15	46	38	22	1	48	14	12	79	62	36	54	26	16	159	184	167
p1_2148	LMCD1	123	52	41	43	37	109	115	154	102	101	118	61	62	61	37	32	81	77	26	138	31	373	584	380
p1_4663	YY1	30	20	63	39	29	27	4	34	58	1	66	0	50	1	0	21	55	9	0	4	57	32	27	39
p1_781	CHMP7	76	100	71	100	43	238	79	71	89	54	41	111	17	66	77	54	131	48	53	46	62	141	153	179
p1_4349	TOR1AIP1	62	40	104	84	81	70	126	23	138	101	53	74	58	55	78	95	122	45	70	0	87	206	428	306
p1_2894	PFN1	70	31	112	74	70	73	35	65	130	63	97	38	159	21	17	39	63	83	130	86	31	59	164	192
p1_3183	PRPF40B	72	56	32	25	37	110	85	51	109	69	71	79	25	32	114	159	95	37	50	64	39	210	252	372
p1_2281	MCM5	40	5	7	45	0	33	45	26	35	19	76	0	49	16	23	4	30	0	0	51	50	19	127	75
p1_1269	EHD2	148	56	101	170	59	147	90	98	191	178	114	98	141	67	122	138	279	114	160	207	123	302	655	498
p1_2845	PDCD5	22	20	98	49	36	143	75	52	95	102	45	113	82	1	39	31	126	88	30	62	51	162	322	304
p1_1724	HDGFL2	12	10	23	17	0	46	80	61	64	21	46	53	42	2	1	0	6	20	27	61	9	73	182	123
p1_2356	MORC3	66	26	34	54	15	137	48	54	161	34	98	57	36	20	4	32	108	56	23	158	64	284	227	362
p1_2212	MAGEC2	56	88	34	47	71	66	83	59	43	80	29	35	39	52	21	110	139	20	61	101	61	240	508	405
p1_4100	STYX	109	57	171	119	53	212	27	55	52	62	78	89	48	68	82	77	212	9	17	105	86	220	286	232
p1_3518	RING1	39	55	57	91	28	138	43	51	84	82	121	84	22	120	83	25	65	96	39	65	54	213	408	235
p1_4238	TCOF1	126	72	92	126	91	127	104	113	101	223	134	81	69	58	147	41	77	127	144	60	121	184	514	258
p1_4008	SRI	25	33	27	55	80	110	159	56	50	66	50	41	20	69	50	91	61	39	32	55	5	139	445	298
p1_4291	TIAL1	67	188	89	144	118	132	144	83	128	129	54	80	87	56	153	85	335	156	51	124	95	309	456	227
p1_3157	PRORP	70	48	72	25	48	108	37	49	93	120	58	39	40	56	60	31	24	64	106	82	16	185	393	292
p1_2283	MCM5	91	40	31	74	24	110	56	4	65	47	16	34	81	0	0	40	52	0	42	24	47	154	165	77
p1_4223	TCEB1	69	39	35	66	1	66	7	3	8	0	0	2	19	4	33	31	31	11	18	11	61	102	319	62
p1_588	CBX1	60	57	92	78	34	83	109	92	126	115	51	114	75	37	89	26	26	10	56	70	51	123	217	58
p1_1665	H1-2	68	73	60	84	108	60	104	27	93	84	36	12	51	37	59	51	82	27	25	60	76	83	166	48
p1_2791	PALLD	102	128	70	68	95	125	129	147	68	75	40	105	91	75	38	141	168	170	136	218	103	463	681	506
p1_3269	PSME1	43	37	91	25	77	120	49	37	123	108	85	71	45	33	179	76	130	72	60	141	86	407	446	534
p1_2694	NUP107	59	2	8	59	3	37	40	19	24	33	15	37	20	15	49	32	63	0	12	46	90	90	175	216
p1_2034	KIAA0101	45	26	55	89	30	61	77	92	86	61	122	27	32	54	90	125	239	81	64	133	6	591	816	420
p1_1346	ETHE1	120	61	112	128	86	165	213	216	54	139	132	84	287	10	76	91	202	97	120	152	52	437	557	611
p1_2433	MYO1C	117	117	66	59	108	227	177	108	132	126	170	195	102	65	126	108	125	107	127	219	160	345	928	824
p1_4547	USP13	82	16	66	19	54	79	23	56	58	98	76	45	81	64	17	20	121	35	10	20	54	153	551	207
p1_4269	TFIP11	42	2	26	24	19	98	43	23	34	13	45	28	84	2	0	0	10	1	35	0	17	84	120	82
p1_3904	SMN1	139	22	51	89	26	114	156	7	80	50	23	60	105	27	7	8	131	35	29	61	47	76	253	311
p1_4113	SUGT1	48	105	76	40	63	113	99	95	110	87	84	184	133	52	56	99	317	101	114	69	112	296	719	525
p1_2667	NT5DC1	66	68	15	68	9	20	149	14	18	49	28	1	34	29	46	29	27	19	25	64	0	61	42	174
p1_2618	NPLOC4	45	3	18	20	31	9	16	6	36	26	10	0	34	14	28	0	32	1	15	42	18	53	50	40
p1_3980	SPC24	103	34	12	48	64	55	0	14	67	66	29	68	18	0	13	5	21	0	3	18	7	66	127	65
p1_1741	HELLS	57	69	14	57	52	50	15	18	20	88	32	48	25	23	21	17	5	79	91	39	18	50	44	79
p1_561	CALB2	40	12	87	100	30	147	67	58	83	105	128	62	20	95	211	64	194	74	113	135	51	233	408	342
p1_2492	NCOR2	50	26	71	108	15	166	70	80	58	118	82	73	103	26	153	122	170	152	84	182	21	268	312	444
p1_725	CENPS	13	18	24	39	19	89	31	38	38	3	12	78	3	41	30	60	60	14	48	138	29	205	153	139
p1_503	BOP1	40	7	22	20	0	25	6	12	47	26	0	16	26	19	0	0	12	6	16	91	4	1	99	0
p1_1689	H2AFY2	89	105	29	43	58	51	85	223	108	77	84	68	63	40	31	107	90	56	67	169	47	215	214	128
p1_818	CMAS	7	27	47	33	98	99	75	74	39	36	27	41	65	84	61	60	100	76	68	132	49	171	431	288
p1_2043	KIF20A	117	50	106	110	64	103	44	43	59	93	65	30	66	44	9	57	54	25	214	37	66	68	486	212
p1_1267	EDF1	63	85	65	48	0	60	86	42	46	16	6	56	45	39	76	0	16	9	112	128	41	164	114	45
p1_2692	NUMA1	85	33	29	100	40	84	37	63	34	20	87	67	114	75	38	5	106	162	49	18	67	134	417	338
p1_481	BCCIP	93	29	36	10	18	1	67	12	88	0	14	7	91	5	24	1	41	0	35	72	1	42	97	82
p1_4494	UBA52	21	25	13	15	7	67	17	35	46	11	49	18	20	0	9	0	60	0	22	0	2	48	123	70
p1_204	AAR2	53	70	33	1	63	134	54	63	58	107	41	9	67	49	41	57	150	14	48	106	2	122	66	330
p1_1878	HP1BP3	80	73	36	62	54	82	139	57	118	180	158	21	129	33	105	79	162	79	42	129	97	229	502	433
p1_4308	TMEM109	25	62	79	89	80	217	89	6	73	100	39	117	53	118	29	110	267	49	139	24	71	486	471	418
p1_418	ASNA1	89	46	41	71	58	61	31	62	68	59	57	16	72	105	44	46	53	35	117	63	50	210	270	283
p1_3366	RADX	112	179	80	53	140	89	113	121	114	61	135	130	143	96	33	119	191	133	42	180	62	217	740	318
p1_4268	TFIP11	45	36	39	40	17	87	27	50	149	6	153	96	101	84	18	60	123	24	106	88	33	91	192	76
p1_2734	ORC2	72	23	63	46	3	29	94	22	27	23	4	21	18	22	0	0	70	0	51	8	55	75	56	127
p1_4241	TERF1	49	23	49	65	29	112	91	70	163	79	63	56	32	35	17	44	65	17	46	73	91	166	358	456
p1_3108	PPWD1	52	9	14	21	23	18	1	16	9	0	0	0	18	8	8	0	0	17	0	0	8	12	74	20
p1_2611	NOP58	59	5	18	70	15	87	42	14	27	62	17	0	39	7	29	17	28	2	55	147	56	25	126	122
p1_3161	PROSC	28	79	26	84	45	47	58	32	18	28	49	21	41	51	103	33	42	10	55	26	30	240	128	150
p1_2844	PDCD4	71	0	74	128	12	127	69	46	42	108	30	22	80	67	35	40	193	107	50	88	28	124	301	69
p1_1253	DYNC1LI2	86	113	81	129	66	179	89	177	100	68	59	76	58	59	70	159	199	130	63	191	225	279	454	581
p1_3110	PPWD1	60	30	74	0	27	169	51	129	58	66	14	19	97	30	18	31	57	29	67	187	75	116	73	317
p1_1990	ISOC2	67	37	32	18	51	67	93	24	22	25	3	38	25	13	31	1	122	13	37	29	28	198	248	150
p1_1005	DAZAP1	55	12	30	32	19	53	57	15	37	37	65	66	45	21	29	0	51	13	12	74	14	133	74	50
p1_2107	KRT19	193	16	24	78	19	84	34	60	110	23	70	29	88	38	54	41	150	86	73	44	11	335	221	150
p1_2393	MTA1	47	29	36	80	90	106	132	123	104	74	112	66	97	82	60	185	164	23	149	148	50	278	434	466
p1_1236	DRG1	63	21	7	60	25	145	24	28	115	24	37	49	49	36	29	73	108	106	53	13	61	153	224	216
p1_3039	PPID	18	14	13	41	82	62	37	77	45	56	11	44	50	41	5	86	55	131	43	96	23	157	306	145
p1_3262	PSMD5	67	47	95	67	9	65	87	44	90	118	98	28	76	27	16	8	110	29	23	46	41	152	156	259
p1_1320	ELAC2	32	4	0	41	0	25	83	0	38	0	0	0	0	0	33	0	2	2	33	0	0	23	70	0
p1_2373	MRPS23	60	72	27	124	91	93	79	118	243	43	77	22	95	18	29	20	53	109	94	87	48	234	154	302
p1_4465	TWF2	121	105	80	149	103	141	66	228	186	149	220	42	109	132	72	25	124	131	122	75	119	253	546	577
p1_991	CWC27	96	75	102	45	92	99	206	47	105	130	86	65	140	110	101	189	382	119	231	149	119	577	992	977
p1_4572	VARS	26	17	38	18	10	15	36	0	13	13	1	48	74	3	16	0	10	0	40	10	8	61	36	54
p1_4692	ZMIZ1	84	69	91	116	62	102	45	61	59	11	86	132	88	74	21	51	53	34	29	108	80	292	395	336
p1_997	CYRIA	50	118	215	124	93	173	56	164	70	47	84	71	146	72	58	118	187	123	96	164	24	328	1019	567
p1_3717	SAP30BP	18	16	63	41	24	45	67	15	68	14	5	6	47	29	41	1	48	2	32	52	28	27	50	56
p1_4519	UBR5	35	69	12	31	42	6	34	80	73	24	66	37	39	50	51	0	0	0	79	29	52	35	4	101
p1_2354	MORC3	125	118	89	135	43	81	104	54	128	78	63	63	112	48	112	111	230	170	177	326	36	270	523	619
p1_1251	DYNC1H1	13	19	0	22	0	38	57	0	34	25	30	0	2	43	9	9	38	6	0	96	40	12	110	57
p1_2408	MTAP	6	38	70	102	1	189	43	85	27	81	0	9	23	39	41	73	159	59	61	111	9	151	437	397
p1_3492	RFC2	54	2	37	2	31	35	28	23	113	32	5	2	22	0	20	2	35	13	6	91	25	21	13	238
p1_570	CAND2	122	101	145	115	38	5	113	42	125	70	75	70	58	38	88	81	149	109	67	230	68	268	287	250
p1_2235	MAPK1	40	7	128	71	21	86	54	10	162	32	91	67	23	65	41	94	75	23	66	45	39	233	278	319
p1_1046	DDX39A	45	22	16	32	41	74	66	1	114	30	34	35	113	50	86	121	56	83	34	104	40	115	242	192
p1_4286	THRAP3	112	97	69	166	124	211	76	74	191	119	142	184	203	82	101	137	235	148	113	209	138	494	788	730
p1_2952	PIWIL1	170	97	66	117	96	79	51	165	44	101	145	119	94	35	77	97	179	106	106	114	39	153	281	591
p1_4597	VRK2	128	15	41	48	76	137	66	74	91	80	60	68	59	118	19	64	120	31	93	117	39	195	443	172
p1_1408	FAM111A	46	45	36	21	137	82	19	53	38	124	24	47	138	12	19	62	67	35	120	118	25	398	229	106
p1_3445	RBM27	57	52	60	53	24	98	78	9	49	124	59	122	46	87	18	17	98	41	52	27	93	167	474	130
p1_637	CDC42	18	13	70	43	8	89	22	43	75	24	11	14	13	0	66	0	27	32	10	28	41	50	224	54
p1_1926	IDH3B	177	233	60	126	97	146	96	77	49	113	112	92	143	44	54	212	234	80	124	182	86	259	448	533
p1_2945	PITX1	67	38	42	68	32	52	54	16	59	15	17	27	40	13	28	77	153	10	73	110	26	235	255	137
p1_1217	DONSON	113	5	44	80	18	30	35	31	85	43	41	49	33	1	10	19	59	24	23	89	50	21	113	211
p1_2701	NUP50	127	180	68	187	29	361	72	110	147	214	132	207	217	203	141	92	276	116	207	227	63	678	810	250
p1_2097	KRR1	32	27	13	24	1	136	13	8	19	21	0	46	0	22	23	27	12	25	5	0	0	67	24	10
p1_737	CEP295	182	191	99	129	99	182	127	123	175	124	126	127	87	89	108	167	215	143	113	286	204	438	889	994
p1_1310	EIF5A2	16	43	59	152	80	222	194	89	120	116	106	180	84	110	21	83	226	151	85	195	53	405	835	469
p1_4255	TFAP2D	84	119	117	57	85	96	56	76	185	250	105	44	74	99	110	148	174	108	49	67	128	293	546	185
p1_4444	TUBA4A	73	36	60	81	71	166	103	38	46	73	124	22	58	96	68	97	70	74	55	104	30	196	506	255
p1_3396	RAPGEF2	81	44	54	38	41	46	117	22	130	73	81	104	65	20	79	97	107	81	45	116	115	399	220	377
p1_4662	YWHAB	77	75	98	174	96	132	175	124	184	86	43	101	160	122	114	101	230	110	74	122	81	389	727	568
p1_1611	GRPEL1	116	13	46	0	48	43	124	47	98	24	94	20	26	5	5	27	18	0	30	119	39	72	135	55
p1_3625	RPS3	46	0	46	14	30	15	17	28	55	0	15	19	27	6	59	0	14	15	20	11	42	7	120	62
p1_3318	PURB	95	73	84	77	15	118	130	63	43	83	61	36	65	53	32	179	157	81	49	64	22	287	374	279
p1_3694	S100A16	87	105	101	37	123	21	153	46	122	137	103	82	30	108	7	48	173	87	4	93	22	297	291	320
p1_2339	MLF2	48	42	35	60	24	32	30	13	79	86	90	44	37	32	27	50	109	87	20	0	35	133	103	136
p1_2073	KIF4B	98	45	44	59	54	74	144	68	119	84	115	50	180	97	42	203	202	69	106	58	16	258	525	533
p1_3205	PSMA5	26	15	29	41	28	62	64	22	87	51	45	21	35	7	1	0	1	30	7	36	2	56	1	27
p1_749	CGGBP1	136	97	54	151	56	57	62	48	84	83	127	106	23	41	30	105	173	137	71	105	99	156	344	439
p1_3111	PQBP1	8	111	99	59	34	72	110	54	58	72	167	52	35	45	25	23	96	57	31	34	81	194	393	226
p1_4650	XPOT	7	70	36	42	6	79	89	13	83	33	12	22	26	16	0	64	6	15	47	41	22	10	131	40
p1_2662	NSUN5	55	41	122	23	44	148	74	80	119	83	116	99	134	93	124	182	124	109	238	194	48	481	753	598
p1_3143	PRMT1	50	19	46	36	16	13	1	2	58	7	5	35	31	0	3	0	36	0	10	1	7	18	51	86
p1_305	ALDH7A1	42	63	12	25	18	170	28	30	47	56	19	23	13	44	22	38	117	23	5	21	43	101	357	250
p1_3128	PREP	67	100	108	106	68	160	98	93	143	288	177	62	117	139	111	174	136	66	31	133	131	238	414	461
p1_2342	MLLT11	108	74	49	85	75	58	92	17	41	102	87	45	68	53	79	70	78	65	135	133	67	277	522	205
p1_3728	SARS2	113	59	105	84	26	54	84	76	107	36	110	120	85	28	64	76	101	30	80	109	151	142	190	170
p1_3188	PRPF6	29	0	40	23	57	33	78	25	56	80	95	27	14	38	35	16	70	6	0	72	20	36	135	95
p1_3380	RANBP2	61	44	4	13	27	40	79	6	25	7	38	0	21	23	13	24	5	18	23	12	0	58	46	117
p1_4362	TPM2	84	90	17	6	43	28	46	54	61	50	39	44	66	45	0	1	38	74	100	118	41	206	92	193
p1_2792	PALLD	148	56	47	120	7	308	90	111	91	55	88	52	54	118	77	105	149	136	180	46	98	311	726	569
p1_2849	PDCD6	43	56	48	48	23	136	45	100	82	42	51	70	130	61	94	133	114	58	106	27	44	238	371	372
p1_2321	MICALCL	122	1	9	72	64	57	22	135	131	86	52	20	45	78	17	69	35	76	34	46	46	134	407	283
p1_1608	GPX4	14	0	28	41	25	0	47	9	68	7	0	13	21	11	4	15	22	12	18	3	43	60	160	79
p1_2769	PA2G4	48	58	89	155	40	161	68	15	53	65	100	33	66	7	111	49	71	35	37	18	78	500	594	430
p1_3700	SAAL1	116	34	138	34	91	73	51	112	132	34	113	36	123	70	86	40	164	113	36	123	89	267	453	413
p1_1395	FAHD1	44	90	62	46	81	202	31	51	189	168	121	91	112	81	81	101	135	136	154	257	54	396	391	313
p1_279	ADK	125	53	95	289	76	230	169	149	305	202	261	227	139	50	87	145	433	189	161	237	95	909	1464	654
p1_4225	TCEB1	59	48	54	62	26	75	89	29	33	73	20	6	71	15	70	58	67	34	62	71	18	130	198	66
p1_4176	TARDBP	45	61	76	117	73	125	63	93	71	148	100	104	44	33	78	74	188	69	59	153	80	513	376	596
p1_1400	FAHD2A	154	132	19	130	79	22	116	51	123	35	82	46	79	89	66	36	161	118	20	143	23	114	211	84
p1_4087	STRAP	23	12	43	43	65	79	46	80	153	73	112	44	27	26	84	89	189	47	65	85	38	269	573	327
p1_3251	PSMD10	110	32	62	108	23	116	78	112	213	132	54	21	51	108	34	70	205	48	150	285	61	310	768	729
p1_3066	PPME1	185	117	31	92	38	143	232	192	40	143	123	54	95	141	26	105	179	109	121	56	109	297	401	381
p1_1420	FAM98B	102	58	34	10	20	27	15	47	11	55	30	8	48	0	0	19	48	37	19	28	52	96	135	90
p1_1776	HMCES	25	67	58	28	24	76	174	51	74	71	94	65	80	17	41	68	171	0	15	58	64	62	186	376
p1_2250	MAT2A	76	26	31	48	29	64	97	14	98	9	0	37	14	15	21	4	1	24	140	60	9	71	148	67
p1_4053	STAG2	58	51	108	18	52	93	131	37	37	29	29	20	39	33	25	35	61	47	52	129	19	97	274	469
p1_4061	STAT3	39	28	80	41	58	29	74	37	89	74	87	45	27	80	22	56	46	98	91	64	20	433	269	320
p1_4021	SRRT	18	35	24	80	0	27	27	33	23	0	53	23	46	10	0	0	7	16	20	159	20	234	154	121
p1_1331	EMG1	80	6	13	51	0	1	35	5	33	0	0	23	13	14	8	0	51	7	0	31	10	36	49	80
p1_4576	VASP	36	4	4	45	43	49	31	14	79	70	82	112	63	31	66	85	48	67	20	45	47	217	360	223
p1_1844	HNRNPK	64	29	66	46	48	0	32	58	46	37	8	42	2	8	1	37	10	0	20	0	79	98	228	43
p1_631	CD3EAP	42	36	57	77	40	52	89	25	49	80	64	6	52	47	77	25	81	54	39	63	3	107	204	34
p1_358	APRT	142	65	81	123	58	164	43	80	103	150	67	87	153	109	178	103	77	82	21	215	100	116	367	411
p1_4352	TOX3	75	49	101	74	50	98	52	147	96	46	158	125	99	136	66	39	93	21	113	136	39	336	601	307
p1_2416	MTHFD2	48	51	69	47	13	24	14	13	68	59	2	53	38	11	36	30	55	67	40	56	42	138	199	97
p1_2743	ORC4	31	5	24	92	14	113	50	3	87	10	24	41	40	7	27	25	13	29	3	119	0	122	79	71
p1_1038	DDX1	59	20	36	69	150	193	40	30	79	42	44	31	3	104	0	0	14	40	0	41	15	119	303	350
p1_1661	H1-10	114	18	27	120	16	50	85	63	103	49	132	54	71	26	74	21	288	34	102	138	38	138	268	397
p1_404	ARPC3	25	13	41	37	58	106	118	1	28	80	46	0	24	80	6	30	18	13	44	74	40	147	184	71
p1_643	CDC45	110	35	91	34	2	66	49	9	108	9	31	9	36	53	34	0	36	3	31	45	14	6	140	70
p1_2165	LRRC58	47	65	13	126	1	83	61	16	22	70	9	0	12	46	42	16	113	1	42	76	62	263	146	133
p1_4363	TPM3	101	23	14	54	39	102	60	58	62	106	81	35	162	31	38	66	118	11	107	40	75	169	248	266
p1_1708	HAT1	73	7	17	56	53	64	24	46	107	60	111	110	43	59	79	84	229	41	30	179	26	476	1015	299
p1_1074	DDX5	67	6	66	57	1	15	156	52	71	47	27	11	58	29	72	25	24	64	139	184	89	109	411	116
p1_2457	NAP1L1	161	25	0	41	16	0	49	28	32	53	87	60	0	74	62	22	28	102	19	1	31	9	87	56
p1_3117	PRC1	93	23	12	11	24	74	30	50	49	65	37	28	81	2	66	45	41	52	38	1	13	28	118	88
p1_2664	NSUN5	41	119	70	41	13	150	31	164	202	23	89	185	59	52	46	123	193	74	97	258	59	235	536	450
p1_2225	MAP2K3	73	57	22	25	17	111	75	102	46	78	49	33	59	30	28	44	46	86	94	68	49	236	279	187
p1_4542	UPP1	59	42	97	83	50	147	114	84	109	144	73	70	57	34	93	150	201	108	93	106	64	267	406	450
p1_4575	VASP	87	40	18	13	23	35	50	14	100	4	7	29	67	29	2	22	65	32	20	34	66	93	290	232
p1_615	CCT4	50	7	0	0	17	35	44	45	67	58	5	0	19	21	36	0	16	12	0	6	37	3	52	87
p1_3218	PSMA8	54	31	84	55	38	124	75	37	108	118	99	108	93	91	53	53	142	135	23	1	9	232	407	321
p1_555	CACYBP	46	25	8	4	21	15	53	0	8	24	0	14	45	19	23	68	52	69	34	0	8	73	391	177
p1_3697	S100A6	117	100	110	129	105	208	190	48	97	119	195	50	119	85	28	45	190	134	96	58	147	209	408	248
p1_1398	FAHD2A	20	31	24	120	32	129	45	46	52	85	28	93	2	68	65	50	105	38	11	62	90	226	291	308
p1_4482	UAP1	108	97	35	188	45	125	117	47	188	53	94	2	148	13	41	33	98	47	141	133	36	227	518	375
p1_2775	PABPN1	17	24	19	50	47	17	34	7	43	25	15	4	79	11	80	36	44	34	105	94	57	111	201	332
p1_1525	GATAD2B	96	57	26	14	62	29	107	21	70	50	58	28	62	20	41	43	140	90	9	81	31	252	401	232
p1_2336	MKI67	88	19	75	119	114	89	178	142	55	85	126	81	123	72	98	162	344	93	83	161	18	179	749	263
p1_878	CPS1	202	6	153	59	30	87	97	71	19	126	23	22	38	102	81	163	206	83	96	79	46	158	309	499
p1_3179	PRPF40A	7	7	19	0	17	26	33	0	25	51	1	68	22	0	1	0	44	0	0	84	27	87	24	8
p1_2396	MTA1	80	67	65	61	48	85	56	91	264	51	97	117	92	50	63	50	347	112	89	97	107	229	177	435
p1_2334	MKI67	96	37	72	101	31	152	32	56	85	113	71	83	36	30	29	23	112	43	94	361	36	274	337	338
p1_1458	FKBP5	133	63	58	13	64	96	25	36	108	75	16	37	30	1	1	58	122	33	56	46	45	234	561	161
p1_3019	POLR3C	86	14	10	35	1	58	49	17	8	10	39	1	20	1	14	1	10	0	43	1	23	125	76	30
p1_542	C5orf51	80	73	83	94	77	127	87	125	68	50	97	10	82	15	90	102	350	77	175	167	58	511	495	731
p1_4540	UPP1	62	68	29	25	40	36	49	25	122	6	74	26	26	22	54	136	140	53	144	112	54	263	281	363
[truncated: 2,630 more rows]

## Sheet: Table S4
sgRNA	Gene	WT1T6un	WT2T6un	WT3T6un	W1T6un	W2T6un	W3T6un	P1T6un	P2T6un	P3T6un	PW1T6un	PW2T6un	PW3T6un	WT1T6cis	WT2T6cis	WT3T6cis	W1T6cis	W2T6cis	W3T6cis	P1T6cis	P2T6cis	P3T6cis	PW1T6cis	PW2T6cis	PW3T6cis
p2_450	EXO1	587	573	766	422	219	308	532	241	270	244	222	369	333	449	536	163	166	210	251	142	159	154	311	80
p2_457	EYA3	366	348	558	487	492	236	548	190	343	254	279	277	383	313	416	291	284	377	459	321	350	283	485	297
p2_927	RAD17	334	223	165	221	156	219	141	82	273	114	261	126	233	188	113	144	202	95	65	29	0	90	192	129
p2_532	GADD45A	608	515	382	560	391	416	602	349	306	319	289	258	471	443	604	382	229	470	345	456	294	407	881	394
p2_459	EYA3	824	606	418	597	665	471	1030	476	395	479	365	556	589	440	532	590	453	639	646	569	598	712	704	460
p2_1197	TEN1	765	550	668	571	483	521	1030	335	701	387	519	317	696	383	485	510	343	559	347	350	247	407	398	169
p2_1183	TDP1	522	768	530	671	589	524	1018	654	559	400	235	432	531	467	756	597	393	654	645	617	443	497	1025	562
p2_758	NUDT1	490	522	702	365	536	501	696	328	497	263	177	434	371	345	638	381	446	582	587	285	305	604	633	248
p2_501	FANCE	888	802	1107	788	999	708	1345	833	788	566	836	675	866	577	993	833	596	1203	875	889	950	1316	1557	777
p2_816	POLA1	95	147	152	38	37	89	42	26	80	42	57	38	43	45	114	27	28	90	3	8	77	169	201	62
p2_239	ATF2	940	904	838	1174	734	474	1209	705	764	619	699	542	589	688	794	641	360	750	1076	832	560	735	1021	491
p2_186	NTC	591	642	652	974	518	549	1127	663	566	283	314	422	601	711	640	583	407	629	749	587	737	345	552	740
p2_419	ERCC1	365	255	291	221	203	214	133	159	307	190	205	119	381	112	136	51	41	112	111	35	76	81	122	127
p2_1174	TADA3	178	235	214	248	91	193	239	72	264	107	63	109	219	201	198	152	74	174	197	59	84	132	168	254
p2_405	EME1	307	338	353	142	246	183	398	130	307	279	198	146	158	274	205	132	251	157	388	134	171	242	349	242
p2_639	MDC1	510	628	500	587	441	406	650	423	566	441	272	292	576	294	405	248	411	346	584	565	695	682	861	634
p2_1018	RNF168	652	528	362	707	539	251	739	416	473	405	506	400	684	377	589	684	278	567	1959	1413	1039	1796	1852	1035
p2_1029	RPA1	542	465	383	505	529	260	738	340	584	351	255	303	536	277	428	467	383	296	285	302	215	339	265	211
p2_717	NBN	766	416	452	451	455	477	586	429	512	293	482	364	314	261	314	72	120	86	72	112	109	134	183	105
p2_125	NTC	778	700	553	882	540	478	894	392	600	619	419	596	674	749	551	556	453	647	723	632	408	804	782	606
p2_475	FAM208A	613	413	542	538	453	418	586	406	256	355	342	406	446	365	461	348	368	367	430	197	157	375	289	286
p2_756	NUDT1	473	572	418	372	339	345	738	350	374	259	394	346	492	411	383	438	237	363	786	341	317	503	650	377
p2_1128	SMC1A	257	260	204	131	79	120	29	64	138	98	54	95	148	196	285	65	152	106	24	84	17	150	71	166
p2_105	NTC	554	529	623	603	548	292	807	620	479	384	371	295	510	423	630	474	344	478	390	603	404	498	632	250
p2_1146	SMUG1	403	413	549	345	331	294	775	536	617	325	579	321	583	387	646	439	288	578	627	584	451	686	643	373
p2_441	ERCC8	595	653	571	663	666	489	678	520	352	397	332	367	665	237	441	467	275	258	192	197	207	260	171	285
p2_968	RAD52	535	392	505	484	515	252	625	369	382	223	350	277	328	346	666	347	313	277	496	323	462	359	526	297
p2_139	NTC	691	656	844	731	691	459	745	665	428	560	474	664	584	428	643	664	600	661	807	540	342	788	847	456
p2_287	BRCC3	642	549	546	820	723	401	719	526	764	401	363	434	553	380	521	626	655	561	916	775	825	1054	1128	635
p2_889	POLR2H	360	199	384	154	334	171	100	109	272	116	120	70	334	145	333	175	164	179	153	147	274	234	265	148
p2_575	HELQ	625	589	801	556	675	664	843	530	315	340	428	380	509	495	864	624	505	696	541	350	434	534	720	480
p2_592	HMGB2	611	579	578	561	678	522	692	428	721	301	378	505	520	371	698	598	632	674	877	604	322	681	1159	534
p2_1259	UBE2N	492	323	505	251	243	349	349	142	481	180	212	189	362	137	207	93	90	63	138	61	14	88	181	184
p2_674	MPLKIP	641	628	806	733	654	483	861	403	332	302	347	360	511	664	511	599	480	717	808	550	520	704	743	417
p2_1076	SETX	628	370	443	464	546	340	589	294	569	294	361	395	400	234	554	397	325	317	374	393	239	445	555	403
p2_745	NSMCE3	291	296	381	339	96	55	319	98	359	194	76	86	260	258	357	182	72	195	96	40	82	148	253	187
p2_127	NTC	627	372	707	700	697	518	920	668	659	527	547	467	863	553	778	446	519	851	749	560	491	630	1005	680
p2_967	RAD52	571	672	602	501	467	363	873	442	395	282	319	314	539	556	592	563	430	524	625	670	517	482	547	312
p2_498	FANCD2	491	534	574	427	270	413	460	361	457	402	287	365	175	197	308	144	96	199	174	153	127	225	219	268
p2_300	CCNH	509	271	229	116	31	56	125	158	217	95	64	49	276	149	245	111	23	30	50	61	20	161	90	44
p2_134	NTC	911	539	784	732	671	584	1026	721	669	617	863	612	821	605	750	763	501	756	796	953	654	1047	1208	739
p2_907	PRKCG	829	557	669	647	369	501	1265	554	496	440	405	336	691	539	485	379	351	540	992	658	355	705	833	311
p2_1223	TP53BP1	527	666	692	390	511	338	785	375	428	296	397	283	654	450	393	375	355	394	538	362	305	516	641	323
p2_1305	WDR4	422	278	490	192	39	119	147	151	274	107	171	136	226	190	325	87	56	173	78	101	2	107	210	376
p2_623	LIG4	529	309	240	232	598	206	558	272	316	281	251	200	405	286	203	400	413	338	541	343	379	350	471	169
p2_547	GTF2H1	462	434	491	551	531	292	805	295	263	335	266	369	471	338	745	337	336	255	540	323	242	324	657	353
p2_1255	UBE2B	449	473	628	444	372	368	728	444	533	361	429	359	476	380	687	514	428	451	371	469	437	443	701	599
p2_344	CNOT7	902	539	751	705	623	576	829	689	737	628	549	599	733	586	614	566	636	632	550	751	511	829	637	570
p2_727	NEIL2	398	452	564	585	617	378	830	293	234	223	224	429	498	487	482	305	462	540	624	528	489	403	703	530
p2_1280	UIMC1	660	674	810	859	533	512	956	558	772	484	509	540	772	627	836	755	373	794	823	562	596	910	751	491
p2_880	POLR2C	272	214	169	79	85	89	58	16	185	91	26	81	206	157	338	95	41	142	22	30	45	103	54	113
p2_318	CETN2	763	595	520	604	451	486	899	476	640	357	500	447	821	350	529	450	432	645	420	372	459	841	729	498
p2_896	PRDX1	696	617	536	607	519	387	1191	366	581	368	265	541	766	622	680	592	351	623	666	439	474	615	761	514
p2_140	NTC	774	687	939	1139	581	584	1025	551	576	451	659	493	760	398	746	766	355	848	801	528	434	971	1186	517
p2_349	CSNK1D	512	332	360	282	281	298	497	233	407	238	207	242	245	296	285	308	280	296	369	213	143	220	467	59
p2_965	RAD52	449	308	453	736	490	380	965	359	382	219	260	355	457	280	523	557	358	417	791	392	141	518	853	390
p2_976	RAD54L	592	632	457	472	532	348	646	304	452	282	235	402	537	429	372	421	399	355	569	481	601	791	748	430
p2_435	ERCC5	639	531	723	623	434	355	884	382	197	396	318	357	417	285	474	311	131	349	316	152	178	322	232	362
p2_1081	SHLD1	290	389	418	459	393	279	359	286	380	218	248	266	259	480	634	590	308	307	241	257	139	326	457	262
p2_981	RASSF7	675	437	403	547	462	623	650	433	609	216	382	336	528	365	332	605	263	628	500	487	499	635	503	383
p2_1025	RNF8	624	347	384	373	432	201	561	315	274	260	371	284	630	362	342	399	356	369	436	457	367	499	547	617
p2_313	CDKN2D	393	651	415	728	495	396	660	277	321	146	241	315	389	419	452	229	301	443	356	407	190	565	591	322
p2_859	POLK	624	596	591	706	565	652	1023	536	594	637	513	311	563	432	534	570	454	839	369	217	259	361	431	195
p2_1275	UBQLN4	541	467	547	390	279	466	649	329	379	163	225	180	468	335	555	209	171	366	704	309	361	374	395	233
p2_551	GTF2H2	478	178	151	382	247	317	292	158	311	48	143	171	277	110	164	262	150	246	142	115	131	154	560	175
p2_289	BRCC3	553	442	568	425	479	352	557	337	354	453	330	430	404	335	558	340	250	354	683	428	489	1159	768	382
p2_638	MDC1	717	497	706	481	599	617	720	435	531	431	318	326	385	225	630	452	378	417	813	513	340	599	843	634
p2_113	NTC	930	793	703	936	762	483	1307	810	513	687	521	455	693	757	659	582	365	936	960	771	622	608	648	679
p2_236	ASF1A	546	555	540	710	590	393	1010	636	688	512	576	453	561	458	603	473	441	568	594	318	492	605	683	556
p2_201	ABL1	489	392	424	496	348	362	533	316	622	448	285	362	470	337	460	428	260	414	333	333	291	589	668	528
p2_988	RBBP8	372	348	345	115	193	200	314	181	88	58	199	178	199	71	261	77	97	57	267	149	80	138	135	177
p2_995	RECQL	497	678	914	1099	697	641	970	575	615	537	272	329	426	477	773	666	622	536	652	504	542	609	577	503
p2_438	ERCC6	706	591	834	497	624	418	878	439	441	232	448	339	311	454	343	307	237	336	225	118	169	209	164	239
p2_876	POLQ	577	212	506	160	310	255	265	291	227	232	221	198	372	319	301	247	212	374	268	332	218	320	274	260
p2_1304	WDR4	435	220	241	95	170	109	163	64	330	145	139	42	318	115	240	30	141	59	187	85	114	146	186	56
p2_588	HMGB1	347	232	97	171	65	72	71	35	271	83	107	41	286	201	120	93	73	123	98	19	12	26	95	64
p2_1342	XRCC4	567	719	512	667	504	446	675	535	490	458	417	384	504	404	400	592	330	605	495	448	455	707	658	492
p2_939	RAD23A	260	274	379	363	185	134	335	234	282	227	119	177	229	151	268	246	141	120	306	264	344	259	185	169
p2_1312	WRN	711	489	800	583	622	398	1061	375	497	301	305	349	709	449	632	345	340	590	812	388	374	563	712	532
p2_157	NTC	536	511	624	979	332	691	794	504	540	373	532	405	619	507	618	631	413	624	412	445	358	705	593	533
p2_224	APEX2	398	303	248	255	230	250	333	155	128	155	101	218	335	282	306	179	185	288	281	164	253	292	344	284
p2_1012	REV3L	521	379	496	242	268	412	681	289	481	328	165	274	339	264	300	247	197	361	85	50	143	205	222	267
p2_1070	SETMAR	709	678	605	923	674	573	1392	516	342	517	643	611	743	640	523	411	555	659	823	458	531	796	1195	558
p2_707	MUS81	211	315	330	334	313	251	507	240	502	152	225	180	216	255	308	177	237	194	270	200	170	247	225	105
p2_387	DLGAP5	405	578	555	652	732	606	767	535	422	415	283	431	684	464	701	744	418	730	466	383	486	728	541	506
p2_807	PNKP	234	84	139	126	140	79	174	65	86	47	110	143	199	93	162	85	58	141	143	134	24	121	336	133
p2_214	ALKBH3	497	480	393	581	581	477	774	361	487	314	471	480	491	335	391	493	408	446	424	322	325	678	747	310
p2_464	FAAP20	565	346	494	233	508	116	306	343	213	311	233	273	351	262	266	254	224	104	211	88	215	234	473	313
p2_1120	SLX4IP	733	643	502	688	1551	419	911	693	682	450	751	353	632	469	446	618	364	619	692	528	587	590	1074	587
p2_469	FAAP24	413	198	230	239	314	179	167	230	295	143	161	139	263	91	89	101	54	62	45	134	33	75	117	35
p2_902	PRIMPOL	507	830	627	528	632	640	656	367	587	515	437	363	227	284	468	86	134	277	814	649	694	701	542	503
p2_688	MSH4	575	620	720	647	499	480	966	452	552	248	197	469	548	446	691	505	440	572	824	397	424	492	410	546
p2_985	RBBP8	442	428	195	242	300	314	336	333	259	253	198	188	258	253	158	107	115	222	128	246	165	297	355	154
p2_662	MMS22L	221	219	197	113	136	101	61	92	147	97	99	67	246	103	195	102	74	128	39	153	63	54	66	24
p2_1325	XPC	503	622	719	594	437	438	871	482	429	363	608	557	509	381	679	520	350	612	468	333	261	381	440	439
p2_175	NTC	655	683	728	832	746	665	1094	714	869	475	483	541	693	870	631	599	517	951	881	797	763	965	1074	646
p2_1271	UBE2V2	463	510	444	380	413	301	413	321	371	251	229	227	420	317	262	328	296	280	212	243	101	258	147	247
p2_1240	TRIM28	655	374	576	325	304	240	513	316	142	155	527	225	406	301	410	223	327	305	174	214	107	278	336	276
p2_690	MSH4	709	1041	866	931	914	759	1346	728	690	456	789	547	874	675	1056	916	819	1116	1025	741	579	824	1127	437
p2_860	POLK	679	767	692	553	758	466	858	630	556	528	491	361	697	599	638	486	502	694	360	310	284	482	398	265
p2_992	RDM1	521	583	491	653	532	567	618	564	542	659	627	406	492	562	569	566	269	568	547	586	507	833	1016	388
p2_1270	UBE2V1	661	477	456	885	423	562	1386	491	579	364	500	369	699	376	403	584	252	327	291	184	239	215	389	250
p2_785	PARP2	660	515	766	696	504	643	941	499	774	607	483	501	632	362	541	603	438	642	403	739	500	746	664	480
p2_430	ERCC4	500	412	329	366	285	239	348	229	317	156	271	193	357	250	248	128	213	223	89	86	37	147	170	98
p2_1263	UBE2T	366	355	312	340	238	276	355	127	494	166	148	164	212	200	176	74	16	62	3	51	118	127	89	150
p2_166	NTC	299	311	582	297	351	122	560	336	456	241	245	186	342	270	237	359	264	346	416	212	344	464	429	257
p2_205	ABL1	596	537	473	486	516	355	638	289	290	223	298	368	613	363	470	312	254	582	540	405	274	640	751	443
p2_721	NEIL1	639	795	577	633	542	480	715	385	704	418	517	453	617	593	665	613	438	572	535	490	691	822	719	342
p2_255	ATRIP	290	157	271	145	313	122	72	60	123	134	146	72	292	129	284	93	207	120	18	76	51	43	146	155
p2_496	FANCD2	533	471	459	274	314	213	366	169	364	234	240	231	300	250	344	137	91	138	84	51	27	101	112	101
p2_1069	SETMAR	507	497	543	815	460	363	441	464	298	272	326	349	527	406	614	507	334	546	515	461	318	465	569	549
p2_1196	TEN1	395	153	188	263	253	239	220	219	207	233	116	147	310	128	351	156	206	215	46	129	47	92	146	81
p2_171	NTC	636	512	873	692	779	545	997	514	482	665	604	361	773	544	606	567	577	561	825	428	644	784	1294	433
p2_264	ATXN3	408	326	264	337	525	176	620	329	381	216	525	219	280	160	449	434	343	328	344	348	316	429	700	357
p2_763	OBFC2A	857	681	842	783	622	478	1062	691	529	509	518	385	745	518	654	412	493	692	818	663	531	612	772	638
p2_1267	UBE2V1	266	259	386	196	252	154	243	177	132	178	252	285	202	162	220	239	229	363	78	116	136	132	207	256
p2_1041	RPA4	550	451	657	537	358	494	411	326	259	292	287	278	443	412	412	388	241	441	495	289	336	377	671	282
p2_1001	RECQL5	455	318	507	465	360	372	367	149	365	197	317	207	509	209	373	335	204	244	197	232	314	477	494	323
p2_971	RAD54B	579	624	488	566	577	508	696	270	409	487	352	519	621	356	438	542	452	508	727	553	468	951	955	502
p2_730	NEIL3	808	683	878	653	662	569	977	546	568	715	516	509	802	583	775	694	697	539	1026	513	480	1042	777	483
p2_1222	TP53	441	619	556	482	484	362	804	293	391	234	314	373	350	540	654	564	513	403	274	229	223	490	441	483
p2_607	KAT2A	267	220	445	485	347	270	354	311	333	102	249	268	327	234	341	267	282	386	380	357	382	399	590	269
p2_1185	TDP1	350	276	296	339	203	214	399	252	173	106	100	120	192	226	260	324	190	267	219	231	177	416	303	133
p2_293	BRIP1	706	412	489	507	363	314	746	318	594	480	416	248	239	184	237	152	77	216	184	86	93	194	198	223
p2_488	FANCB	511	373	443	466	359	272	628	380	374	211	351	152	232	234	238	51	35	84	328	194	46	171	207	197
p2_189	NTC	957	709	956	618	788	608	1113	621	485	501	532	450	862	304	730	380	542	812	1022	801	615	747	1116	451
p2_1103	SLF1	432	481	585	764	301	333	945	418	419	459	502	300	311	321	444	362	252	367	346	171	248	291	532	269
p2_1051	RPS27L	550	597	472	688	569	414	803	453	313	312	322	392	520	629	376	488	387	580	774	290	410	630	836	399
p2_895	PRDX1	427	430	382	519	456	294	665	434	258	258	398	411	305	424	485	353	478	275	487	388	444	376	514	328
p2_194	NTC	798	578	577	634	773	584	1095	545	397	455	402	424	728	730	556	511	443	881	625	464	443	573	1027	374
p2_124	NTC	484	582	501	658	608	438	972	595	384	459	429	382	562	358	549	438	491	577	553	507	298	862	571	563
p2_897	PRDX2	282	257	330	256	203	256	426	310	294	246	258	112	288	214	216	218	213	301	405	296	61	179	362	319
p2_108	NTC	943	715	995	1192	802	673	1672	612	795	590	1025	688	939	590	1061	891	569	890	1275	770	668	963	1532	801
p2_891	POLR2H	506	619	773	578	428	372	529	322	486	214	272	209	531	557	369	287	380	553	454	576	492	672	753	373
p2_1020	RNF168	646	646	932	768	976	460	1472	651	430	182	418	642	588	805	1007	803	729	791	1869	1822	956	1278	1563	913
p2_735	NHEJ1	611	393	472	573	458	364	734	471	684	328	215	402	529	143	559	613	314	443	437	556	404	506	559	513
p2_1166	STRA13	470	210	389	295	178	170	345	236	302	69	164	200	297	137	249	195	124	201	223	279	76	247	218	224
p2_316	CETN2	565	546	537	668	513	507	713	623	493	468	489	390	357	338	563	585	482	402	298	621	263	639	615	382
p2_694	MSH5	546	546	607	646	390	394	605	432	434	393	234	394	642	340	618	371	391	640	456	583	536	494	346	591
p2_739	NONO	636	481	359	364	402	317	575	255	273	312	397	311	479	403	320	331	197	375	509	419	287	395	600	373
p2_103	NTC	723	499	628	873	572	516	1204	600	803	153	596	476	607	543	647	663	445	905	988	677	688	845	641	333
p2_633	MBD4	584	565	488	424	400	480	392	320	258	212	485	384	469	354	424	406	360	396	409	266	384	616	615	383
p2_1132	SMC3	139	120	218	64	99	117	37	33	107	132	64	101	51	28	145	32	85	43	5	37	30	66	90	102
p2_229	APLF	693	631	724	639	538	517	844	514	599	504	385	353	606	363	547	319	356	746	640	565	505	678	674	552
p2_455	EYA1	656	503	601	462	832	384	883	438	436	400	231	425	589	484	543	490	394	431	611	401	403	673	510	515
p2_656	MMS19	250	364	298	168	124	162	366	87	162	97	66	54	138	205	306	188	64	153	118	62	19	103	141	102
p2_1358	ZRANB3	506	701	444	786	556	459	850	487	345	393	398	294	460	431	505	682	424	567	758	522	468	645	490	252
p2_185	NTC	343	496	474	580	568	509	997	383	503	444	342	404	305	270	551	415	338	499	915	656	451	907	832	569
p2_691	MSH4	992	731	915	877	821	500	1023	504	399	558	420	686	824	486	842	689	454	672	568	471	534	586	707	672
p2_566	GTSE1	859	377	615	642	405	384	1009	365	597	301	415	478	581	383	603	456	298	534	710	336	324	582	713	520
p2_272	BAZ1B	515	336	301	333	382	266	561	284	376	304	252	235	396	223	385	226	193	276	424	250	169	157	319	474
p2_280	BRCA1	226	302	338	230	171	162	270	156	252	136	38	114	248	227	303	231	60	94	166	172	153	254	127	69
p2_1181	TDG	420	392	327	351	377	247	711	230	329	223	344	204	374	141	433	285	313	329	301	207	277	377	401	388
p2_687	MSH3	463	422	485	463	357	485	873	349	438	213	224	232	552	250	364	313	317	674	512	405	461	487	509	471
p2_1279	UIMC1	325	197	239	224	184	198	197	159	302	96	243	203	337	304	221	159	174	170	270	238	121	236	267	215
p2_500	FANCE	427	316	354	483	389	204	317	364	463	123	225	196	468	198	295	69	108	93	66	156	36	117	78	125
p2_1220	TP53	681	761	571	540	572	426	937	557	540	244	329	270	670	537	648	626	598	391	611	486	351	592	662	512
p2_203	ABL1	419	468	439	657	454	414	759	296	428	253	333	275	377	369	392	553	313	552	704	336	320	506	654	272
p2_1317	XAB2	319	282	263	199	182	205	302	147	352	136	157	158	272	279	292	247	92	153	165	75	43	118	123	138
p2_932	RAD18	609	484	648	558	475	431	972	335	461	273	417	388	376	337	528	307	357	461	281	170	171	250	503	130
p2_585	HLTF	753	601	819	789	677	597	1462	509	747	445	507	454	747	567	1005	890	412	646	1542	871	827	1246	1560	995
p2_169	NTC	648	569	554	813	717	483	1142	602	287	493	459	671	610	472	606	650	516	778	1018	585	617	689	801	859
p2_835	POLE	168	210	197	62	39	64	21	48	219	124	90	53	164	193	272	116	38	119	8	60	17	35	135	6
p2_454	EYA1	445	259	435	458	178	238	642	214	298	305	246	181	446	180	362	246	86	231	390	168	187	308	183	297
p2_590	HMGB1	462	329	403	278	261	260	378	169	422	351	197	126	415	313	350	235	162	272	598	318	371	477	426	199
p2_147	NTC	745	859	813	988	759	691	1243	1037	404	488	612	549	849	476	593	757	537	992	658	693	560	627	1024	435
p2_347	CNOT7	631	586	572	563	603	572	999	486	448	450	340	612	475	326	622	641	395	626	548	325	461	527	632	324
p2_373	DDB1	338	301	521	207	234	217	188	189	415	283	215	167	341	218	265	241	123	261	139	205	292	323	286	231
p2_712	MYBBP1A	475	329	471	257	259	480	380	218	456	267	194	158	298	276	438	158	159	414	181	189	225	489	371	280
p2_123	NTC	714	575	602	597	634	438	755	490	465	339	354	380	769	248	628	521	530	401	558	566	466	491	463	397
p2_111	NTC	909	647	665	1085	542	781	779	420	620	523	758	373	965	598	513	779	555	535	891	621	495	873	861	482
p2_1230	TP73	587	610	498	848	481	401	662	397	429	367	311	445	356	373	518	648	357	440	710	591	665	571	904	444
p2_993	RECQL	583	495	718	490	526	495	973	411	628	408	510	401	504	458	709	503	374	431	707	496	420	832	861	657
p2_724	NEIL2	680	583	501	1019	597	648	800	616	498	367	439	297	712	562	613	808	562	706	870	650	442	467	713	539
p2_1350	XRCC6	200	129	220	131	59	49	42	59	219	24	43	58	189	100	132	89	69	34	18	29	31	136	69	73
p2_625	LRIF1	510	564	480	418	641	518	673	436	338	383	276	352	655	261	778	391	459	470	437	520	337	371	652	359
p2_1031	RPA1	388	197	219	115	144	60	102	47	245	109	241	134	250	190	227	115	80	152	95	31	44	91	156	189
p2_1310	WEE1	365	393	409	62	165	100	149	77	514	29	73	126	220	239	358	51	88	134	175	142	109	110	172	96
p2_634	MBD4	579	360	609	489	623	435	641	421	524	286	317	436	437	255	636	478	441	472	429	480	427	554	624	582
p2_826	POLD2	279	560	181	170	150	146	190	172	217	128	72	131	190	335	317	180	146	88	156	157	59	129	160	254
p2_561	GTF2H5	309	557	852	810	711	469	1003	626	676	385	373	463	190	245	329	303	254	151	131	44	78	270	94	142
p2_926	RAD17	337	216	153	169	62	60	87	122	436	41	194	65	200	85	142	65	125	79	121	56	90	86	134	47
p2_295	BTG2	529	370	343	456	428	387	522	248	496	209	332	280	375	331	350	339	382	400	287	460	256	308	526	343
p2_583	HINFP	647	556	525	809	826	502	1204	661	690	470	736	407	626	498	551	834	527	426	1035	657	517	695	1176	695
p2_406	EME1	502	516	587	395	530	350	476	307	321	181	293	311	721	371	666	247	318	399	334	321	421	315	343	373
p2_530	FUBP1	464	423	597	391	340	358	410	295	332	465	336	212	364	210	449	334	194	338	237	136	162	324	514	349
p2_173	NTC	686	663	836	626	392	315	1155	472	697	394	532	415	706	235	556	408	368	410	838	652	375	446	1120	524
p2_1133	SMC5	436	260	230	343	135	359	336	127	237	115	156	215	309	169	241	169	110	241	90	87	86	201	202	138
p2_825	POLD2	415	331	455	172	215	84	258	99	279	125	126	114	135	260	232	39	183	81	68	64	55	171	91	203
p2_489	FANCB	667	491	443	409	545	302	575	310	331	264	399	272	389	199	192	135	141	203	72	91	74	126	197	133
p2_414	ENDOV	467	535	523	371	317	288	551	300	302	149	339	316	500	280	503	338	219	393	289	576	275	215	546	532
p2_251	ATR	304	176	134	65	39	65	53	74	101	80	14	81	308	122	254	27	80	107	19	50	71	59	102	183
p2_1016	RFWD3	361	225	346	114	188	76	376	70	290	174	121	117	212	97	184	20	67	27	26	31	95	65	92	80
p2_1217	TOPBP1	311	213	267	290	244	209	393	159	244	128	143	208	401	288	270	194	192	179	68	55	135	111	130	161
p2_983	RASSF7	488	405	379	469	418	289	707	350	402	189	196	241	306	447	303	309	275	344	369	487	465	473	459	198
p2_426	ERCC3	287	510	220	369	261	292	294	328	412	183	294	256	318	521	280	260	260	345	301	242	259	414	409	283
p2_154	NTC	668	838	795	907	687	429	855	570	671	418	649	581	601	517	819	537	450	611	590	737	363	739	931	575
p2_898	PRDX2	325	335	258	335	329	304	460	290	382	249	316	176	342	226	337	234	265	482	386	169	261	383	553	229
p2_818	POLB	613	680	476	863	694	923	1186	440	365	604	695	454	737	364	693	487	545	864	674	378	585	407	1027	408
p2_1300	VCP	299	221	326	110	102	217	69	70	202	73	114	49	120	194	269	74	92	121	132	116	95	98	108	9
p2_483	FAN1	420	604	499	672	465	487	626	300	247	538	388	252	157	230	476	288	144	328	212	140	187	162	206	264
p2_991	RDM1	578	507	532	515	526	301	956	323	413	418	318	338	571	510	498	364	341	655	1005	272	263	625	681	236
p2_1224	TP53BP1	628	406	707	422	547	447	816	448	480	233	543	291	547	710	669	488	620	633	647	487	399	469	785	538
p2_1215	TOPBP1	320	404	551	282	389	334	444	302	301	267	152	192	336	249	379	253	258	307	244	165	141	207	286	161
p2_713	MYBBP1A	395	401	344	250	228	227	289	205	307	151	272	209	327	434	361	120	227	258	283	371	203	309	465	168
p2_322	CHAF1A	316	251	228	234	137	105	174	20	237	105	51	179	265	192	210	84	86	118	107	28	60	52	148	98
p2_550	GTF2H2	806	789	845	1138	908	673	1482	873	540	528	391	666	968	608	932	824	686	1025	978	849	553	900	1470	903
p2_692	MSH5	568	617	620	668	740	478	960	561	397	614	358	403	727	576	529	625	489	512	615	424	352	671	784	398
p2_271	BAZ1B	456	332	211	386	292	180	252	180	163	178	133	160	337	249	285	331	163	115	227	216	102	298	331	152
p2_308	CDK7	337	201	210	64	64	99	82	26	245	72	148	106	225	198	191	64	54	62	2	32	106	192	171	28
p2_862	POLL	611	571	189	447	324	330	478	249	396	335	400	294	372	578	310	308	272	418	241	305	354	340	572	269
p2_768	OBFC2B	423	318	425	520	372	237	465	221	277	336	221	369	520	366	594	293	323	398	391	326	284	538	364	296
p2_326	CHD1L	437	508	524	434	414	385	622	487	287	293	157	439	354	428	303	368	291	302	608	368	161	362	528	451
p2_541	GEN1	604	572	495	782	537	495	828	483	740	536	719	340	495	500	541	442	321	412	544	373	406	657	932	803
p2_937	RAD23A	731	619	802	687	691	480	654	422	574	568	450	540	785	475	747	600	460	670	490	800	356	876	1000	540
p2_736	NONO	555	699	790	563	488	391	642	407	628	335	404	402	540	598	716	623	323	424	586	732	521	908	893	532
p2_112	NTC	325	374	366	405	379	372	705	348	340	397	395	286	375	223	475	342	208	422	465	341	399	298	569	208
p2_110	NTC	612	783	633	847	621	508	996	614	412	409	528	628	629	529	604	588	370	669	689	700	417	560	708	644
p2_209	ADPRS	470	494	245	384	451	301	441	267	489	251	363	225	475	263	391	418	205	349	231	280	198	309	536	318
p2_1253	UBE2A	684	520	604	658	597	477	887	421	501	454	453	362	422	276	392	597	360	464	99	187	122	184	406	96
p2_148	NTC	468	577	771	930	595	647	676	380	421	345	379	344	423	475	546	694	496	818	564	367	435	768	567	517
p2_945	RAD50	368	459	385	169	227	138	159	184	274	144	135	195	308	220	332	159	133	145	111	198	135	139	215	278
p2_616	LIG3	606	431	552	531	546	390	721	421	343	302	508	324	604	379	663	370	455	496	736	371	263	549	520	399
p2_1248	TYMS	280	225	226	34	97	1	41	44	167	113	155	125	219	92	198	74	11	67	149	70	42	135	269	281
p2_1024	RNF4	408	349	465	273	298	268	396	241	372	210	134	190	288	323	319	287	165	223	117	91	43	108	85	155
p2_135	NTC	590	620	571	652	543	698	791	445	439	352	538	277	591	499	606	505	353	934	531	611	373	427	672	341
p2_385	DLGAP5	451	627	354	425	377	312	442	473	479	344	301	190	454	288	461	414	331	362	302	325	373	526	522	249
p2_1191	TDP2	517	581	478	570	450	292	761	460	350	368	496	358	466	309	510	290	229	447	564	370	248	265	396	347
p2_630	MAD2L2	380	265	272	204	197	190	215	179	96	98	108	134	114	21	204	117	22	122	27	91	9	75	129	21
p2_138	NTC	874	625	974	957	614	546	1913	602	588	498	455	600	675	568	1039	726	549	804	915	918	590	527	745	412
p2_542	GEN1	704	492	810	766	708	637	737	560	645	332	471	578	782	300	802	572	414	447	439	572	266	429	754	1000
p2_759	NUDT1	632	820	726	872	771	491	1153	576	570	517	593	427	553	599	824	658	413	680	723	753	556	622	1140	773
p2_1294	USP1	481	354	442	419	445	310	558	213	165	264	275	298	464	166	384	223	354	464	1734	1044	641	1247	1830	1021
p2_572	HELQ	382	579	385	491	512	328	549	381	742	416	485	499	340	437	441	233	309	366	510	333	403	495	587	516
p2_972	RAD54B	444	301	467	592	279	249	661	436	323	136	371	263	457	272	374	450	277	268	712	386	432	445	463	456
p2_1002	RECQL5	736	559	886	703	480	345	1007	596	418	430	339	485	735	472	513	554	444	589	931	491	468	336	726	545
p2_962	RAD51D	289	193	201	149	153	108	147	61	314	28	202	58	157	157	117	74	71	41	153	56	65	55	193	147
p2_681	MSH2	694	604	681	531	734	469	1056	475	451	392	631	443	686	631	866	440	536	787	790	671	432	891	1289	958
p2_843	POLG	497	190	449	284	222	194	166	170	266	181	278	142	379	187	271	146	146	112	243	235	197	227	214	232
p2_520	FANCM	405	317	357	471	305	169	285	177	174	216	284	152	272	151	230	297	85	211	101	157	223	259	294	163
p2_1345	XRCC5	598	741	632	916	661	538	902	780	660	376	641	745	627	605	686	476	568	569	829	772	511	762	892	713
p2_439	ERCC6	554	495	474	348	526	389	842	398	578	376	348	429	357	241	218	284	205	153	95	102	91	74	214	51
p2_1064	RTEL1	419	316	312	363	325	328	285	223	217	165	277	202	354	348	355	253	237	334	126	138	38	130	208	286
p2_830	POLD4	484	317	470	470	282	299	589	504	427	272	376	309	467	386	341	341	198	475	373	330	333	264	386	372
p2_116	NTC	483	576	465	746	639	509	1010	561	637	299	521	548	723	825	522	718	415	537	718	591	876	645	665	458
p2_174	NTC	1253	1011	1387	1609	1666	1337	1878	1108	1034	761	1161	1113	1004	1025	1675	1471	974	1760	1712	992	1129	1112	1788	1250
p2_337	CIB1	645	546	498	423	429	447	507	426	348	288	364	381	581	404	398	453	308	501	566	434	413	392	528	292
p2_515	FANCI	659	472	372	267	307	239	440	210	292	141	173	167	263	164	119	86	246	94	105	115	80	63	164	100
p2_784	PARP1	505	372	290	369	346	277	544	381	300	162	358	210	441	341	434	378	256	357	180	278	122	269	535	365
p2_334	CHEK2	384	516	441	489	417	319	552	434	327	290	335	272	505	260	405	374	314	337	598	475	752	647	580	353
p2_1104	SLF1	871	605	909	995	651	549	921	455	508	470	384	471	569	526	774	556	390	620	209	412	296	388	332	667
p2_644	MGMT	616	385	675	447	611	409	705	412	577	433	440	459	664	285	553	325	539	552	465	473	529	616	588	846
p2_456	EYA3	512	537	636	444	448	451	537	324	418	88	375	429	388	378	429	310	181	452	323	363	382	321	470	431
p2_259	ATRX	467	528	516	656	545	462	758	498	529	338	514	386	619	235	390	475	291	486	257	239	184	286	380	262
p2_338	CIB1	493	571	380	587	410	422	956	546	556	206	382	520	408	417	568	454	444	537	774	546	375	521	706	625
p2_299	CCNH	451	251	247	80	72	58	92	96	313	198	144	105	315	128	220	161	104	75	159	70	63	178	76	200
p2_948	RAD50	291	327	210	318	273	280	311	102	373	156	104	251	225	284	258	201	164	453	163	117	64	251	124	323
p2_342	CLK2	332	220	537	261	185	172	363	266	359	217	201	230	342	203	415	309	185	294	469	377	195	369	315	340
p2_649	MLH1	525	520	410	460	482	468	698	500	387	323	478	319	508	371	455	350	363	492	367	264	302	331	364	415
p2_636	MDC1	472	534	530	568	501	322	681	405	543	159	456	244	346	271	530	302	326	378	452	456	478	367	890	390
p2_761	OBFC2A	712	658	646	699	542	728	749	537	614	515	558	404	613	477	706	663	427	747	531	652	245	551	920	327
p2_1216	TOPBP1	455	269	376	180	257	191	372	244	144	154	201	423	322	350	284	217	188	298	182	163	131	223	213	189
p2_518	FANCL	318	206	143	151	169	124	333	102	54	12	108	127	97	108	106	51	39	53	46	26	48	4	119	47
p2_388	DMC1	494	641	463	481	342	429	654	310	311	225	229	445	464	240	370	452	189	433	432	455	296	328	402	346
p2_190	NTC	833	821	648	1014	680	664	1398	605	474	474	415	453	773	820	547	687	490	961	867	823	482	899	1110	621
p2_481	FAN1	496	414	434	485	415	308	567	375	305	336	262	152	364	364	548	172	211	355	329	291	371	233	368	112
p2_1250	TYMS	262	176	255	61	51	93	91	120	229	3	111	34	146	126	135	84	85	125	29	73	58	122	208	86
p2_1121	SMARCAL1	376	483	519	557	553	379	599	392	467	325	458	428	337	323	296	277	549	299	351	326	182	356	267	332
p2_584	HLTF	692	399	531	550	706	635	926	544	527	347	364	439	641	339	516	405	549	827	282	713	524	655	872	359
p2_343	CLK2	368	302	564	405	346	283	410	319	479	190	290	151	375	171	602	275	315	277	241	355	396	304	638	400
p2_1115	SLX4	278	229	662	388	264	267	524	249	396	275	164	207	345	170	476	109	231	254	239	343	149	276	421	124
p2_577	HELQ	777	336	586	573	504	396	656	348	408	276	376	316	355	306	492	362	309	389	366	219	255	310	380	307
p2_1062	RTEL1	336	167	264	121	37	170	96	31	368	101	87	84	323	218	302	55	14	88	49	35	44	79	158	52
p2_877	POLR2C	231	270	253	135	93	150	19	40	244	2	68	25	161	165	149	97	47	150	21	40	45	58	82	41
p2_586	HLTF	839	697	911	462	542	482	1001	460	551	301	472	284	705	608	789	624	472	729	964	960	974	1108	1193	639
p2_1199	TENT4A	743	530	789	813	492	899	1120	612	564	425	651	585	728	370	766	831	414	852	1030	867	762	823	946	707
p2_434	ERCC5	526	418	449	629	392	287	580	275	424	540	230	252	283	289	282	306	131	213	149	226	191	280	227	142
p2_446	ETAA1	447	462	488	493	485	335	501	285	247	222	329	408	405	232	418	273	323	298	207	197	306	222	353	331
p2_382	DDX11	197	192	177	46	124	88	84	81	270	147	108	96	60	106	238	143	44	165	5	17	123	131	80	85
p2_676	MRE11	316	258	473	117	143	191	147	162	261	64	200	126	338	129	327	222	250	174	61	171	99	229	277	77
p2_780	PARG	260	171	227	125	119	64	343	92	202	90	130	108	191	197	290	200	63	95	181	55	115	135	204	139
p2_1204	TNP1	750	468	360	921	595	642	915	472	337	367	403	482	643	533	519	449	324	582	708	455	387	639	540	576
p2_368	DCLRE1C	570	540	540	412	558	426	662	280	653	310	212	268	456	389	560	391	308	579	585	373	531	469	525	251
p2_947	RAD50	220	210	258	245	111	170	150	40	312	74	150	127	226	233	342	173	72	114	45	65	62	46	171	154
p2_887	POLR2G	323	179	398	108	49	55	31	36	213	36	106	62	235	126	468	52	32	86	45	23	31	34	99	84
p2_997	RECQL4	555	513	475	548	375	274	938	389	515	313	362	301	516	329	644	254	269	402	559	482	525	667	977	570
p2_640	MEN1	517	464	411	537	444	440	738	275	682	375	249	228	655	569	496	393	416	466	388	324	156	523	592	321
p2_263	ATXN3	770	720	703	438	757	511	1034	444	493	416	399	313	426	565	598	549	455	772	440	376	527	523	852	393
p2_1015	RFWD3	621	514	577	455	465	410	461	342	469	230	329	323	298	227	376	181	155	139	68	132	33	68	146	212
p2_740	NPM1	723	548	470	363	454	453	512	432	478	124	493	382	515	408	612	424	375	361	850	719	711	603	721	586
p2_716	NBN	374	435	356	518	447	382	529	294	321	268	287	242	420	192	404	361	375	317	468	359	214	185	204	140
p2_1068	RUVBL2	255	167	205	89	67	115	54	36	244	36	24	103	181	73	218	118	96	31	73	17	13	88	55	238
p2_195	NTC	827	582	930	807	1010	435	1044	628	776	680	707	529	808	444	977	550	695	534	799	768	704	915	1065	555
p2_286	BRCC3	484	520	481	357	387	484	707	413	425	338	388	375	433	237	567	250	321	507	572	345	455	678	889	525
p2_267	BABAM2	630	447	634	461	448	476	945	423	413	303	199	502	476	530	557	421	301	581	933	673	739	804	658	516
p2_1277	UBQLN4	470	493	271	379	421	367	758	227	437	286	174	271	406	360	388	300	228	399	399	313	378	462	526	700
p2_191	NTC	576	621	934	536	687	741	1053	798	837	552	708	517	644	358	635	465	520	909	537	728	784	738	1017	382
p2_511	FANCG	550	562	535	529	641	327	901	386	597	374	286	340	322	228	140	276	242	180	560	349	374	333	279	329
p2_312	CDKN2D	866	539	807	598	727	427	958	580	728	462	470	545	582	474	547	622	554	693	720	541	446	869	761	787
p2_273	BAZ1B	518	545	739	498	439	535	813	352	398	476	546	387	415	494	865	418	470	487	570	351	326	554	705	418
p2_913	PRMT6	451	378	481	508	465	432	648	470	413	343	327	377	487	323	645	255	362	343	568	494	394	433	505	375
p2_1122	SMARCAL1	469	555	251	485	537	510	797	514	421	250	321	335	500	678	347	380	284	465	559	421	336	441	360	337
p2_247	ATP23	558	381	475	364	434	280	646	378	273	224	321	303	347	400	460	285	437	467	667	399	271	420	541	422
p2_106	NTC	706	373	635	525	711	476	1127	327	442	391	278	377	598	453	602	343	470	468	552	585	401	627	852	557
p2_1291	USP1	403	384	299	607	564	314	659	281	385	185	197	475	449	399	374	456	330	396	1700	888	506	1317	1162	928
p2_149	NTC	603	415	615	554	645	508	1061	573	636	301	386	474	680	472	545	456	599	599	1108	454	451	450	625	410
p2_829	POLD4	324	405	428	343	240	181	405	255	246	147	312	190	412	293	447	307	227	281	511	373	263	331	588	399
p2_1219	TP53	413	311	491	534	312	306	614	417	204	323	384	409	413	325	273	398	338	418	441	326	297	362	535	281
p2_637	MDC1	598	451	443	423	358	313	702	368	432	342	247	368	469	319	564	330	353	358	526	387	531	471	937	471
p2_1072	SETMAR	728	419	847	585	411	509	770	538	411	574	436	367	574	351	910	522	483	659	820	541	596	569	566	467
p2_346	CNOT7	567	574	635	829	641	622	924	592	551	304	558	356	473	633	658	467	519	792	444	580	439	571	839	465
p2_1188	TDP2	353	462	346	494	483	316	457	275	217	450	386	158	403	336	461	324	243	538	382	414	470	469	629	229
p2_794	PER1	674	376	495	451	653	414	857	435	552	338	420	261	760	349	530	465	450	603	434	400	458	601	496	479
p2_882	POLR2E	326	202	109	63	24	82	154	67	253	105	71	102	284	161	141	104	50	106	62	85	29	76	163	105
p2_866	POLM	646	583	552	709	391	352	818	460	652	243	393	343	437	436	398	660	322	419	459	609	381	431	502	332
p2_1092	SHLD3	592	509	509	590	441	340	385	267	374	327	441	325	533	231	479	470	295	495	387	253	290	291	405	546
p2_1297	UVRAG	704	608	748	741	639	647	976	645	854	547	497	556	722	495	625	506	516	804	814	581	753	652	620	355
p2_910	PRKDC	491	266	295	302	256	232	417	242	216	186	175	177	271	194	349	429	187	226	339	247	251	381	488	373
p2_292	BRIP1	441	396	457	366	291	327	669	258	393	236	366	164	155	189	204	71	102	128	25	32	33	84	69	158
p2_533	GADD45A	334	427	300	391	298	268	318	331	178	328	450	262	352	323	449	455	170	359	184	384	267	368	574	326
p2_596	HUS1	331	287	344	199	97	116	140	132	151	174	178	129	226	151	333	87	79	142	54	98	151	204	167	111
p2_238	ATF2	535	491	693	670	530	457	845	595	317	412	296	264	431	203	614	486	589	820	697	462	455	639	710	466
p2_510	FANCG	445	543	637	419	335	417	697	251	666	197	335	341	719	187	328	157	136	197	246	337	225	288	580	391
p2_1167	SUPT16H	129	86	202	36	157	48	25	47	147	100	11	110	97	71	113	96	127	40	68	18	17	94	74	115
p2_1173	TADA3	307	453	320	354	338	160	431	281	350	148	159	256	267	376	277	209	328	230	312	331	227	321	247	287
p2_622	LIG4	699	487	628	331	423	346	562	378	525	333	423	366	590	270	548	494	263	388	560	402	302	669	598	543
p2_226	APLF	688	379	657	505	700	396	705	466	482	341	359	336	656	581	734	598	524	439	731	374	392	563	870	790
p2_558	GTF2H4	306	161	58	122	104	62	86	48	250	42	67	107	217	202	70	107	49	88	49	44	64	56	97	116
p2_230	APTX	439	555	541	553	517	672	774	352	536	245	339	328	439	617	481	495	442	429	432	446	244	436	665	542
p2_1323	XPC	473	579	676	611	561	410	665	639	370	311	385	393	508	333	578	430	456	623	283	260	313	223	426	192
p2_120	NTC	692	875	1023	1069	566	649	1102	714	962	367	654	439	654	682	749	604	465	836	812	699	531	911	665	506
p2_653	MLH3	637	574	609	537	531	430	740	351	397	474	240	382	507	424	548	425	353	435	667	509	250	528	757	400
p2_752	NTHL1	595	698	636	714	411	462	664	410	449	443	359	321	609	574	459	504	554	301	399	467	386	727	642	384
p2_136	NTC	443	745	899	741	812	402	905	412	549	455	550	457	778	521	925	678	672	545	790	719	469	656	899	586
p2_119	NTC	761	541	507	677	563	364	711	462	471	595	340	456	564	379	611	283	598	564	762	649	470	700	710	540
p2_358	CTC1	439	379	479	393	483	446	616	369	381	179	361	136	360	387	395	389	385	270	159	200	167	298	256	72
p2_1357	ZRANB3	596	448	570	768	716	384	950	392	423	500	387	262	513	256	440	487	466	507	508	331	308	627	481	413
p2_480	FAN1	753	585	806	867	640	390	1031	589	489	443	378	341	401	364	427	486	248	354	234	227	230	212	242	185
p2_1097	SIRT1	319	406	596	290	315	426	546	336	264	240	259	250	404	260	425	308	221	530	247	149	165	285	441	188
p2_543	GEN1	577	513	547	489	493	444	617	323	573	341	514	284	213	474	419	548	341	485	227	327	320	510	848	499
p2_131	NTC	487	446	280	642	423	357	579	461	751	352	392	290	489	350	520	268	418	487	517	586	761	894	772	398
p2_611	KAT5	375	247	383	378	220	252	273	136	462	75	198	213	252	189	363	216	170	301	169	123	350	168	307	429
p2_655	MLH3	607	583	878	628	683	564	1013	335	285	498	429	677	723	513	984	609	499	625	649	565	602	757	868	779
p2_1157	SPRTN	327	261	278	247	191	169	373	210	227	149	236	213	217	251	225	207	206	210	240	126	194	227	301	251
p2_117	NTC	707	749	690	706	433	335	1057	547	508	318	612	633	485	628	576	620	462	736	938	677	405	473	1130	609
p2_925	RAD17	462	448	478	315	350	225	433	274	232	189	149	339	267	249	523	189	296	526	254	253	183	350	366	326
p2_714	MYBBP1A	393	247	264	301	191	204	445	269	401	123	196	295	282	90	331	206	224	354	247	239	94	201	326	219
p2_184	NTC	688	496	728	816	699	865	1206	541	566	457	603	634	762	488	714	435	389	834	787	792	795	718	919	615
p2_164	NTC	532	371	683	309	369	407	616	331	331	137	268	283	274	269	583	260	170	424	349	252	282	398	410	199
p2_924	RAD1	391	161	385	211	106	146	100	54	228	110	96	96	335	109	295	50	103	71	91	73	70	119	106	112
p2_1110	SLX1A	453	487	391	407	320	165	276	265	269	240	377	141	377	271	367	263	191	205	165	280	147	366	632	302
p2_1203	TNP1	335	279	415	469	507	398	554	340	315	310	442	157	351	262	425	452	330	410	312	430	415	436	394	271
p2_221	APEX1	327	254	316	57	149	151	142	67	249	107	88	80	183	157	312	54	89	95	74	156	56	138	203	191
p2_1256	UBE2B	820	495	610	494	607	457	848	445	281	325	445	490	730	533	512	292	447	421	491	472	365	429	565	558
p2_1235	TREX2	266	326	284	342	303	173	311	188	242	151	186	189	326	237	293	176	233	303	379	246	116	403	355	247
p2_1149	SOD1	295	215	249	156	131	29	32	66	305	19	47	52	208	155	235	107	100	53	59	74	130	120	57	142
p2_1284	UNG	723	503	899	700	689	685	848	554	523	351	327	363	785	427	606	709	413	811	923	651	458	944	949	553
p2_1193	TDP2	556	413	502	626	560	419	965	484	248	335	395	461	530	298	500	490	444	447	514	441	275	557	684	414
p2_697	MSH6	616	717	892	544	555	495	662	434	574	470	361	409	762	648	829	615	379	574	882	530	566	540	756	418
p2_332	CHEK2	497	379	461	508	381	263	723	375	465	323	662	362	425	428	551	382	424	366	443	503	386	500	733	471
p2_155	NTC	440	549	720	770	650	422	922	541	205	377	406	503	597	501	867	545	400	699	720	530	458	793	858	449
p2_369	DCLRE1C	524	377	385	342	346	279	529	271	357	242	254	259	456	270	443	349	223	698	555	315	304	255	392	313
p2_849	POLH	702	628	536	660	794	484	895	396	620	338	522	562	525	280	360	380	245	232	224	110	197	146	298	251
p2_601	IGHMBP2	379	354	477	298	331	404	463	405	381	251	369	275	398	327	470	433	300	485	439	398	369	422	533	410
p2_1227	TP73	765	765	919	754	741	464	1095	528	925	381	510	559	499	708	778	757	562	644	799	596	836	926	820	435
p2_118	NTC	890	743	651	428	523	439	884	481	461	396	287	206	763	532	637	384	297	461	705	429	346	697	860	177
p2_452	EYA1	662	568	452	535	432	391	465	329	203	276	456	410	491	202	429	483	370	471	381	562	274	462	454	593
p2_476	FAM208B	587	793	728	718	741	531	946	456	784	336	351	414	599	568	620	651	536	382	768	558	609	785	699	405
p2_919	PRPF19	377	137	206	82	32	78	93	43	109	92	111	62	260	60	247	156	30	66	75	60	75	213	80	165
p2_143	NTC	726	634	570	768	738	382	1064	467	443	411	493	701	776	557	722	771	444	657	1005	388	521	584	751	612
p2_1308	WEE1	249	141	226	146	118	136	219	57	157	90	149	165	252	221	211	110	180	134	229	155	104	212	113	96
p2_930	RAD18	540	449	650	498	423	488	1058	517	256	272	240	419	266	212	304	260	214	265	304	66	71	112	125	170
p2_109	NTC	564	295	589	652	539	455	626	389	572	352	458	444	550	356	649	573	273	548	597	536	350	378	733	667
p2_1353	YBX1	291	260	341	232	119	146	275	167	179	100	97	217	282	192	252	199	91	124	170	176	86	65	242	336
p2_153	NTC	854	751	649	871	1076	568	1329	591	867	525	675	557	656	612	644	849	690	759	887	728	583	793	775	855
p2_1192	TDP2	530	341	442	521	250	403	636	282	295	235	333	170	469	203	338	315	258	389	371	301	246	295	586	313
p2_863	POLL	572	440	690	442	448	541	776	382	514	253	442	360	557	476	743	387	486	612	531	398	548	1248	658	405
p2_213	ALKBH2	432	411	337	401	383	307	656	323	351	189	364	222	432	443	342	302	275	393	264	294	274	387	729	79
p2_1198	TEN1	487	367	424	281	440	315	721	215	365	252	285	177	307	256	256	219	218	240	213	147	298	258	311	333
p2_629	MAD2L2	340	457	444	309	242	334	416	222	259	213	182	149	142	166	207	86	68	177	56	47	75	18	127	119
p2_208	ADPRS	366	320	400	325	327	215	448	175	378	269	314	293	357	269	251	282	142	206	312	211	302	299	702	243
p2_161	NTC	394	356	331	533	368	438	695	450	253	343	407	275	320	328	478	316	341	387	380	422	411	498	662	454
p2_914	PRMT6	406	212	570	417	552	471	561	239	145	244	303	406	558	261	424	256	447	473	559	214	394	392	447	524
p2_693	MSH5	689	474	600	658	611	351	498	523	660	231	522	356	682	432	660	512	412	702	448	390	475	427	639	566
p2_277	BLM	551	400	410	557	447	408	643	331	397	283	325	232	274	243	206	179	225	263	301	331	163	317	547	454
p2_1154	SPO11	888	640	814	805	789	478	1192	614	690	645	567	639	799	609	532	824	597	675	872	492	669	1084	960	550
p2_875	POLQ	257	393	334	254	410	411	568	261	401	148	336	284	327	307	426	390	348	446	345	315	170	279	450	331
p2_574	HELQ	539	507	752	635	605	585	606	335	601	388	329	317	666	303	635	399	380	464	513	247	397	719	597	742
p2_856	POLI	756	553	569	705	603	639	977	495	313	270	380	365	598	434	700	446	523	973	917	780	709	824	720	492
p2_1138	SMC6	533	245	282	228	104	205	96	74	435	108	166	95	295	219	289	141	38	144	103	70	97	73	202	74
p2_304	CCNO	482	700	600	730	609	437	1030	467	604	343	506	477	419	507	591	268	383	576	689	489	457	645	950	701
p2_516	FANCL	435	288	203	260	263	221	564	128	293	139	147	157	144	231	108	92	106	45	129	127	87	96	134	417
p2_1077	SHFM1	245	207	117	151	76	157	168	85	100	47	35	78	161	205	92	74	84	68	130	187	78	170	126	118
p2_265	ATXN3	358	269	387	326	271	362	244	195	346	260	161	102	450	302	433	244	159	173	99	133	199	441	303	254
p2_121	NTC	1001	1189	1173	970	985	700	1396	782	679	587	600	735	988	813	844	751	861	1008	926	883	881	1100	1478	1012
p2_181	NTC	636	790	759	707	659	595	855	889	761	602	451	379	531	645	918	742	586	829	507	635	635	706	870	442
p2_817	POLB	509	419	348	594	592	657	742	568	333	381	515	525	502	218	444	488	539	636	393	339	387	569	652	302
p2_1118	SLX4IP	574	408	376	652	605	321	818	409	398	231	392	425	469	322	414	429	296	552	506	431	581	478	436	575
p2_881	POLR2E	273	208	353	95	141	120	217	26	255	206	74	72	140	152	218	56	101	113	104	33	79	50	56	55
p2_800	PMS1	434	540	544	682	449	667	1048	388	689	376	446	380	677	434	501	382	321	432	557	446	412	646	388	551
p2_1306	WDR4	433	146	207	199	216	246	406	217	184	194	218	248	308	193	382	187	254	313	175	209	163	213	475	218
p2_1234	TREX1	576	413	438	448	516	362	602	296	360	157	305	353	436	238	490	410	307	357	283	329	289	474	574	291
p2_936	RAD21	462	464	565	536	220	427	425	439	532	339	311	213	480	339	655	429	336	370	266	320	288	397	732	611
p2_1019	RNF168	458	403	360	328	416	259	421	260	375	308	222	216	451	216	374	282	195	692	1360	1241	702	1118	751	624
p2_370	DCLRE1C	643	701	733	761	755	497	1231	608	665	544	549	473	559	688	662	583	630	550	719	642	562	829	991	577
p2_670	MPG	260	255	278	292	302	319	269	152	222	139	100	216	303	384	430	176	106	280	415	318	197	396	279	322
p2_773	PALB2	613	523	781	430	488	356	739	434	339	397	344	337	480	467	504	376	379	365	609	420	262	633	858	295
p2_261	ATRX	722	650	520	996	692	638	1179	360	616	521	631	433	645	578	787	585	519	547	494	332	258	514	306	330
p2_1322	XPA	714	848	608	789	446	529	1242	622	343	464	459	595	636	447	589	534	334	394	351	289	366	425	428	364
p2_371	DCLRE1C	585	498	481	575	473	462	747	337	441	301	454	358	484	415	665	591	483	646	426	731	365	372	575	757
p2_848	POLG2	452	324	317	325	405	284	445	216	223	320	340	266	483	253	326	284	345	294	373	191	192	375	380	235
p2_883	POLR2E	495	222	169	208	150	109	204	72	478	98	61	85	350	284	288	189	95	193	1	70	50	103	177	174
p2_819	POLB	824	775	566	706	809	553	1057	779	693	402	526	574	665	527	667	880	590	997	875	598	494	650	1007	451
p2_837	POLE2	273	199	205	128	64	100	59	98	218	143	107	41	115	224	184	82	81	22	127	43	61	107	208	47
p2_1085	SHLD2	377	394	439	465	321	237	371	314	361	226	361	275	387	386	395	228	262	392	426	237	180	405	512	218
p2_906	PRKCG	469	404	273	358	393	239	570	418	336	211	330	343	348	249	395	409	229	458	378	294	261	522	862	456
p2_565	GTSE1	498	331	420	316	449	264	692	340	529	306	209	276	370	295	492	277	235	319	404	277	279	314	439	221
p2_288	BRCC3	679	623	603	678	671	461	977	564	644	397	453	573	651	598	608	467	506	568	1158	838	562	865	1124	863
p2_376	DDB2	485	445	365	340	397	280	513	276	444	308	143	212	408	289	489	380	285	289	409	443	306	326	344	338
p2_742	NPM1	318	274	268	272	166	248	129	128	327	113	162	269	218	236	318	263	143	248	174	354	231	496	286	308
p2_1147	SMUG1	600	390	503	731	605	338	877	473	354	421	404	430	624	348	737	628	316	625	537	418	313	589	759	357
p2_1143	SMCHD1	846	876	481	633	445	475	657	365	517	437	389	211	987	587	754	428	370	421	950	396	421	630	828	345
p2_973	RAD54L	416	373	437	317	449	263	582	157	382	321	216	353	425	376	326	208	214	354	561	233	258	348	419	542
p2_648	MLH1	607	747	890	660	658	514	984	443	659	394	606	501	427	474	754	395	417	669	398	424	317	458	534	588
p2_824	POLD1	137	130	165	89	3	84	2	17	127	3	32	55	133	96	181	52	52	57	33	25	26	15	24	57
p2_183	NTC	713	585	723	667	554	647	701	613	681	351	583	549	747	612	686	627	435	683	703	568	646	624	864	486
p2_244	ATM	384	363	537	395	426	243	579	270	421	93	250	327	462	242	369	386	111	140	194	167	204	185	379	238
p2_1153	SPO11	634	627	814	754	789	557	1051	713	649	465	547	591	512	524	612	778	579	821	781	1069	523	789	653	1093
p2_842	POLG	491	497	516	347	348	377	589	153	553	244	298	307	267	382	394	214	195	295	277	200	237	270	329	337
p2_1119	SLX4IP	528	636	473	476	467	635	1309	438	343	266	324	285	430	469	293	601	255	556	752	471	440	501	790	355
p2_1011	REV3L	477	284	461	392	279	242	296	297	538	125	212	185	324	169	278	286	170	269	117	114	181	104	252	120
p2_1106	SLF2	688	523	568	413	508	476	590	440	448	175	510	310	343	157	329	245	140	222	47	125	17	83	438	317
p2_462	FAAP100	363	327	268	232	311	165	323	163	391	172	125	211	198	247	178	174	17	26	82	144	15	117	92	67
p2_350	CSNK1D	589	760	521	500	562	579	735	408	498	242	453	399	268	354	399	412	295	634	337	485	405	527	520	386
p2_1309	WEE1	279	295	159	183	98	78	56	57	163	66	54	124	219	146	170	72	29	188	185	134	121	243	86	236
p2_698	MSH6	593	285	395	436	312	225	476	401	349	244	313	143	542	372	566	480	208	418	332	269	306	324	662	365
p2_1206	TNP1	772	770	624	864	988	497	1079	518	503	546	558	429	666	568	687	757	705	733	623	504	409	670	819	598
p2_870	POLN	549	786	334	627	546	289	930	478	561	153	461	344	586	399	583	338	352	586	672	516	410	597	681	654
p2_928	RAD17	514	365	337	468	345	137	202	316	486	290	245	564	425	361	296	334	212	205	215	255	155	280	300	126
p2_354	CSNK1E	632	545	509	631	615	573	981	679	428	273	459	238	489	360	566	613	429	577	669	420	379	619	622	297
p2_595	HMGB2	651	451	594	630	417	521	449	363	489	334	538	344	706	423	486	472	333	573	692	388	443	696	1064	526
p2_823	POLD1	272	197	312	138	166	146	140	78	168	70	105	114	241	225	324	52	108	83	31	54	106	110	214	100
p2_711	MUTYH	354	363	483	369	268	270	473	217	394	214	270	189	290	219	673	175	193	263	336	332	127	411	411	218
p2_978	RAD9A	407	165	307	135	183	150	139	119	410	56	68	165	211	208	264	147	157	91	68	135	95	134	156	202
p2_1178	TCEA1	567	614	862	595	579	676	1178	499	657	504	562	499	596	496	588	767	530	606	1052	697	617	980	1706	631
p2_696	MSH6	484	419	599	743	494	470	667	503	653	269	376	344	616	454	499	519	445	566	444	275	552	595	578	511
p2_477	FAM208B	651	403	632	643	449	601	605	459	436	287	265	383	705	264	515	546	333	737	505	443	490	430	588	512
p2_1145	SMUG1	663	521	839	710	378	341	857	500	366	293	391	335	721	552	729	348	432	454	727	476	507	519	644	763
p2_578	HELQ	625	304	341	282	433	288	544	337	310	185	193	296	451	221	349	356	163	286	342	282	264	476	362	331
p2_333	CHEK2	521	391	454	495	425	255	878	484	376	472	538	280	559	344	455	347	491	471	653	405	432	559	638	349
p2_348	CSNK1D	410	336	368	267	472	291	684	176	272	258	311	217	279	326	312	224	298	203	358	168	266	352	460	180
p2_526	FEN1	222	99	78	65	45	110	93	70	390	24	55	105	139	144	99	46	40	83	54	28	62	49	57	110
p2_1109	SLX1A	228	198	307	109	114	109	54	98	165	146	100	76	116	211	346	133	57	99	78	97	120	83	206	32
p2_1251	UBE2A	616	559	574	679	766	664	1050	558	718	542	441	501	496	354	390	372	411	424	75	189	68	144	257	119
p2_1126	SMC1A	244	239	343	112	201	174	172	151	228	91	216	142	277	223	369	102	47	74	65	168	97	191	250	193
p2_538	GADD45G	675	788	640	682	733	559	844	587	429	341	548	408	764	549	551	730	472	729	792	422	468	600	1046	675
p2_1241	TRIM28	522	336	480	287	294	216	464	223	197	146	220	280	470	398	622	398	315	434	254	163	165	365	366	253
p2_1000	RECQL4	569	429	356	445	398	342	572	418	382	288	404	471	439	584	480	354	303	418	450	475	581	572	329	519
p2_1047	RPAIN	293	240	147	145	170	53	262	187	287	71	170	165	313	161	229	211	113	140	118	75	149	94	256	171
p2_1060	RRM2B	585	315	631	543	538	414	836	401	355	503	513	351	637	475	651	543	442	539	633	290	816	406	711	606
p2_942	RAD23B	242	169	139	50	63	85	35	22	72	48	30	41	189	94	203	24	32	81	43	60	13	78	32	40
p2_540	GEN1	547	375	628	606	318	424	915	610	313	329	414	329	317	317	617	552	315	506	366	391	331	671	492	401
p2_765	OBFC2B	323	368	372	292	288	152	388	298	372	85	235	161	325	408	492	161	355	183	420	224	339	385	536	406
p2_857	POLK	545	605	600	668	513	539	997	462	407	455	364	399	486	608	496	560	318	647	159	206	137	179	432	284
p2_1090	SHLD3	446	308	343	297	429	284	470	285	202	232	246	217	543	211	408	282	261	287	334	214	250	440	352	253
p2_706	MUS81	470	525	477	351	439	424	612	363	338	380	422	219	307	339	419	234	215	207	394	266	314	297	529	207
p2_324	CHD1L	575	280	460	544	413	416	460	297	378	355	329	245	459	283	437	417	293	432	315	362	274	304	378	305
p2_699	MSH6	708	729	595	769	618	539	878	460	414	364	499	534	651	816	788	546	375	651	540	507	620	748	683	696
p2_1320	XPA	659	408	418	464	463	342	725	427	599	304	561	523	466	267	336	494	287	406	419	239	373	366	666	456
p2_487	FANCA	451	245	299	269	209	297	293	164	137	181	308	231	156	67	173	101	70	89	35	28	42	15	83	247
p2_795	PER1	699	591	660	850	549	510	958	462	710	405	275	438	822	651	693	418	451	778	727	499	532	661	715	356
p2_980	RAD9A	298	72	314	67	87	140	116	95	405	57	38	27	214	156	158	62	32	66	24	34	33	81	125	89
p2_1202	TENT4A	659	670	684	744	711	781	1278	696	602	620	846	536	750	506	778	630	599	798	1041	863	769	1024	1243	523
p2_1073	SETX	486	472	352	515	563	423	669	446	439	377	384	397	407	308	336	616	407	510	323	626	408	597	824	531
p2_445	ETAA1	500	650	538	728	761	455	1237	484	586	488	519	467	565	432	460	450	298	544	288	314	251	324	445	361
p2_1088	SHLD2	483	576	398	393	561	283	527	192	286	265	381	143	489	317	387	275	304	527	369	386	225	328	658	428
p2_429	ERCC4	523	811	529	856	656	554	863	510	435	319	441	382	521	378	405	526	336	467	334	209	262	400	444	304
p2_1344	XRCC5	290	131	207	91	120	207	249	41	367	92	173	124	233	132	297	71	89	48	280	27	78	162	204	169
p2_576	HELQ	468	311	311	192	299	310	387	186	260	246	129	250	276	175	171	213	147	203	130	159	90	151	180	273
p2_709	MUTYH	492	351	274	506	371	320	483	319	452	275	352	391	297	297	461	372	316	522	376	249	442	413	371	325
p2_1252	UBE2A	622	322	547	621	374	532	672	303	442	337	211	357	562	315	432	477	289	401	133	83	59	108	182	203
p2_1034	RPA2	262	95	217	42	103	129	37	62	150	35	180	28	206	158	127	94	27	59	22	69	30	48	305	119
p2_610	KAT5	170	428	329	171	82	157	64	62	283	57	92	50	149	364	153	166	32	65	91	41	60	59	176	111
p2_102	NTC	419	489	557	736	641	447	565	457	441	238	555	379	487	531	612	430	385	604	527	414	406	316	777	165
p2_1053	RRM2	205	318	294	211	90	147	105	107	119	54	153	77	329	246	166	194	122	230	88	150	82	105	303	142
p2_361	DCLRE1A	969	837	945	912	767	776	1161	552	700	442	789	446	543	556	635	591	510	471	658	493	709	551	976	687
p2_327	CHD1L	494	483	366	416	547	330	684	348	402	377	336	231	470	464	233	365	319	439	402	311	192	342	675	253
p2_591	HMGB1	452	443	458	349	309	234	406	319	367	383	233	325	301	408	499	340	306	383	773	685	487	877	1033	495
p2_1295	UVRAG	397	343	466	332	211	143	315	217	309	319	209	167	312	211	381	215	202	190	227	157	73	113	145	72
p2_1274	UBE2V2	348	442	346	516	435	255	418	235	584	199	146	242	289	343	372	320	267	323	157	97	265	183	239	190
p2_144	NTC	757	537	484	725	633	660	934	646	476	531	438	842	755	591	640	546	568	825	539	587	825	815	1130	660
p2_602	IGHMBP2	440	450	601	465	546	412	577	271	387	265	203	369	372	435	461	321	270	431	414	393	371	488	482	456
p2_1096	SHPRH	932	709	965	816	879	747	1246	639	612	673	576	439	844	870	824	639	773	791	937	796	686	833	1102	479
p2_1137	SMC6	487	414	383	336	425	326	415	283	237	171	372	140	342	316	345	247	336	355	230	260	266	233	433	316
p2_159	NTC	546	649	772	817	726	578	946	481	519	487	496	543	732	348	563	591	570	638	722	740	425	559	752	419
p2_664	MNAT1	315	318	451	536	363	424	529	336	506	185	240	263	402	213	311	345	240	410	589	358	368	321	447	443
p2_996	RECQL	705	731	793	807	753	459	868	509	500	346	467	452	707	651	573	697	610	929	560	661	443	765	766	865
p2_1209	TONSL	170	220	134	89	130	217	97	16	377	87	13	90	136	124	263	18	48	109	31	49	57	155	72	79
p2_207	ADPRS	618	416	303	441	339	365	513	208	439	292	251	194	568	421	400	324	268	359	166	204	327	421	267	147
p2_335	CHEK2	559	511	492	734	675	545	763	494	560	318	430	388	577	353	677	405	446	465	556	622	412	465	724	413
p2_722	NEIL1	371	526	556	505	569	401	434	340	479	191	260	394	476	399	616	418	268	356	322	452	386	403	325	888
p2_262	ATXN3	412	400	351	343	234	169	282	241	126	331	212	215	358	302	380	219	276	271	173	165	118	423	219	235
p2_1321	XPA	673	464	481	517	614	354	797	433	441	187	381	410	307	265	240	263	213	135	169	100	64	75	125	170
p2_615	LIG1	236	327	422	125	72	103	51	83	175	157	68	106	258	205	425	121	75	166	121	182	183	206	255	89
p2_521	FANCM	366	355	411	368	417	311	621	179	525	274	235	270	353	358	323	156	211	293	481	497	387	651	431	264
p2_1266	UBE2T	380	270	420	220	248	168	276	302	205	193	114	114	224	227	314	97	65	110	35	106	85	82	116	68
p2_415	ENDOV	426	361	389	447	386	291	457	322	425	229	304	260	457	286	424	326	267	422	389	286	135	406	512	266
p2_291	BRIP1	483	468	596	669	459	519	590	525	755	301	389	534	1169	590	527	564	512	601	815	537	548	576	891	644
p2_1346	XRCC5	352	353	324	293	390	271	355	167	254	335	288	308	320	237	254	176	260	261	222	166	246	401	426	458
p2_539	GADD45G	602	610	534	671	595	536	843	427	424	282	365	492	598	631	795	445	421	695	675	550	427	963	820	588
p2_1264	UBE2T	327	370	320	350	296	250	388	94	350	208	184	188	148	250	190	65	56	82	145	20	15	118	65	67
p2_1338	XRCC3	199	198	129	65	75	78	129	63	231	125	112	53	190	66	96	73	25	139	62	44	11	86	134	86
p2_146	NTC	426	506	573	557	530	280	1054	372	515	377	375	353	385	292	538	172	436	560	645	394	507	564	454	546
p2_911	PRKDC	257	138	150	149	103	251	127	107	215	0	159	145	219	123	152	123	20	97	180	169	131	156	185	38
p2_715	MYBBP1A	454	273	407	264	85	120	181	67	405	191	163	173	300	146	350	129	96	98	295	141	99	171	250	201
p2_793	PER1	630	381	859	714	679	591	906	662	479	376	510	489	794	478	612	545	408	675	630	727	476	480	965	237
p2_484	FANCA	526	600	485	435	421	388	815	330	715	447	284	241	292	260	246	109	103	90	55	132	23	198	278	204
p2_126	NTC	591	510	675	824	469	495	818	403	340	237	351	331	659	382	769	336	393	515	566	613	528	478	828	541
p2_320	CHAF1A	362	451	295	224	182	205	201	57	150	116	97	105	250	94	304	179	109	219	175	69	145	92	202	124
p2_1278	UBQLN4	544	479	289	479	410	280	786	328	264	418	385	400	530	359	358	239	262	268	357	279	264	591	347	604
p2_425	ERCC3	386	197	279	209	170	78	204	87	289	93	53	91	148	226	188	114	122	176	94	56	113	87	29	98
p2_336	CIB1	770	504	538	1016	601	684	753	320	402	361	529	417	560	365	709	491	465	622	541	408	611	723	1067	537
p2_1050	RPS27L	331	505	526	378	334	220	673	401	332	222	392	336	290	639	448	276	318	325	369	527	279	288	574	312
p2_1043	RPA4	441	390	457	491	619	319	651	327	540	392	261	375	524	475	507	363	510	363	466	407	557	689	369	438
p2_302	CCNO	273	199	198	57	76	120	53	16	108	39	42	126	115	174	210	26	106	121	135	81	77	136	171	206
p2_458	EYA3	378	405	309	382	284	439	677	302	508	205	267	297	378	347	445	410	366	396	645	398	363	712	579	384
p2_710	MUTYH	246	321	347	209	475	183	372	234	263	196	285	203	261	194	425	232	407	247	302	339	348	421	758	251
p2_746	NSMCE3	419	225	183	138	117	224	196	190	406	82	187	158	249	136	173	186	144	161	142	97	44	53	171	148
p2_268	BABAM2	1063	977	874	818	617	614	1245	594	838	453	609	499	1034	569	768	912	518	826	1203	958	802	1319	1763	865
p2_377	DDB2	724	544	597	477	394	510	1000	327	652	505	412	244	502	401	549	477	451	500	376	352	484	406	692	639
p2_465	FAAP20	372	367	360	374	330	324	535	161	514	246	188	240	171	210	230	181	64	125	230	180	236	199	171	208
p2_529	FUBP1	543	455	475	487	342	327	623	356	549	372	375	385	249	311	294	280	218	195	283	318	256	128	278	293
p2_1245	TRIP13	538	363	380	374	360	356	352	284	245	369	288	322	577	277	372	240	198	431	236	301	176	348	401	151
p2_525	FEN1	190	109	150	134	134	79	12	28	232	19	56	129	97	124	91	107	19	13	39	77	57	76	74	10
p2_495	FANCC	334	340	373	169	268	193	216	122	345	130	171	197	218	255	258	211	114	78	73	34	92	78	123	48
p2_1156	SPO11	587	500	580	727	572	568	826	527	183	566	283	486	766	528	478	308	458	736	600	572	256	612	441	447
p2_1093	SHPRH	564	555	590	543	499	680	752	378	559	476	570	334	431	369	522	465	515	720	488	487	534	668	885	252
p2_451	EXO1	527	297	378	270	171	348	532	347	226	213	157	329	331	99	221	351	104	130	135	129	170	126	227	84
p2_645	MGMT	377	334	602	539	332	293	486	276	678	258	263	276	441	310	514	282	306	396	504	340	428	452	605	333
p2_841	POLG	215	640	560	455	497	305	749	411	500	490	325	237	420	517	457	431	465	260	428	385	204	340	471	339
p2_1226	TP53BP1	578	341	250	414	316	220	343	316	512	213	225	223	688	254	516	222	333	522	484	421	270	325	567	269
p2_1296	UVRAG	261	227	376	261	241	206	336	217	188	148	152	243	284	361	406	228	81	210	34	77	82	188	162	104
p2_1273	UBE2V2	545	501	309	499	553	263	631	440	525	249	362	271	554	318	372	530	433	430	299	116	219	253	127	208
p2_1341	XRCC4	541	484	469	615	450	252	782	481	655	263	278	359	548	518	534	471	335	522	352	340	607	453	517	492
p2_248	ATP23	699	475	518	530	469	575	890	541	541	383	375	401	487	389	638	477	362	687	759	518	436	560	525	691
p2_172	NTC	593	539	469	716	548	313	648	463	371	356	431	275	313	385	423	598	383	625	520	602	373	349	602	510
p2_1171	TADA3	662	283	525	354	242	200	457	270	236	244	364	187	671	319	660	247	408	380	410	336	289	330	369	297
p2_296	BTG2	478	902	691	455	452	416	792	353	634	447	414	292	517	717	600	454	502	634	703	328	574	525	919	370
p2_1042	RPA4	557	312	430	466	476	387	691	441	369	327	380	255	454	599	571	540	481	533	452	520	318	579	809	443
p2_258	ATRX	671	496	512	674	514	522	985	455	501	405	451	457	616	613	541	459	394	559	510	362	253	330	494	411
p2_772	OGG1	582	501	523	494	401	350	603	368	365	234	338	269	708	425	598	588	350	565	606	505	460	627	518	238
p2_389	DMC1	662	447	334	623	437	577	874	356	344	438	599	395	637	528	541	601	332	486	652	405	256	615	666	479
p2_1172	TADA3	670	513	715	365	426	306	325	226	534	242	279	173	576	451	618	347	314	297	442	318	352	364	387	375
p2_916	PRMT6	299	385	341	411	338	237	421	254	198	307	269	225	278	194	410	276	224	349	276	335	185	286	746	166
p2_912	PRKDC	380	342	297	365	198	314	266	242	320	266	341	140	303	160	421	246	175	294	385	264	238	439	577	331
p2_844	POLG	381	461	434	395	685	324	662	245	293	253	346	242	416	330	422	322	412	305	370	255	191	209	318	410
p2_200	NTC	398	393	317	281	343	270	842	293	441	244	212	314	284	193	238	252	264	503	476	353	252	424	408	404
p2_855	POLI	728	929	850	1006	771	564	1210	767	634	639	514	623	809	464	871	548	526	713	1273	995	625	1261	807	674
p2_953	RAD51B	506	547	527	670	444	319	788	421	601	312	412	362	421	182	665	171	166	281	506	521	321	640	625	407
p2_364	DCLRE1B	222	286	397	388	279	153	193	131	301	112	162	125	179	131	274	123	266	308	1041	153	140	347	412	143
p2_315	CENPX	548	229	387	222	293	225	380	292	304	320	216	183	332	76	223	143	138	141	288	264	130	361	452	396
p2_482	FAN1	580	346	386	588	474	465	597	385	375	482	459	294	361	366	325	374	232	306	300	238	179	404	269	189
p2_774	PALB2	501	415	275	315	193	182	209	124	400	163	141	136	372	275	392	219	125	181	134	165	50	226	224	149
p2_899	PRDX2	366	322	411	351	285	333	316	209	321	187	243	171	289	274	353	212	151	335	384	133	83	179	289	226
p2_325	CHD1L	512	543	514	416	422	375	1025	545	589	403	423	378	556	451	633	316	345	480	623	452	413	459	615	658
p2_303	CCNO	578	552	452	529	480	310	1040	365	416	374	430	354	661	564	617	374	391	367	535	426	444	864	657	291
p2_845	POLG2	335	214	259	238	254	206	314	150	168	185	154	144	203	237	278	98	356	161	205	154	150	126	441	254
p2_788	PARP2	216	365	251	329	219	307	349	241	408	293	163	255	199	201	291	275	176	311	298	305	294	251	421	244
p2_508	FANCG	456	380	429	495	314	253	502	235	297	237	339	115	179	213	210	73	72	78	82	226	88	177	121	77
p2_416	ERCC1	228	388	554	284	172	219	267	143	450	95	129	164	154	225	294	93	40	69	26	63	83	177	133	2
p2_1105	SLF2	438	410	374	519	511	255	540	434	344	237	301	271	377	223	330	399	260	460	342	407	198	322	480	186
p2_1059	RRM2B	637	633	704	851	781	451	791	532	472	434	527	425	635	537	833	494	486	647	523	535	240	540	713	694
p2_737	NONO	196	337	339	285	143	80	202	71	272	52	171	94	188	217	344	87	133	194	314	215	149	292	228	272
p2_241	ATF2	575	569	798	816	707	644	1122	684	408	724	518	484	712	529	545	523	574	653	523	850	560	748	716	536
p2_782	PARP1	542	476	419	446	471	339	415	283	696	350	197	450	393	289	507	453	412	285	540	357	254	393	296	445
p2_433	ERCC5	449	742	469	318	633	319	726	436	476	373	469	250	236	269	364	276	434	257	339	163	316	156	269	283
p2_1210	TONSL	250	201	372	122	250	203	232	110	113	221	22	98	156	173	188	132	166	205	90	312	104	168	109	136
p2_732	NHEJ1	340	330	320	201	185	197	368	224	140	169	162	162	303	189	350	250	175	163	202	191	144	366	349	91
p2_753	NTHL1	492	416	274	406	352	528	490	424	340	273	227	221	512	188	362	343	223	459	340	485	351	508	459	223
p2_683	MSH2	600	660	679	651	610	644	775	462	478	598	333	422	524	670	674	776	456	717	639	449	477	699	531	524
p2_1179	TDG	994	743	914	897	879	553	990	552	686	446	497	616	740	768	809	812	578	889	751	770	670	735	1073	655
p2_892	POLR2H	578	393	388	335	319	197	327	285	358	156	151	123	428	601	461	279	244	384	599	408	208	443	467	176
p2_726	NEIL2	615	426	697	585	523	441	854	310	659	353	440	380	473	473	483	542	347	410	431	392	414	644	753	440
p2_663	MMS22L	620	396	364	205	194	172	110	61	295	223	246	151	445	327	398	88	62	175	156	121	47	160	231	189
p2_846	POLG2	481	469	536	332	468	318	563	294	435	294	260	275	377	335	635	265	405	287	410	246	200	365	349	296
p2_1269	UBE2V1	302	199	203	123	130	193	182	148	331	72	89	148	233	223	203	155	111	159	85	29	36	139	123	109
p2_107	NTC	1047	820	732	881	871	877	1215	543	935	802	644	683	789	863	860	701	611	997	1141	574	881	1156	1228	737
p2_502	FANCE	339	406	255	363	235	307	410	194	119	112	231	142	197	130	108	147	81	120	118	170	95	172	214	208
p2_453	EYA1	566	549	432	618	441	471	836	465	551	454	493	454	526	381	558	404	384	590	417	559	400	545	710	349
p2_621	LIG4	684	650	759	779	664	381	1272	810	288	593	611	337	619	603	642	680	573	686	877	767	340	607	988	426
p2_128	NTC	753	348	443	591	558	492	634	480	223	325	264	346	560	399	728	529	295	485	603	455	325	727	528	266
p2_1150	SOD1	201	139	154	48	100	46	60	8	166	11	84	28	82	36	226	65	113	18	27	30	8	25	170	73
p2_804	PMS2	504	468	565	482	593	353	883	363	379	314	363	483	751	500	602	537	582	477	718	202	355	349	650	370
p2_1056	RRM2	327	55	104	54	73	108	13	43	107	0	7	84	173	54	98	15	23	102	41	29	27	44	72	60
p2_1091	SHLD3	419	415	392	503	427	230	545	346	407	286	325	337	443	327	507	429	386	451	318	318	221	488	408	233
p2_390	DMC1	898	781	909	1290	902	838	1497	655	538	548	613	677	810	616	579	720	832	1085	911	595	638	842	1042	733
p2_803	PMS2	707	601	853	572	760	596	1329	704	653	394	517	434	854	625	935	570	553	685	761	587	350	635	785	565
p2_1189	TDP2	420	340	339	371	340	241	383	322	384	149	267	190	355	192	317	350	195	264	133	76	107	55	219	125
p2_675	MPLKIP	615	622	837	757	740	518	1103	574	719	400	377	479	653	707	672	740	514	778	750	856	548	1011	842	463
p2_560	GTF2H5	545	515	473	744	789	480	709	316	736	618	373	404	321	277	452	326	252	283	143	160	119	239	182	242
p2_440	ERCC8	637	513	621	825	636	340	747	538	518	306	542	360	404	277	360	233	223	311	196	223	271	110	314	420
p2_783	PARP1	340	325	566	265	209	180	371	189	273	151	254	81	273	211	332	288	169	137	469	198	174	240	305	133
p2_1089	SHLD3	428	412	576	408	335	240	551	361	306	261	258	182	522	292	260	408	413	321	323	333	228	372	367	448
p2_1214	TOP2A	284	209	225	124	60	112	40	75	274	82	42	51	300	162	180	92	58	36	2	109	88	67	162	187
p2_1169	SUPT16H	288	291	226	49	99	95	107	56	365	146	53	123	231	207	239	20	31	52	77	46	93	122	25	45
p2_177	NTC	444	305	471	431	294	357	548	246	369	187	356	399	368	391	479	479	277	503	426	384	404	450	515	318
p2_250	ATR	375	372	402	401	218	184	375	198	245	257	269	263	363	473	464	209	318	287	179	99	22	194	112	250
p2_513	FANCI	416	464	464	193	303	153	387	178	241	118	143	200	211	143	236	81	33	59	22	32	16	90	61	3
p2_227	APLF	707	901	584	612	491	726	1183	666	641	507	414	355	718	665	604	604	491	789	1176	690	644	569	883	565
p2_580	HINFP	281	263	244	236	114	141	180	161	275	161	142	63	269	180	350	220	94	241	108	127	54	219	354	74
p2_738	NONO	371	487	588	472	429	362	460	341	422	284	365	176	504	143	344	234	307	376	673	531	389	565	618	446
p2_151	NTC	709	580	773	766	706	590	910	670	722	385	451	510	632	418	837	600	529	667	483	645	470	646	724	508
p2_129	NTC	466	634	376	487	470	394	667	275	373	242	350	357	449	425	511	340	371	503	845	277	410	373	468	456
p2_933	RAD21	394	470	247	351	361	271	275	291	354	397	138	212	455	251	311	266	250	366	470	236	248	500	572	448
p2_741	NPM1	274	315	168	147	132	74	133	102	232	83	193	110	220	221	110	119	178	33	88	77	37	94	195	101
p2_934	RAD21	319	327	208	83	70	178	69	76	317	44	52	89	317	85	342	71	54	77	34	27	107	62	56	158
p2_351	CSNK1D	514	407	664	329	319	286	521	375	355	157	276	227	306	371	350	257	242	310	310	300	399	433	447	332
p2_1261	UBE2N	412	352	353	394	233	394	409	231	485	123	168	247	204	203	129	77	97	68	23	33	11	65	167	119
p2_253	ATR	197	183	81	69	53	95	115	156	71	77	132	117	130	201	58	97	51	81	22	65	92	117	161	7
p2_497	FANCD2	556	489	514	218	373	290	500	424	365	311	240	190	316	237	356	82	88	235	181	264	338	381	351	555
p2_537	GADD45G	501	613	465	600	400	637	871	310	506	428	331	380	478	516	627	292	299	716	634	396	426	703	392	398
p2_1314	WRN	643	797	759	922	607	632	1012	643	765	489	528	434	699	499	611	602	472	474	993	505	492	615	975	513
p2_1131	SMC3	362	155	210	58	103	103	132	56	241	68	158	52	325	132	345	41	72	114	45	58	18	58	265	115
p2_228	APLF	619	840	533	549	621	395	848	541	597	193	429	397	423	493	479	381	422	653	492	407	373	391	629	439
p2_915	PRMT6	599	445	530	421	403	441	654	387	574	371	297	337	468	370	411	435	387	343	577	387	363	415	413	510
p2_966	RAD52	573	499	805	385	510	219	635	383	646	259	278	382	496	452	642	444	407	367	496	445	385	554	705	492
p2_199	NTC	720	880	621	700	706	591	964	613	339	446	646	330	600	460	516	891	582	811	899	462	642	521	1078	284
p2_792	PCNA	318	245	225	112	99	119	76	98	299	66	97	92	168	79	239	73	88	85	1	119	103	112	239	168
p2_443	ERCC8	658	599	798	560	662	595	684	494	427	363	443	542	314	311	467	349	252	287	57	66	65	76	174	321
p2_531	FUBP1	680	502	746	471	604	499	739	477	465	487	488	422	547	500	639	249	281	444	494	265	330	527	709	175
p2_871	POLN	507	527	532	636	557	430	835	440	303	392	246	355	700	444	348	440	447	574	456	483	448	524	593	485
p2_593	HMGB2	484	524	400	459	483	532	536	279	441	585	273	364	493	373	347	347	285	433	633	385	394	437	811	545
p2_999	RECQL4	232	209	98	284	223	206	314	97	117	86	106	137	234	123	168	106	110	199	505	160	145	201	325	80
p2_562	GTF2H5	337	262	272	261	287	209	212	95	287	224	190	115	173	241	197	100	127	191	133	57	12	101	246	156
p2_801	PMS2	652	510	652	896	693	439	1189	691	819	511	516	456	838	473	507	804	578	805	700	422	391	500	623	488
p2_485	FANCA	214	304	272	196	177	169	223	55	224	109	231	193	113	175	149	70	71	130	14	50	14	41	64	176
p2_1289	UPF1	220	107	161	201	47	88	108	38	119	58	25	54	181	71	123	137	40	78	73	81	17	43	38	115
p2_684	MSH3	396	529	731	466	502	366	758	412	393	263	449	351	304	422	523	482	218	401	365	439	408	402	520	213
p2_1331	XRCC2	231	153	243	183	138	64	135	75	259	53	160	223	131	114	162	51	47	65	175	73	58	83	384	175
p2_1117	SLX4IP	511	401	519	514	427	429	638	484	380	268	401	188	449	302	381	366	261	385	349	372	276	348	423	330
p2_900	PRDX2	556	337	374	377	331	291	226	138	319	164	279	147	487	347	332	191	229	203	260	139	99	215	399	129
p2_1023	RNF4	803	537	694	530	591	382	998	597	593	291	538	405	711	627	575	385	302	413	110	278	272	268	296	193
p2_491	FANCB	442	505	604	442	443	386	639	415	545	376	334	367	153	153	376	206	203	241	296	208	93	311	376	350
p2_142	NTC	1071	694	511	1022	689	479	1544	726	635	425	549	654	577	586	844	639	501	855	907	645	616	727	902	577
p2_1231	TREX1	490	325	505	443	450	353	566	336	376	237	301	322	499	377	362	451	317	564	583	246	360	458	506	620
p2_340	CLK2	312	292	298	447	220	233	297	190	247	142	182	281	321	266	545	202	352	283	254	167	97	280	570	447
p2_673	MPLKIP	349	614	437	489	517	319	745	338	281	364	376	282	422	257	487	591	379	378	568	345	202	539	417	373
p2_554	GTF2H3	446	243	264	143	236	201	158	139	321	134	95	188	397	248	325	159	113	213	122	90	211	246	92	255
p2_353	CSNK1E	606	585	399	737	402	496	540	669	454	421	448	474	567	303	523	577	449	441	490	484	577	679	633	473
p2_1036	RPA2	148	181	223	153	167	57	179	103	265	96	133	74	96	124	329	112	86	96	100	43	34	22	82	80
p2_1244	TRIP13	458	308	457	629	235	347	843	291	337	381	331	255	530	226	401	323	167	426	159	202	168	245	283	372
p2_618	LIG3	448	442	731	501	429	488	371	355	503	304	490	168	486	343	663	263	292	429	267	289	235	354	590	275
p2_156	NTC	385	505	416	701	354	315	920	503	350	586	338	398	513	386	491	536	404	640	682	694	501	661	756	419
p2_1265	UBE2T	365	322	442	374	150	270	351	154	504	139	245	102	191	124	132	13	42	46	69	37	13	68	112	47
p2_626	LRIF1	425	665	570	521	378	333	769	303	434	354	409	412	614	406	492	668	266	536	576	350	413	498	840	421
p2_1257	UBE2B	621	536	561	874	464	532	686	525	334	418	456	424	610	581	553	535	357	757	555	377	438	684	675	484
p2_612	LIG1	266	168	380	84	67	68	65	52	214	43	6	35	219	105	359	111	60	78	144	128	104	310	433	316
p2_805	PNKP	528	238	244	174	117	40	111	154	217	95	92	115	294	218	116	153	109	24	59	114	34	223	88	197
p2_1324	XPC	436	396	550	337	393	291	701	546	427	215	418	250	340	254	589	365	242	454	311	256	263	194	592	267
p2_581	HINFP	259	126	281	87	61	125	44	59	146	30	95	104	190	75	331	113	61	114	88	35	97	14	78	197
p2_1218	TOPBP1	302	185	314	103	149	58	221	79	306	37	28	54	122	267	331	79	43	63	106	106	74	74	43	74
p2_718	NBN	924	1031	993	798	685	570	860	595	534	519	602	458	889	510	656	669	374	799	761	792	404	662	692	697
p2_1246	TRIP13	443	489	273	405	450	166	420	277	273	342	340	134	387	408	373	336	178	337	284	214	243	215	532	180
p2_420	ERCC2	127	154	198	63	72	67	55	49	143	70	12	51	128	172	166	93	40	55	76	32	6	15	72	38
p2_383	DDX11	584	679	554	812	775	482	892	623	347	480	630	491	761	643	638	530	382	666	709	777	479	624	921	778
p2_890	POLR2H	550	240	382	154	208	254	224	191	372	208	261	173	406	175	368	219	145	218	301	253	261	567	390	150
p2_559	GTF2H4	325	322	297	95	196	183	152	72	285	120	69	53	92	336	195	83	91	110	55	45	37	149	98	163
p2_1311	WRN	508	481	498	610	455	452	778	397	486	297	412	234	428	236	638	308	327	477	388	403	529	639	604	261
p2_365	DCLRE1B	353	349	340	221	337	164	261	129	305	173	99	104	424	284	488	154	227	276	177	182	127	369	153	124
p2_1343	XRCC5	500	223	316	136	185	134	59	117	274	58	90	66	194	118	345	124	273	142	86	118	143	62	153	188
p2_167	NTC	350	646	660	532	411	382	671	326	375	346	370	296	397	513	779	300	227	511	538	306	428	560	554	307
p2_1292	USP1	462	450	719	424	277	343	700	311	503	289	389	342	601	249	574	368	291	419	2128	1391	808	1491	2028	529
p2_998	RECQL4	577	433	273	447	427	430	596	172	488	315	220	258	354	440	361	332	271	354	496	344	435	303	504	558
p2_1205	TNP1	467	641	651	627	661	473	815	445	364	373	464	413	566	497	566	510	356	620	573	568	264	638	656	309
p2_651	MLH1	725	282	476	475	529	274	848	381	350	393	453	356	697	512	520	444	448	567	384	336	328	285	535	500
p2_379	DDB2	370	407	423	499	455	274	566	319	345	299	293	462	422	255	502	360	307	455	425	513	287	389	540	369
p2_1326	XPC	575	427	900	756	493	475	979	484	325	334	590	266	557	457	611	662	355	511	299	349	410	348	623	296
p2_463	FAAP100	448	335	287	219	61	155	191	84	240	195	180	188	198	116	82	56	5	12	1	64	72	57	49	29
p2_357	CTC1	438	290	283	441	305	470	462	330	337	163	264	268	245	400	273	431	268	414	194	66	106	104	148	162
p2_994	RECQL	664	401	753	643	636	438	1062	416	643	431	408	475	434	360	598	528	331	603	583	476	422	460	554	611
p2_556	GTF2H4	241	193	288	78	27	130	90	33	132	26	66	90	275	279	294	102	73	127	75	26	19	74	88	186
p2_838	POLE2	192	169	156	66	66	130	38	29	310	92	42	59	94	85	247	74	63	65	11	101	11	71	97	86
p2_1086	SHLD2	503	557	409	341	340	350	303	182	349	273	244	194	359	335	307	183	142	392	126	143	166	296	295	166
p2_1049	RPS27L	527	494	292	307	328	402	450	400	228	187	348	272	385	400	394	245	294	448	329	516	317	551	550	473
p2_212	ALKBH2	457	389	371	593	262	233	874	269	350	378	450	440	418	527	417	409	319	393	634	323	286	600	474	691
p2_1319	XPA	363	575	361	349	275	463	452	500	420	121	259	266	349	142	167	125	254	112	163	97	55	79	161	87
p2_909	PRKDC	494	482	447	433	315	296	568	364	536	206	287	150	543	268	421	340	228	403	460	387	382	404	727	361
p2_689	MSH4	535	690	781	741	606	595	988	476	880	336	708	446	495	456	549	693	538	669	464	639	417	661	1262	756
p2_734	NHEJ1	565	675	557	494	683	428	807	501	583	571	460	469	473	424	652	489	390	722	834	536	537	367	682	350
p2_796	PER1	538	572	756	708	672	401	891	657	582	364	646	567	698	377	621	893	395	739	725	746	474	544	833	411
p2_1102	SLF1	700	704	733	558	680	506	911	587	560	450	589	429	602	477	684	385	443	481	328	251	273	416	409	484
p2_1335	XRCC3	293	319	425	199	126	113	152	117	200	84	116	174	242	73	245	129	125	118	47	53	62	27	103	272
p2_1022	RNF4	227	179	197	188	137	136	234	248	171	173	92	85	158	84	246	205	147	171	62	81	50	154	84	101
p2_447	ETAA1	631	451	597	711	447	538	995	492	605	252	247	436	602	444	388	643	434	603	170	151	39	203	324	258
p2_1180	TDG	527	426	466	372	343	365	682	279	500	374	335	215	477	292	338	418	338	381	401	328	272	473	420	417
p2_557	GTF2H4	220	138	385	37	54	138	161	33	204	94	126	76	178	168	253	115	16	75	59	93	73	80	147	49
p2_503	FANCE	316	298	321	274	247	207	218	204	301	225	193	192	167	145	138	45	45	106	139	178	71	170	176	82
p2_852	POLH	344	413	489	486	467	357	559	265	427	241	309	407	212	215	199	66	130	56	40	91	47	31	91	44
p2_301	CCNH	435	456	300	264	181	171	323	77	212	86	138	80	354	192	296	166	219	233	190	220	179	184	213	222
p2_840	POLE2	391	170	264	109	149	133	96	32	435	26	74	185	272	111	181	111	92	79	51	68	38	126	56	96
p2_847	POLG2	302	221	422	403	325	323	450	268	466	331	283	155	312	228	379	250	259	251	462	257	267	188	408	232
p2_384	DLGAP5	341	440	529	373	277	353	520	301	522	359	351	322	431	460	470	487	418	579	312	278	333	552	526	183
p2_470	FAAP24	364	322	422	277	205	140	223	84	221	116	189	170	240	194	195	58	70	48	14	106	110	107	255	113
p2_1010	REV3L	375	295	333	232	293	268	411	173	578	263	245	192	228	142	291	154	221	235	75	141	50	163	105	149
p2_1032	RPA1	169	227	160	128	47	112	45	52	143	56	123	93	117	199	132	81	80	118	32	39	25	44	120	122
p2_873	POLQ	574	530	757	565	489	444	874	500	446	221	355	625	706	462	661	519	330	494	625	355	262	611	518	831
p2_1123	SMARCAL1	486	451	544	722	471	360	747	289	529	569	310	350	177	394	312	281	316	323	341	139	253	324	261	280
p2_436	ERCC6	588	408	504	395	398	274	546	498	411	520	489	378	216	147	194	140	93	155	55	59	54	92	312	62
p2_720	NEIL1	643	727	407	757	480	361	777	526	454	533	491	507	504	529	487	494	375	607	906	599	247	654	967	373
p2_820	POLB	1019	927	991	797	785	602	1146	563	600	539	409	574	918	694	727	574	669	682	682	633	498	728	961	510
p2_162	NTC	572	609	420	597	784	295	885	702	746	706	433	425	538	442	614	775	567	616	664	915	530	775	767	648
p2_620	LIG4	455	308	391	298	214	287	534	255	274	174	446	303	394	341	445	347	174	318	367	410	345	430	656	276
p2_775	PALB2	338	234	339	203	257	182	446	211	285	183	291	140	223	272	497	239	137	154	371	207	152	465	647	362
p2_232	APTX	626	281	476	375	328	339	647	270	402	203	216	274	434	547	307	414	213	403	486	249	269	346	366	485
p2_215	ALKBH3	747	628	582	804	489	253	545	458	597	428	375	453	421	527	565	531	498	443	540	466	207	700	562	506
p2_776	PALB2	339	298	376	208	90	123	130	153	365	153	120	117	280	128	160	144	62	165	21	122	212	171	253	178
p2_1108	SLF2	455	343	594	454	390	338	704	432	693	281	331	284	205	276	368	144	198	112	132	131	219	80	238	184
p2_853	POLI	616	475	491	290	387	367	1043	478	593	267	386	244	462	426	355	284	469	345	899	482	367	674	756	457
p2_1238	TREX2	444	425	412	277	293	219	466	196	420	141	277	185	282	215	415	250	147	232	317	200	303	288	530	293
p2_989	RDM1	395	457	570	540	385	352	816	415	514	240	467	266	496	365	749	380	260	452	583	460	370	517	582	331
p2_339	CIB1	560	273	339	550	277	209	467	248	237	227	261	130	596	206	505	403	199	356	366	336	280	302	265	214
p2_188	NTC	720	942	644	956	770	763	1357	610	533	233	754	412	747	694	650	561	492	752	877	884	765	955	983	745
p2_1094	SHPRH	579	481	453	391	457	568	858	460	299	367	337	349	666	420	485	394	479	643	662	573	375	923	764	369
p2_1347	XRCC6	396	349	387	274	395	238	652	281	410	196	274	169	398	196	326	181	185	395	756	462	349	276	617	253
p2_130	NTC	563	742	790	774	579	631	1051	620	612	336	653	497	776	924	797	709	365	623	679	833	553	897	770	613
p2_1095	SHPRH	687	588	528	788	588	423	1027	348	509	307	514	579	526	511	453	611	393	469	642	575	448	655	875	566
p2_1135	SMC5	264	202	285	201	110	121	168	95	210	108	129	93	191	161	293	221	81	214	113	56	37	103	250	85
p2_260	ATRX	343	355	467	414	324	181	424	288	440	254	291	289	430	273	361	322	189	394	208	65	160	166	167	172
p2_396	DNMT1	464	352	246	122	174	193	143	109	321	115	217	116	316	130	341	193	171	199	257	95	185	137	258	215
p2_666	MNAT1	447	498	313	418	230	331	407	290	473	154	225	190	337	260	385	198	189	267	175	169	68	218	537	269
p2_269	BABAM2	420	232	455	401	315	284	353	197	347	136	234	251	338	352	286	398	173	260	196	350	377	346	618	351
p2_1164	SSRP1	456	386	334	309	307	283	447	250	657	180	166	295	302	247	243	269	312	258	238	417	414	334	570	660
p2_1162	SSRP1	344	200	279	271	231	103	302	169	223	126	216	108	444	266	201	184	184	112	174	129	89	246	321	114
p2_582	HINFP	210	223	149	160	117	44	38	124	482	84	21	86	210	103	196	40	66	202	125	97	64	107	113	192
p2_243	ATM	435	276	221	361	218	327	305	373	283	180	373	318	335	292	249	268	253	225	241	320	188	262	455	232
p2_1158	SPRTN	394	393	357	322	341	205	357	200	289	175	104	180	286	179	191	156	128	246	133	115	115	274	261	216
p2_356	CTC1	457	523	475	438	483	355	781	485	365	366	326	162	392	264	362	504	224	390	296	247	142	198	281	170
p2_372	DDB1	379	313	144	39	90	154	104	159	367	36	81	108	249	146	255	89	69	88	175	212	34	152	99	106
Ôªøp2_101	NTC	527	617	589	774	469	430	811	429	366	422	584	533	540	431	593	703	287	688	854	493	452	847	643	416
p2_1107	SLF2	481	492	330	422	302	310	536	192	321	263	235	284	272	251	200	221	159	213	154	116	115	118	230	52
p2_1116	SLX4	169	266	348	312	209	234	183	131	292	265	171	111	285	184	237	162	203	264	213	105	105	317	156	141
p2_394	DNA2	234	197	262	101	51	80	109	47	150	85	101	103	146	147	108	57	35	112	81	119	45	104	118	12
p2_901	PRIMPOL	576	595	838	1083	591	591	1124	627	548	372	577	454	307	231	411	412	199	335	891	690	586	599	932	658
p2_606	KAT2A	289	329	215	260	205	176	348	130	384	130	245	89	209	161	228	301	167	330	182	241	279	325	258	202
p2_869	POLN	495	320	260	333	314	287	408	317	233	152	284	285	464	249	370	180	222	317	467	337	211	281	433	230
p2_328	CHEK1	508	132	164	61	114	216	166	55	283	123	84	63	175	111	287	75	59	80	37	27	40	129	79	24
p2_1148	SMUG1	490	452	555	662	480	612	734	596	602	360	350	615	585	460	727	617	624	505	584	599	516	597	1105	697
p2_283	BRCA2	311	256	235	154	139	122	298	224	271	81	195	29	131	124	228	64	30	154	205	187	151	104	390	150
p2_631	MAD2L2	317	385	317	85	80	127	35	54	306	118	108	55	232	275	233	81	87	101	60	42	45	71	111	96
p2_1152	SOD1	297	111	217	71	114	142	61	58	261	32	148	66	244	139	210	72	50	55	31	91	24	42	174	229
p2_960	RAD51C	297	215	453	339	183	290	301	212	235	149	64	101	323	118	269	150	175	381	329	211	182	207	311	109
p2_1058	RRM2B	355	475	617	551	417	349	804	380	434	326	524	373	507	379	343	346	387	609	796	364	200	551	571	523
p2_444	ETAA1	699	468	615	562	525	429	817	334	313	287	341	290	605	310	491	186	172	377	203	130	103	260	91	273
p2_141	NTC	793	417	622	689	568	537	1052	450	588	449	438	471	860	540	782	388	437	747	953	594	519	661	702	711
p2_553	GTF2H3	283	175	334	101	79	228	207	221	253	132	58	86	263	187	409	94	84	95	260	187	74	63	263	181
p2_403	DUT	299	226	259	207	135	119	33	96	326	42	47	125	324	158	238	100	56	60	60	103	27	123	188	72
p2_1008	REV1	389	381	394	247	389	436	393	296	239	187	283	248	403	157	308	129	228	212	45	129	113	115	291	199
p2_678	MRE11	431	284	343	128	120	187	68	58	248	42	73	135	366	289	316	107	79	184	13	43	33	46	74	328
p2_290	BRIP1	479	538	451	475	481	247	714	140	478	112	210	268	93	249	168	39	55	42	46	48	53	108	70	24
p2_755	NTHL1	288	229	426	473	246	219	341	291	482	132	125	209	254	242	338	212	185	326	462	517	331	228	385	268
p2_1351	YBX1	414	359	286	331	195	179	306	198	527	152	189	160	359	406	370	139	159	301	183	249	170	281	206	131
p2_1079	SHFM1	459	318	534	317	202	99	181	156	307	155	170	151	220	255	526	201	127	142	142	107	156	155	320	106
p2_341	CLK2	249	382	349	422	100	310	261	113	204	149	136	105	221	174	314	178	125	302	183	334	177	137	328	201
p2_1057	RRM2B	551	579	531	1034	708	888	1446	821	732	523	505	472	777	748	734	685	651	674	776	898	507	793	777	652
p2_908	PRKCG	606	631	402	625	594	411	824	544	310	482	394	512	703	322	474	436	590	538	719	677	633	771	821	549
p2_240	ATF2	561	600	484	407	427	448	942	409	487	241	515	339	478	558	536	263	336	640	851	552	356	416	494	386
p2_731	NEIL3	641	621	754	752	495	478	812	499	760	475	460	421	651	633	597	570	449	748	565	493	528	683	782	515
p2_534	GADD45A	715	676	737	670	567	497	770	420	566	379	498	333	747	483	520	661	435	432	979	299	436	639	809	324
p2_982	RASSF7	506	386	443	633	598	580	983	455	351	167	315	280	519	392	509	588	221	501	1053	624	457	568	695	440
p2_310	CDKN2D	488	437	532	468	400	576	417	392	282	195	280	201	490	499	465	482	280	378	217	321	251	391	624	279
p2_1356	ZRANB3	281	403	492	417	331	380	565	402	358	255	458	255	261	256	414	344	307	475	215	423	256	202	597	240
p2_279	BRCA1	297	348	313	115	121	94	245	158	338	0	142	131	159	249	297	116	68	39	172	151	21	97	301	140
p2_1048	RPAIN	295	221	382	177	117	147	102	95	215	143	111	99	155	307	278	107	168	94	107	228	17	202	127	194
p2_888	POLR2G	329	287	205	202	74	115	61	80	198	121	116	119	148	230	235	95	18	76	43	76	33	114	156	101
p2_682	MSH2	511	353	319	315	409	267	256	163	223	441	234	259	500	347	373	173	306	281	402	326	161	397	369	411
p2_163	NTC	684	451	817	764	628	785	1149	672	286	489	531	599	647	308	798	674	432	752	860	685	542	940	978	369
p2_1082	SHLD1	494	492	489	622	508	494	588	476	697	477	415	370	493	443	397	422	347	595	478	658	373	458	545	466
p2_719	NBN	447	445	695	298	269	275	445	267	327	160	314	209	163	179	341	191	37	69	38	112	39	46	54	106
p2_466	FAAP20	431	508	364	630	322	329	616	369	379	249	409	295	569	589	314	440	338	319	625	601	560	705	1062	421
p2_132	NTC	992	632	601	1004	680	526	739	798	618	438	656	528	837	457	649	654	405	722	688	807	449	1012	853	288
p2_1176	TCEA1	611	478	330	625	437	305	740	406	398	309	351	317	501	646	366	395	393	436	377	604	431	647	934	412
p2_549	GTF2H2	311	278	359	25	159	133	45	94	252	54	120	59	308	157	361	114	81	65	19	33	70	79	206	99
p2_474	FAM208A	399	224	455	553	328	265	487	268	45	201	313	273	270	261	527	231	345	225	329	219	134	306	353	529
p2_345	CNOT7	379	502	441	565	369	232	825	350	386	191	326	339	251	334	398	497	229	263	464	149	299	477	396	368
p2_362	DCLRE1A	591	546	495	663	385	693	791	480	458	363	322	416	300	371	323	368	273	493	575	336	301	457	487	216
p2_170	NTC	669	529	702	842	626	676	1221	754	535	395	457	557	654	527	636	740	475	1017	1144	769	773	714	901	534
p2_311	CDKN2D	836	776	732	543	721	645	701	671	683	459	460	449	766	601	570	600	428	585	542	378	537	810	855	608
p2_1249	TYMS	543	522	493	662	466	327	1150	265	226	375	538	490	449	425	712	551	305	596	739	392	415	758	1117	517
p2_679	MRE11	268	318	411	111	183	135	205	76	318	137	115	31	177	213	177	74	74	135	65	53	21	66	165	94
p2_641	MEN1	351	288	245	364	290	223	499	132	476	137	105	232	478	329	313	344	300	271	295	159	173	389	196	190
p2_990	RDM1	634	518	813	951	565	473	1128	526	585	455	536	475	781	420	855	724	469	453	686	679	501	663	815	669
p2_1134	SMC5	223	243	177	129	204	240	296	153	411	75	122	105	121	192	178	70	87	130	109	76	62	187	92	33
p2_187	NTC	361	164	193	254	345	268	313	126	85	256	263	111	298	272	231	77	181	209	168	209	214	413	262	100
p2_961	RAD51D	307	355	267	187	257	256	300	267	332	125	165	126	320	141	152	142	156	315	408	194	220	287	340	260
p2_754	NTHL1	183	262	147	70	52	90	55	50	207	118	32	57	237	217	276	59	100	82	24	108	24	68	132	81
p2_197	NTC	656	723	752	873	1121	861	1409	831	697	510	665	459	871	625	1013	678	626	1191	1117	1029	602	1147	1197	760
p2_1282	UIMC1	554	704	470	516	512	549	813	334	299	268	326	343	555	494	471	342	361	619	635	447	342	454	636	644
p2_729	NEIL3	410	478	520	376	435	384	649	260	476	152	249	332	524	370	342	425	294	619	422	369	384	435	628	219
p2_276	BLM	418	545	726	556	480	400	640	454	421	260	265	343	306	322	351	279	202	437	353	304	255	463	805	271
p2_442	ERCC8	544	599	693	561	667	579	884	424	562	499	289	507	341	318	282	154	278	306	167	118	130	293	240	206
p2_1190	TDP2	624	566	564	420	349	301	501	315	455	232	407	147	495	449	418	350	215	210	271	135	153	108	360	107
p2_987	RBBP8	404	424	322	385	362	356	286	327	274	251	272	196	354	224	250	374	257	404	282	324	207	453	417	351
p2_486	FANCA	526	179	421	251	253	103	397	185	213	122	161	190	368	289	174	80	40	92	49	64	44	61	111	192
p2_667	MNAT1	336	268	266	292	216	222	351	239	218	175	254	213	355	259	316	158	171	242	180	163	85	204	245	137
p2_836	POLE	229	89	88	35	95	66	13	110	73	83	100	30	162	111	146	36	32	117	15	119	81	29	86	32
p2_954	RAD51B	567	580	551	498	479	437	449	299	512	271	397	340	320	352	346	180	161	356	546	379	352	425	624	474
p2_507	FANCF	458	553	765	473	429	440	685	314	589	320	369	379	299	257	527	112	72	92	148	90	180	268	362	201
p2_600	IGHMBP2	286	358	400	349	283	321	365	292	462	136	224	214	278	230	323	355	191	211	332	452	188	325	370	280
p2_680	MSH2	657	658	666	644	578	696	1009	510	804	692	350	436	751	691	557	729	496	680	678	525	575	758	537	768
p2_321	CHAF1A	487	273	368	195	167	144	364	96	214	93	215	115	291	298	468	129	51	219	293	99	34	225	297	214
p2_448	EXO1	551	340	331	255	342	202	306	139	264	370	266	247	237	220	225	110	115	251	392	157	172	186	384	157
p2_646	MGMT	604	552	660	713	698	523	816	461	382	318	488	510	692	446	494	498	485	493	639	541	355	563	827	357
p2_1187	TDP2	424	390	441	496	363	327	560	246	267	228	401	307	409	496	495	319	366	358	580	243	358	445	797	238
p2_1087	SHLD2	295	326	284	325	287	186	206	140	375	121	164	241	329	235	422	219	110	296	143	155	158	318	223	190
p2_150	NTC	554	463	568	687	526	390	957	398	524	220	392	383	480	421	748	558	403	654	640	308	371	452	916	395
p2_660	MMS22L	408	367	271	72	65	78	47	73	194	141	38	117	323	105	207	35	47	42	52	86	88	185	183	142
p2_493	FANCC	246	340	322	221	246	260	287	162	245	71	197	202	178	168	210	134	101	131	192	112	96	130	214	173
p2_1113	SLX4	302	259	373	229	279	216	380	158	358	67	266	150	298	88	282	91	28	95	113	232	91	36	93	159
p2_545	GTF2H1	611	468	516	774	774	346	682	474	671	541	442	657	513	442	669	549	470	549	537	465	408	657	728	1010
p2_506	FANCF	409	329	287	340	261	266	503	262	430	293	246	161	245	254	166	81	83	67	32	69	12	142	192	37
p2_359	CTC1	280	318	274	182	189	163	276	202	282	342	225	109	170	204	169	228	190	211	202	189	186	236	272	159
p2_669	MPG	393	238	498	538	415	280	523	515	393	191	304	293	352	338	478	328	377	255	465	478	251	303	485	282
p2_833	POLE	182	128	139	126	88	33	37	68	184	37	115	40	139	105	199	32	70	36	187	44	21	42	99	73
p2_522	FANCM	571	584	425	402	567	411	729	323	557	446	407	424	332	253	617	373	275	410	498	433	323	533	537	150
p2_1262	UBE2N	312	169	295	202	189	187	260	81	51	75	90	168	131	87	172	138	104	68	24	42	137	54	44	200
p2_432	ERCC5	492	469	335	546	375	468	972	388	491	172	362	419	196	178	87	141	158	141	74	20	77	57	108	77
p2_1313	WRN	487	599	404	687	550	591	683	407	303	342	259	333	399	406	467	466	334	696	564	426	377	527	548	435
p2_211	ALKBH2	598	661	649	685	483	296	795	302	487	335	426	383	558	457	415	401	278	495	680	457	299	538	342	435
p2_528	FUBP1	458	645	303	494	321	349	576	281	407	333	297	262	342	168	254	173	194	286	163	278	168	249	498	273
p2_1061	RTEL1	406	251	379	132	72	95	114	52	139	116	54	57	281	285	256	119	52	80	64	52	74	112	126	105
p2_617	LIG3	662	637	592	612	622	494	768	437	419	671	462	583	587	574	496	613	454	524	367	381	581	641	975	552
p2_671	MPG	322	319	468	317	415	378	440	229	454	302	246	224	389	252	414	290	234	311	275	388	362	384	461	249
p2_314	CENPX	318	364	486	225	293	246	346	246	233	262	176	289	245	150	340	266	147	109	279	203	238	353	586	244
p2_115	NTC	913	742	1234	1338	886	553	1753	849	797	496	781	676	972	549	1010	1207	589	1064	987	981	911	635	1158	833
p2_391	DMC1	490	500	530	495	421	416	567	474	370	309	338	337	675	391	683	562	310	510	550	501	351	519	658	186
p2_750	NSMCE4A	537	310	327	96	172	156	122	103	297	129	128	72	237	257	378	99	87	92	125	47	18	59	95	150
p2_1237	TREX2	624	623	507	544	543	382	976	374	420	367	313	337	494	497	723	497	369	539	662	557	335	350	515	316
p2_1141	SMCHD1	501	615	545	547	567	416	387	432	347	436	281	297	443	374	551	492	402	531	288	465	392	502	496	481
p2_808	PNKP	200	127	198	49	95	25	163	93	224	22	69	47	136	136	176	88	14	64	71	85	78	67	106	40
p2_769	OGG1	401	369	508	387	463	336	694	283	473	232	261	361	502	224	384	269	340	474	417	388	284	488	448	440
p2_1168	SUPT16H	281	233	427	198	95	94	124	51	387	118	252	59	327	155	411	154	118	80	33	66	86	137	328	146
p2_252	ATR	302	211	328	99	143	153	71	70	335	135	148	118	200	166	428	56	144	152	113	71	50	76	90	116
p2_964	RAD51D	377	209	82	286	92	139	60	169	202	127	123	131	260	131	208	168	45	72	20	208	37	192	143	103
p2_257	ATRIP	380	255	212	165	140	80	191	123	296	154	193	133	244	326	120	79	132	60	225	237	56	164	222	354
p2_597	HUS1	221	233	154	33	157	113	163	90	185	27	77	43	215	78	190	69	20	29	60	56	92	27	59	22
p2_1327	XRCC1	366	335	301	259	250	227	327	207	532	166	288	296	338	211	264	248	176	305	144	212	245	326	254	223
p2_677	MRE11	381	477	593	343	450	378	639	189	397	447	279	344	276	278	310	341	280	218	234	178	170	341	271	411
p2_777	PARG	178	107	177	108	73	181	142	28	80	63	44	97	156	89	225	122	63	62	139	122	65	122	35	110
p2_217	ALKBH3	458	267	398	310	378	303	559	236	457	117	315	219	314	280	274	357	214	385	235	252	230	494	375	376
p2_179	NTC	640	667	635	589	629	415	1012	600	613	280	486	596	667	352	521	404	600	491	587	604	603	610	689	354
p2_1028	RNF8	380	361	350	347	212	197	183	260	278	107	200	322	268	177	320	336	132	347	357	336	226	272	399	317
p2_417	ERCC1	494	201	348	216	165	249	215	86	245	160	193	180	244	134	333	106	107	70	91	83	78	156	238	179
p2_278	BRCA1	381	228	214	175	183	246	265	126	261	75	224	167	257	240	361	93	140	224	117	80	122	130	211	158
p2_708	MUTYH	298	462	440	455	409	473	652	370	432	344	308	271	318	409	537	387	365	393	464	315	274	571	556	370
p2_180	NTC	608	343	497	663	471	479	787	548	408	618	518	383	716	414	536	584	488	586	710	728	377	433	640	549
p2_182	NTC	387	486	371	571	584	308	755	265	193	263	371	288	316	384	351	374	391	574	492	374	337	521	689	135
p2_437	ERCC6	623	631	739	860	840	443	1383	512	520	308	509	525	297	334	367	265	397	255	249	211	197	128	390	135
p2_1175	TCEA1	521	409	890	575	545	476	911	416	701	558	504	556	518	367	570	588	430	642	918	596	451	916	950	822
p2_133	NTC	796	635	678	769	715	437	809	450	477	432	367	605	700	461	843	387	514	620	753	531	501	531	637	618
p2_1017	RNF168	691	726	637	490	691	650	745	469	680	473	445	468	949	695	864	428	517	836	316	315	236	486	570	295
p2_822	POLD1	155	59	67	23	15	56	31	39	112	10	0	58	37	71	28	18	6	33	30	12	54	45	70	59
p2_672	MPLKIP	641	341	385	322	284	319	400	231	341	203	295	235	353	367	424	486	201	353	310	266	389	277	527	408
p2_920	PRPF19	106	196	104	182	72	74	61	71	191	59	60	40	203	106	154	101	5	33	47	23	79	1	155	182
p2_834	POLE	189	240	332	64	103	57	43	40	305	76	115	7	159	197	232	120	65	110	104	53	58	71	133	107
p2_216	ALKBH3	702	656	932	1158	935	759	1059	620	648	465	803	657	1150	690	856	823	579	650	957	1170	713	741	1115	652
p2_544	GTF2H1	497	319	467	430	282	314	751	480	499	281	276	308	489	224	619	204	178	363	522	496	578	311	410	316
p2_872	POLN	457	614	659	427	510	274	576	375	571	324	469	460	451	386	405	385	339	444	470	407	390	616	901	430
p2_778	PARG	288	356	239	103	107	126	69	95	373	55	66	130	229	191	139	102	45	125	11	117	123	68	201	228
p2_1142	SMCHD1	755	507	412	528	567	298	714	311	473	179	389	358	445	261	502	273	312	383	650	261	501	345	593	386
p2_975	RAD54L	546	522	388	398	282	248	615	315	477	207	359	388	425	399	479	268	94	384	506	215	348	368	344	368
p2_787	PARP2	596	475	525	483	511	453	646	664	492	418	556	439	649	400	516	377	546	612	967	696	279	658	937	544
p2_158	NTC	534	605	605	754	733	492	1239	422	478	547	326	431	670	486	501	655	543	372	815	324	425	744	651	613
p2_509	FANCG	561	437	506	455	287	156	421	211	303	354	246	218	176	200	231	170	32	60	39	65	94	31	54	77
p2_1099	SIRT1	203	342	289	379	193	129	286	181	190	148	246	128	140	117	264	306	201	223	124	78	86	73	123	205
p2_809	PNUTS	323	388	318	250	394	263	605	236	274	198	265	255	240	475	340	335	304	379	606	277	114	201	489	204
p2_1236	TREX2	538	565	725	1239	718	404	1083	566	498	496	758	533	665	472	851	621	413	627	760	549	677	596	969	740
p2_1243	TRIP13	521	498	591	544	477	269	241	455	564	420	271	505	567	493	534	328	399	627	211	462	239	389	377	447
p2_1014	RFWD3	448	345	357	283	232	238	276	146	527	145	128	171	173	163	170	16	34	79	21	53	73	135	71	36
p2_514	FANCI	412	264	237	349	117	147	342	151	478	102	158	112	226	118	92	51	10	62	25	34	49	70	104	64
p2_428	ERCC4	280	497	161	262	216	260	271	83	419	198	152	171	244	148	245	85	102	81	89	57	83	99	55	43
p2_284	BRCA2	150	231	120	57	79	54	54	11	105	150	192	133	225	161	138	199	11	72	94	14	0	80	94	69
p2_904	PRIMPOL	343	437	376	436	353	304	401	202	402	324	136	285	289	237	193	158	177	266	497	156	335	327	466	308
p2_400	DUT	287	476	314	299	220	215	434	276	201	166	341	219	361	236	351	188	154	302	461	193	193	429	277	176
p2_378	DDB2	360	315	252	386	292	401	451	215	223	310	369	300	272	206	346	339	335	538	895	279	184	382	450	452
p2_1329	XRCC1	229	495	241	279	138	96	35	60	123	81	88	43	231	292	180	245	75	61	86	15	35	23	88	197
p2_395	DNA2	284	135	99	105	123	49	98	75	185	97	76	55	219	246	211	115	66	66	5	70	24	61	153	50
p2_1114	SLX4	128	172	179	116	38	28	194	43	210	41	97	94	99	122	126	80	52	108	52	74	54	85	92	0
p2_1254	UBE2A	656	367	461	357	426	332	534	276	316	342	282	220	343	387	364	422	252	295	79	117	74	140	154	138
p2_499	FANCD2	572	310	524	351	321	321	271	122	388	86	188	164	271	137	329	99	74	83	54	39	45	122	310	197
p2_659	MMS19	180	138	269	86	72	50	46	81	96	47	85	45	104	103	116	126	31	11	65	44	29	37	59	82
p2_733	NHEJ1	431	286	524	419	379	316	699	245	377	393	400	252	468	250	462	260	395	426	602	321	185	516	561	390
p2_1052	RPS27L	475	440	631	412	451	348	819	445	328	147	314	315	506	496	474	265	391	407	349	406	402	311	413	322
p2_1287	UPF1	368	229	284	79	90	67	46	33	396	38	76	28	159	191	208	99	69	55	77	34	34	34	55	4
p2_903	PRIMPOL	798	512	637	729	807	595	1168	665	440	234	470	417	422	517	481	470	364	280	796	692	521	438	773	672
p2_579	HELQ	408	295	428	220	184	288	380	129	327	82	140	101	190	162	259	107	131	109	291	118	134	121	140	103
p2_274	BLM	470	308	436	244	339	249	474	358	450	322	228	313	323	171	224	85	125	141	108	156	100	172	135	103
p2_294	BTG2	583	479	532	620	412	407	679	406	412	440	301	368	337	437	422	439	200	536	680	477	286	549	541	474
p2_811	PNUTS	409	253	305	282	189	136	275	175	291	69	180	202	299	373	329	270	139	147	254	247	59	161	212	235
p2_781	PARP1	735	680	624	680	617	468	907	333	583	433	554	407	535	614	597	457	524	635	673	662	316	499	921	419
p2_249	ATP23	608	453	707	373	439	466	881	509	404	520	436	330	626	283	736	467	286	525	546	651	270	753	580	532
p2_1177	TCEA1	484	329	505	295	360	388	456	257	437	331	269	306	641	478	466	275	340	475	543	293	248	480	446	421
p2_635	MBD4	460	471	335	473	435	406	691	378	307	336	400	238	505	419	319	524	449	369	321	388	381	563	424	280
p2_366	DCLRE1B	171	295	276	270	163	284	411	166	245	164	125	94	220	180	358	74	214	324	361	211	190	250	248	83
p2_137	NTC	896	664	975	1072	627	765	1580	794	676	655	600	693	808	525	912	830	551	773	1061	919	743	989	866	780
p2_1182	TDG	472	651	534	550	615	366	577	461	381	381	216	297	612	430	603	418	459	516	408	700	390	399	586	404
p2_1207	TONSL	299	175	289	57	215	197	51	42	358	84	85	138	235	240	203	123	109	83	57	20	39	102	127	81
p2_563	GTF2H5	619	509	692	972	659	557	1139	449	572	588	379	567	361	218	359	325	192	285	232	126	91	204	74	321
p2_449	EXO1	372	266	427	409	356	394	463	236	371	247	174	313	178	117	272	240	121	269	165	141	102	113	95	490
p2_905	PRKCG	715	598	548	767	700	566	1187	549	534	246	594	349	741	362	520	547	532	640	1460	636	633	602	946	414
p2_145	NTC	642	729	465	818	476	591	968	576	327	496	465	364	555	499	765	410	328	805	707	493	443	836	688	319
p2_760	OBFC2A	494	489	514	747	580	434	868	540	339	430	378	336	519	426	377	412	478	671	604	486	343	424	691	324
p2_643	MEN1	360	363	511	512	287	174	355	138	287	219	196	225	437	420	510	417	189	210	366	213	210	351	382	316
p2_535	GADD45A	544	445	385	321	297	414	416	365	420	248	311	234	420	330	480	353	285	370	583	520	253	512	478	384
p2_1130	SMC3	662	334	700	329	379	328	495	353	339	151	355	294	479	347	627	200	233	345	443	595	256	573	575	280
p2_695	MSH5	508	499	383	605	657	408	774	348	484	266	381	493	430	495	359	474	468	369	692	488	512	361	695	328
p2_282	BRCA2	334	357	191	297	222	166	204	129	315	108	55	195	265	185	303	153	189	128	104	189	181	261	81	413
p2_599	HUS1	362	329	277	108	141	166	153	142	232	72	104	66	183	258	201	74	53	117	62	102	75	57	120	61
p2_886	POLR2G	241	176	144	89	67	202	46	24	249	104	132	39	169	140	170	86	128	86	24	13	79	86	204	119
p2_473	FAM208A	415	485	570	549	206	433	630	370	598	309	343	343	291	301	388	241	189	407	354	254	216	324	286	227
p2_652	MLH3	477	502	519	536	406	354	560	332	360	277	445	281	501	474	551	527	314	303	294	344	340	640	485	650
p2_1276	UBQLN4	552	341	471	444	441	371	663	306	411	322	256	344	395	209	562	383	294	380	446	261	301	360	734	453
p2_573	HELQ	358	329	323	373	441	401	777	240	269	222	345	252	429	210	314	219	351	298	481	241	328	491	484	327
p2_220	APEX1	347	244	190	169	123	63	162	183	123	172	57	78	236	200	198	201	64	153	113	185	161	244	156	116
p2_654	MLH3	327	403	532	429	671	369	589	451	445	308	265	317	422	335	533	636	405	387	474	414	457	317	537	245
p2_661	MMS22L	257	137	225	29	124	112	19	63	155	10	25	74	170	186	182	69	73	93	6	123	28	91	31	68
p2_918	PRPF19	445	191	225	56	107	157	22	47	172	51	60	48	167	117	189	119	140	119	105	23	22	175	126	63
p2_764	OBFC2A	462	571	528	513	568	501	758	378	378	441	541	519	346	541	487	276	387	566	525	295	289	377	683	411
p2_647	MGMT	856	766	762	511	587	598	795	590	616	443	636	704	733	774	746	562	457	689	590	715	665	590	1317	637
p2_235	ASF1A	535	466	622	1038	659	704	718	456	742	504	418	596	613	321	446	671	419	686	437	448	492	621	825	658
p2_1228	TP73	408	363	386	300	455	287	603	415	490	503	232	389	682	170	415	305	252	400	399	548	318	415	387	300
p2_864	POLL	368	272	415	337	243	225	289	211	167	125	163	120	266	203	306	239	201	430	239	140	176	264	388	174
p2_555	GTF2H3	432	256	395	207	117	117	150	43	308	90	108	135	350	110	346	122	155	196	169	93	92	134	216	112
p2_786	PARP2	769	504	395	555	417	503	639	262	402	541	483	245	685	338	506	466	276	418	446	259	319	658	665	347
p2_160	NTC	426	508	722	504	479	686	1185	503	410	470	373	452	575	412	786	660	435	801	1000	402	369	535	591	279
p2_878	POLR2C	449	358	283	153	211	272	435	198	191	238	138	187	294	362	293	204	132	281	296	230	180	158	172	264
p2_1247	TYMS	277	289	262	138	111	143	114	89	168	55	245	83	303	245	280	60	49	170	69	119	41	169	198	254
p2_1258	UBE2B	329	388	330	435	416	397	710	316	389	235	279	284	324	459	297	467	319	385	462	226	229	178	552	372
p2_202	ABL1	488	378	411	506	506	296	775	395	488	249	297	401	448	268	424	501	533	423	452	442	457	611	797	361
p2_832	POLD4	254	327	314	206	291	199	337	261	214	181	269	326	396	306	413	318	107	249	302	246	210	169	271	291
p2_307	CDK7	298	253	344	197	87	197	111	86	267	109	93	152	208	246	329	163	35	135	68	74	62	231	18	186
p2_1293	USP1	481	388	488	481	543	190	598	340	498	356	576	254	464	242	466	687	424	362	1703	1243	1271	1549	2667	688
p2_762	OBFC2A	490	408	346	340	336	372	535	270	301	334	202	271	307	240	330	322	170	422	288	304	42	348	190	416
p2_748	NSMCE4A	192	176	84	209	274	125	268	118	97	38	193	179	122	93	91	215	138	182	200	201	101	240	150	123
p2_986	RBBP8	283	260	232	146	161	158	89	58	390	41	205	129	203	262	235	168	34	64	97	45	59	78	128	155
p2_1315	XAB2	220	215	151	181	84	136	75	72	169	79	119	48	178	55	187	74	102	138	109	35	37	56	35	81
p2_281	BRCA1	605	392	425	412	276	394	674	193	167	311	295	253	529	239	440	384	226	213	297	223	185	229	354	532
p2_810	PNUTS	318	330	427	359	242	244	440	139	250	216	139	197	408	297	546	136	151	186	116	141	131	247	338	191
p2_422	ERCC2	319	289	429	346	224	331	280	221	260	243	258	184	203	289	248	187	249	315	340	293	226	333	395	173
p2_1046	RPAIN	415	306	261	252	298	148	477	262	210	352	224	246	296	294	304	320	189	181	356	145	203	195	466	123
p2_504	FANCF	215	170	225	397	231	196	224	150	269	171	188	172	204	101	163	156	143	59	250	151	112	293	205	118
p2_723	NEIL1	301	179	146	135	78	126	33	72	172	144	101	38	257	103	159	194	81	85	54	8	83	83	157	76
p2_1026	RNF8	626	509	529	465	445	313	613	465	429	371	299	304	636	413	454	602	275	372	711	353	469	503	514	373
p2_1194	TDP2	339	444	371	395	386	391	565	333	374	391	253	341	513	206	325	367	304	369	495	254	310	316	361	170
p2_114	NTC	314	188	295	427	472	244	372	236	272	193	140	246	319	266	317	299	350	453	298	329	292	284	246	238
p2_204	ABL1	550	574	932	740	575	481	938	519	568	450	386	364	607	470	634	446	448	560	879	604	373	553	578	461
p2_1129	SMC3	233	166	249	265	80	150	177	156	207	60	98	100	312	277	224	219	18	135	67	48	109	60	144	47
p2_178	NTC	642	519	710	894	601	418	839	600	328	510	463	335	721	544	572	654	480	649	872	647	412	590	895	857
p2_1334	XRCC2	218	184	357	225	201	147	298	103	287	125	162	211	300	84	222	312	105	40	296	146	144	267	114	127
p2_1127	SMC1A	318	233	311	186	124	238	236	214	220	72	90	70	368	266	290	113	117	245	267	190	127	204	524	130
p2_270	BAZ1B	593	595	615	598	437	640	758	431	606	207	441	345	561	610	561	436	455	369	634	473	442	436	751	281
p2_879	POLR2C	321	255	312	92	105	251	108	34	189	74	80	94	277	210	212	33	103	160	155	62	104	85	110	173
p2_594	HMGB2	494	387	646	611	644	476	693	273	579	417	550	454	543	435	405	459	462	621	518	761	581	663	1379	567
p2_1354	YBX1	577	343	182	176	141	153	163	141	415	188	59	98	188	359	295	149	78	216	177	148	135	123	88	380
p2_1165	STRA13	575	381	736	539	302	377	449	280	274	259	430	258	449	247	355	260	149	218	313	277	259	467	695	250
p2_704	MUS81	330	297	648	474	374	522	817	301	358	303	309	322	247	307	472	292	347	501	490	242	314	293	466	324
p2_218	APEX1	344	133	193	231	72	156	145	70	238	73	66	117	213	94	223	58	81	57	67	73	160	36	230	351
p2_931	RAD18	315	353	402	507	272	286	714	372	582	253	254	262	203	232	238	204	245	168	50	76	98	67	42	91
p2_512	FANCI	502	427	347	334	316	244	462	241	528	180	120	148	194	237	201	80	62	55	84	32	84	94	66	64
p2_552	GTF2H3	273	150	111	22	39	117	88	22	193	19	105	55	142	56	80	49	28	33	11	35	47	62	107	69
p2_360	DCLRE1A	656	542	991	884	873	604	822	522	485	359	537	343	572	228	709	508	492	584	251	390	391	530	600	446
p2_380	DDX11	290	144	259	106	83	191	73	109	104	29	76	39	302	106	192	96	170	106	41	66	27	93	52	25
p2_1100	SIRT1	521	414	353	500	258	263	362	293	321	242	227	189	630	429	417	312	208	523	87	126	168	154	236	201
p2_152	NTC	615	514	669	728	405	664	834	549	454	416	369	408	741	505	405	381	436	679	836	621	485	701	511	706
p2_799	PMS1	577	755	654	577	604	605	808	687	491	343	453	419	628	397	642	375	458	499	634	758	400	625	571	541
p2_951	RAD51	376	182	209	107	154	192	155	14	171	62	51	73	172	160	209	119	104	88	91	9	94	167	167	156
p2_1301	VCP	205	223	250	134	106	77	73	31	323	84	0	103	133	194	188	74	33	51	17	61	136	117	11	51
p2_329	CHEK1	404	154	282	113	114	58	49	82	202	27	142	68	304	102	170	102	70	25	55	187	66	61	14	116
p2_1098	SIRT1	800	396	711	711	530	345	603	459	343	204	469	437	449	254	477	380	329	546	233	180	77	139	406	462
p2_1006	REV1	383	473	478	607	493	355	659	239	447	377	311	352	236	348	195	210	131	119	49	31	82	94	152	171
p2_627	LRIF1	482	528	532	470	417	466	835	394	241	371	350	214	451	245	521	355	209	401	483	311	358	439	647	415
p2_317	CETN2	517	488	379	848	458	475	821	503	475	244	270	559	435	380	501	368	382	433	757	429	522	320	503	875
p2_1078	SHFM1	461	269	516	267	219	135	483	198	268	201	153	158	235	341	385	200	109	141	211	92	116	156	496	134
p2_941	RAD23B	282	262	144	152	133	263	164	126	208	161	81	57	291	266	266	115	93	111	187	185	146	150	200	107
p2_297	BTG2	247	225	271	260	110	171	226	221	218	109	91	61	135	173	213	77	77	237	136	140	139	149	152	137
p2_974	RAD54L	562	472	429	339	289	367	434	218	463	303	205	326	443	372	332	260	216	273	458	236	275	500	436	606
p2_705	MUS81	574	551	629	809	536	304	739	373	451	170	335	272	345	498	542	345	507	405	322	402	292	360	502	303
p2_490	FANCB	499	273	571	353	245	146	321	336	454	128	201	335	163	129	465	50	69	57	26	128	18	83	128	30
p2_409	EME2	338	281	536	175	416	194	439	258	138	221	296	214	410	203	334	229	351	396	367	181	224	344	418	76
p2_828	POLD2	375	174	72	111	30	81	112	18	142	120	36	14	389	247	197	67	32	44	79	64	17	88	49	1
p2_1229	TP73	421	655	597	728	522	373	815	534	430	496	378	458	612	620	678	521	412	692	511	561	646	735	578	413
p2_604	KAT2A	355	224	266	131	99	164	188	59	183	218	148	150	418	287	177	229	203	120	110	213	100	208	308	133
p2_122	NTC	459	474	486	833	669	435	649	306	188	286	526	219	324	367	639	553	401	571	666	385	271	281	1027	668
p2_1355	ZRANB3	774	491	638	557	664	306	883	447	494	332	638	314	554	446	701	445	463	493	860	360	786	583	953	404
p2_798	PMS1	319	361	398	430	297	347	729	335	411	311	232	248	421	219	392	240	206	342	472	329	273	356	390	298
p2_1027	RNF8	477	393	300	465	243	289	583	245	565	126	246	283	404	188	558	286	220	333	565	307	298	287	370	381
p2_1201	TENT4A	640	467	349	596	440	529	528	462	393	394	306	296	372	433	400	615	441	516	606	732	334	547	802	745
p2_467	FAAP20	384	360	348	267	289	288	488	200	394	143	191	211	192	276	202	175	96	192	332	243	297	400	265	458
p2_812	PNUTS	258	237	230	224	123	86	154	186	337	109	190	75	157	128	182	140	58	57	138	98	75	109	112	136
p2_1112	SLX1A	266	214	304	153	107	98	167	81	49	234	137	137	213	62	208	115	91	154	49	53	155	110	137	83
p2_536	GADD45G	297	513	337	380	296	283	832	209	185	184	289	279	366	218	328	246	324	538	595	213	329	483	662	315
p2_668	MPG	701	389	508	570	444	332	632	419	474	164	493	271	376	236	453	507	269	361	489	479	407	287	409	258
p2_797	PMS1	602	406	633	679	695	385	660	518	502	317	326	482	479	333	447	440	390	523	606	488	267	491	553	487
p2_223	APEX2	344	246	222	299	132	202	252	203	247	123	175	119	301	251	303	237	38	183	260	163	176	177	355	244
p2_1272	UBE2V2	536	500	418	400	533	369	782	450	567	327	525	444	603	500	500	395	410	449	206	126	163	243	470	194
p2_1221	TP53	330	581	389	368	484	411	384	242	158	220	345	362	423	401	393	303	231	423	469	394	154	418	285	264
p2_861	POLL	569	485	666	627	553	409	859	348	575	535	422	377	605	492	714	442	396	542	687	389	329	471	692	430
p2_1340	XRCC4	464	482	443	432	425	689	614	352	508	369	396	523	438	351	540	308	351	664	639	330	338	525	719	390
p2_969	RAD54B	376	510	573	563	399	354	523	605	332	324	371	157	346	368	474	543	392	509	864	880	667	778	676	317
p2_770	OGG1	276	436	333	512	348	432	564	212	217	80	201	77	334	314	574	348	297	352	407	341	359	125	246	123
p2_193	NTC	482	501	641	575	561	459	842	405	497	407	423	278	440	422	668	571	482	905	696	584	441	641	882	354
p2_254	ATRIP	324	228	310	56	119	68	66	84	265	25	68	130	293	163	200	52	78	107	25	82	48	94	111	127
p2_1005	REV1	261	395	399	295	217	201	506	173	258	168	279	246	253	212	240	142	200	122	28	151	86	35	186	137
p2_1336	XRCC3	440	246	158	80	85	145	81	58	256	122	123	59	258	214	202	67	57	97	20	60	118	38	197	149
p2_868	POLM	480	513	332	497	525	370	514	368	251	290	210	255	525	228	366	538	318	486	439	338	185	370	462	310
p2_608	KAT5	312	124	209	223	250	224	334	226	233	139	222	204	390	202	391	156	153	224	369	222	192	210	344	143
p2_614	LIG1	347	254	394	130	74	151	95	65	278	128	64	105	455	149	352	163	112	147	113	96	71	117	386	114
p2_165	NTC	884	918	610	720	800	542	1306	485	461	477	654	382	936	583	629	626	486	858	825	690	554	849	972	632
p2_461	FAAP100	443	486	285	242	158	289	339	102	284	90	220	173	263	242	335	136	60	151	141	116	71	46	252	216
p2_168	NTC	653	523	705	671	670	480	921	520	475	478	329	296	580	380	767	475	723	633	869	600	307	747	642	471
p2_192	NTC	728	689	722	868	585	671	1158	584	591	481	645	538	781	656	874	580	588	898	873	847	678	1031	955	712
p2_850	POLH	554	413	365	305	340	358	605	325	317	95	354	224	497	229	321	236	193	163	139	91	110	128	81	78
p2_374	DDB1	443	266	158	116	157	200	104	77	442	121	184	117	293	77	253	113	100	102	192	148	125	145	238	121
p2_242	ATM	426	349	651	359	445	266	434	301	370	241	306	167	309	272	391	352	227	297	262	300	306	309	469	237
p2_1071	SETMAR	660	621	363	529	461	319	919	437	499	368	486	239	502	395	715	361	376	453	686	504	288	494	538	363
p2_589	HMGB1	210	319	193	131	189	102	223	131	310	216	138	70	285	240	282	119	111	110	198	166	147	265	462	242
p2_946	RAD50	160	156	149	134	112	162	186	108	169	179	85	29	180	63	126	116	72	97	162	133	51	130	98	63
p2_1328	XRCC1	325	229	137	176	119	96	37	66	305	107	158	13	278	267	155	97	94	112	51	72	210	71	179	24
p2_956	RAD51B	487	436	464	615	626	498	831	478	479	387	377	416	388	207	345	313	367	325	611	593	314	564	791	646
p2_984	RASSF7	556	562	605	545	506	409	1092	333	427	283	406	333	608	422	685	479	377	454	772	396	397	757	624	235
p2_1225	TP53BP1	643	612	596	711	583	493	898	472	603	236	298	359	837	601	739	603	481	700	570	495	413	684	803	304
p2_831	POLD4	268	312	241	231	123	190	239	154	232	62	246	166	229	374	303	338	177	298	343	193	267	143	429	145
p2_1136	SMC5	310	376	248	98	133	163	204	108	283	95	113	155	215	257	333	99	50	94	114	110	38	81	92	85
p2_1075	SETX	720	623	508	496	526	483	619	611	632	235	322	245	524	423	448	475	379	515	484	400	317	542	564	240
p2_650	MLH1	686	465	209	646	655	647	1025	438	558	408	385	382	591	472	544	427	254	748	805	444	409	813	553	692
p2_587	HLTF	640	552	730	654	570	604	747	735	539	604	496	330	747	599	899	674	496	845	1060	1065	666	1317	1052	877
p2_867	POLM	360	333	323	326	321	231	572	410	465	133	259	229	294	274	386	240	339	265	248	310	260	266	383	318
p2_479	FAM208B	396	526	361	465	494	346	674	283	458	286	397	350	427	515	454	280	346	485	572	233	614	439	364	317
p2_494	FANCC	286	299	257	206	288	295	303	219	168	111	163	116	223	153	249	22	76	119	160	47	21	116	71	141
p2_1285	UNG	355	220	345	231	398	332	420	277	277	257	196	216	391	261	269	179	333	400	470	409	407	461	462	337
p2_431	ERCC4	296	259	328	222	252	269	233	157	307	324	162	134	254	175	191	118	79	101	46	54	25	80	54	126
p2_237	ASF1A	595	452	306	515	750	432	685	401	348	495	404	470	340	377	342	418	655	635	457	276	419	654	563	525
p2_747	NSMCE3	260	298	295	246	238	182	279	134	239	175	158	182	167	162	126	124	85	32	71	72	45	109	148	84
p2_642	MEN1	493	446	392	499	194	224	547	182	425	173	361	417	520	251	502	305	272	372	845	262	168	674	452	282
p2_1045	RPAIN	219	235	154	89	40	91	40	69	193	116	96	102	195	137	173	53	55	87	72	19	5	75	202	95
p2_789	PCNA	231	176	220	69	64	70	84	71	223	42	64	58	183	115	260	100	38	28	29	3	29	29	107	82
p2_309	CDK7	302	252	225	55	85	127	105	17	413	71	92	73	198	240	212	59	85	57	124	45	39	142	50	131
p2_1004	RECQL5	232	262	187	224	371	252	353	253	158	277	216	302	186	188	254	195	166	217	278	272	252	322	390	210
p2_266	BABAM2	509	402	529	527	500	315	590	176	433	234	399	194	368	206	587	390	350	522	783	341	436	620	842	447
p2_751	NSMCE4A	377	261	363	297	167	240	231	119	263	262	107	134	197	203	259	269	141	177	124	128	67	144	209	129
p2_598	HUS1	306	168	217	67	75	115	103	91	124	48	78	118	142	134	269	31	51	98	93	109	28	142	176	38
p2_564	GTSE1	629	612	485	618	512	332	790	405	439	357	299	415	677	387	468	485	327	412	601	381	530	497	849	564
p2_527	FEN1	297	292	260	238	268	358	470	197	241	229	134	161	152	325	254	219	108	291	477	285	361	347	355	295
p2_1339	XRCC4	495	368	325	492	478	247	397	347	422	274	304	202	419	303	532	361	318	339	519	313	357	399	639	303
p2_471	FAAP24	326	179	244	115	168	150	107	82	221	76	149	88	183	187	237	51	68	154	18	84	43	143	205	218
p2_519	FANCL	239	208	339	203	142	85	137	56	174	112	71	59	199	128	169	122	115	1	43	47	17	19	225	49
p2_275	BLM	656	344	536	607	401	282	527	216	438	227	256	184	355	148	359	333	112	169	215	94	187	83	177	203
p2_1151	SOD1	275	243	156	74	187	144	22	43	258	89	93	42	199	169	191	119	102	42	10	89	24	85	147	60
p2_1268	UBE2V1	203	174	188	68	131	79	83	72	236	89	50	95	130	111	216	67	51	90	27	52	11	62	52	112
p2_1332	XRCC2	387	271	166	167	153	254	181	49	174	99	88	69	198	137	252	67	129	92	106	63	49	82	140	45
p2_1160	SPRTN	379	256	433	170	169	164	200	126	498	132	148	93	261	250	189	162	62	116	277	158	58	108	179	61
p2_955	RAD51B	422	618	391	359	321	344	540	297	575	217	233	280	232	242	460	492	220	241	388	389	195	692	557	236
p2_225	APEX2	332	503	340	281	242	142	172	132	209	143	170	125	206	180	374	185	143	167	55	171	235	349	254	163
p2_523	FANCM	385	321	448	117	174	152	309	178	371	325	119	225	280	274	228	66	18	98	192	143	52	209	291	223
p2_401	DUT	291	244	113	72	80	46	61	2	256	34	24	50	191	122	252	14	48	15	10	41	9	47	21	191
p2_233	APTX	389	425	589	294	379	295	433	376	193	217	291	219	363	238	447	228	230	271	482	281	168	346	327	349
p2_1009	REV3L	384	468	390	455	384	128	319	180	402	55	254	244	234	191	185	92	140	157	27	114	125	65	142	26
p2_196	NTC	555	603	449	656	523	362	1086	380	408	584	469	444	403	493	517	468	398	616	732	603	576	853	1130	576
p2_393	DNA2	318	256	337	160	125	103	28	32	141	80	81	73	370	233	190	82	105	89	85	37	36	128	101	83
p2_865	POLM	585	371	475	394	311	309	513	334	389	180	310	304	454	345	449	254	355	363	559	356	185	215	413	385
p2_1184	TDP1	750	652	761	716	486	431	1167	681	376	307	558	364	707	439	751	503	482	580	864	593	609	643	908	408
p2_1159	SPRTN	353	202	292	137	216	121	135	113	279	290	209	137	340	167	221	220	137	160	68	42	706	131	152	13
p2_104	NTC	392	436	325	432	630	406	1009	342	332	230	303	285	262	587	538	406	345	449	549	690	387	429	707	385
p2_1333	XRCC2	413	304	325	248	250	190	332	218	198	168	194	129	195	308	468	183	374	268	254	266	250	228	130	291
p2_609	KAT5	388	281	455	185	281	285	344	260	336	252	283	211	424	187	419	269	160	368	272	210	209	588	339	253
p2_884	POLR2E	298	244	133	143	47	135	68	57	323	103	35	73	246	225	248	74	93	112	40	35	54	135	108	16
p2_893	PRDX1	310	320	387	431	373	215	406	274	305	206	207	236	377	347	297	195	169	317	129	373	255	271	325	233
p2_603	IGHMBP2	582	547	569	413	331	252	607	333	275	229	341	317	479	296	456	291	214	421	636	279	256	349	437	312
p2_472	FAM208A	596	337	463	518	422	270	486	437	550	245	173	454	441	320	222	157	258	223	282	237	190	310	351	206
p2_397	DNMT1	223	349	343	176	185	152	126	83	246	127	90	153	364	220	320	104	142	159	138	120	46	196	194	222
p2_517	FANCL	393	528	355	147	180	333	248	192	313	102	131	137	168	263	335	52	29	186	45	73	71	46	111	90
p2_176	NTC	513	497	303	335	622	442	596	289	557	353	397	380	526	338	645	258	349	588	538	376	343	444	651	477
p2_392	DNA2	135	82	146	41	39	95	13	28	192	88	25	89	124	130	186	32	32	39	1	109	6	49	92	16
p2_1003	RECQL5	342	374	457	391	344	271	659	241	393	246	369	291	383	376	262	307	301	243	259	231	231	365	682	337
p2_1101	SLF1	464	450	400	587	410	305	671	441	336	352	355	464	570	430	300	388	294	309	245	284	222	302	349	273
p2_546	GTF2H1	402	224	384	116	180	239	316	117	174	125	131	137	164	155	210	127	195	134	292	80	48	149	148	131
p2_757	NUDT1	581	470	467	719	545	563	787	369	501	415	380	351	605	397	360	516	394	774	560	359	398	478	546	481
p2_1200	TENT4A	461	406	455	389	425	290	447	310	466	240	289	220	399	236	414	308	369	520	450	518	360	431	457	308
p2_319	CETN2	584	510	473	682	541	357	986	498	431	296	356	373	607	440	359	559	451	462	633	530	356	524	506	317
p2_1290	UPF1	223	224	154	86	97	102	135	69	270	125	78	52	308	201	219	63	69	50	286	100	75	72	199	134
p2_1055	RRM2	256	185	329	164	129	52	37	55	120	55	79	49	282	112	213	124	19	61	42	58	40	44	118	45
p2_1044	RPA4	530	509	923	467	528	459	627	606	439	369	415	217	609	547	678	477	408	493	564	573	631	563	904	339
p2_1348	XRCC6	310	580	534	401	236	286	415	154	407	293	197	239	349	483	297	316	187	342	475	326	282	400	289	317
p2_744	NSMCE3	306	352	338	126	185	153	113	180	320	142	207	72	157	250	183	163	69	70	51	50	108	63	205	59
p2_771	OGG1	249	140	241	141	159	186	285	137	77	87	54	67	233	91	99	106	126	174	137	217	118	141	180	97
p2_408	EME2	340	465	667	269	488	392	343	369	574	318	503	286	392	437	714	390	369	391	281	396	234	292	524	425
p2_613	LIG1	313	107	154	197	101	38	49	45	270	128	97	61	210	126	307	183	48	60	61	154	129	211	194	47
p2_963	RAD51D	226	177	276	109	93	149	66	54	251	98	137	156	267	92	261	56	52	133	52	64	102	132	116	175
p2_363	DCLRE1A	508	357	756	371	508	402	665	458	465	475	229	369	385	267	491	452	483	541	357	281	322	432	367	260
p2_1139	SMC6	229	188	270	136	130	156	273	114	137	71	97	66	197	63	120	101	71	40	75	6	6	50	150	0
p2_851	POLH	421	347	433	341	522	227	513	188	505	256	336	189	303	151	278	222	104	133	109	134	66	121	115	81
p2_1054	RRM2	250	133	139	119	76	74	64	18	198	131	193	25	188	83	205	95	49	26	13	43	89	129	161	149
p2_1124	SMARCAL1	349	468	382	467	311	266	739	290	199	357	318	302	383	425	269	213	107	250	95	212	140	214	118	336
p2_657	MMS19	366	229	463	85	267	96	201	121	197	91	90	76	313	190	404	114	193	152	96	143	115	188	142	87
p2_917	PRPF19	261	361	339	70	140	122	50	82	262	84	79	86	265	209	361	23	112	138	49	125	67	140	85	131
p2_1065	RUVBL2	183	182	308	49	68	81	16	30	169	58	32	89	207	116	166	104	32	80	16	38	44	54	25	139
p2_234	ASF1A	478	417	422	404	368	294	733	216	572	283	369	350	290	244	219	237	298	357	344	158	311	220	440	349
p2_1074	SETX	439	485	391	376	314	352	808	389	307	379	246	218	376	382	316	430	195	335	457	314	142	266	413	274
p2_1232	TREX1	286	247	457	327	241	314	309	226	209	232	166	146	239	249	408	155	230	308	208	235	39	221	385	189
p2_839	POLE2	258	360	222	209	150	198	191	95	373	85	75	109	201	377	384	99	132	252	113	58	91	176	138	152
p2_412	ENDOV	308	160	372	212	157	170	303	176	137	96	172	199	182	113	250	396	136	160	265	247	169	233	231	65
p2_923	RAD1	157	234	337	97	61	94	17	68	362	84	45	102	125	150	284	109	24	59	18	107	40	156	179	157
p2_398	DNMT1	306	357	285	310	199	46	154	61	178	50	89	146	277	200	195	136	138	97	100	123	66	110	230	209
p2_402	DUT	206	76	139	126	66	102	17	50	217	18	47	30	124	83	107	118	73	78	15	63	20	13	39	132
p2_1211	TOP2A	277	152	220	51	92	60	89	34	214	56	108	42	238	127	184	57	49	51	65	80	48	56	204	87
p2_1080	SHFM1	252	451	375	148	175	113	138	187	376	178	127	126	298	291	381	134	163	293	156	142	80	390	348	140
p2_1239	TRIM28	375	433	270	300	161	314	390	270	441	152	196	169	349	327	379	217	305	489	240	267	263	90	320	290
p2_1033	RPA2	446	266	228	91	130	119	83	147	126	85	67	199	151	266	312	117	46	50	53	91	46	124	163	50
p2_505	FANCF	415	302	358	263	386	282	634	216	395	155	207	262	219	123	194	190	241	180	260	276	162	239	282	431
p2_285	BRCA2	521	564	489	548	279	224	702	311	460	333	357	209	567	279	554	404	245	422	596	284	308	338	651	448
p2_749	NSMCE4A	324	259	237	281	196	79	279	229	197	60	140	291	261	230	274	277	131	295	243	150	60	113	186	165
p2_246	ATP23	442	289	570	340	242	301	522	228	290	295	308	275	260	350	317	334	206	161	528	250	267	257	510	405
p2_1349	XRCC6	245	322	373	362	203	245	386	300	213	249	132	315	361	250	407	315	247	152	535	284	295	124	508	208
p2_1007	REV1	623	755	581	495	404	361	441	391	577	392	468	349	325	364	290	81	141	91	234	164	163	60	228	145
p2_1155	SPO11	577	679	550	695	791	607	1032	574	513	600	652	475	513	571	493	436	584	728	858	284	530	599	627	313
p2_1144	SMCHD1	354	373	324	220	298	295	532	284	410	174	173	294	296	335	371	352	158	318	414	298	228	380	473	461
p2_958	RAD51C	283	332	195	128	124	105	186	102	378	160	124	123	222	215	128	99	60	46	59	95	58	156	61	109
p2_548	GTF2H2	562	371	357	549	569	471	660	399	517	248	457	261	441	402	564	289	341	577	379	419	297	727	472	372
p2_413	ENDOV	740	614	585	559	443	477	783	260	402	215	406	334	507	544	710	620	407	594	464	450	361	385	903	503
p2_298	CCNH	183	209	433	317	221	102	175	174	94	211	112	120	219	225	206	258	167	150	289	138	123	139	171	161
p2_728	NEIL3	299	255	318	321	205	169	181	162	230	111	98	250	288	165	279	269	152	115	267	180	128	314	101	309
p2_352	CSNK1E	510	443	463	593	297	306	883	310	560	208	426	359	370	320	580	156	340	427	587	392	327	479	460	447
p2_1195	TEN1	392	405	537	612	461	334	525	360	420	566	395	418	355	491	711	554	385	216	268	299	315	303	384	270
p2_1242	TRIM28	305	324	471	424	306	224	692	278	289	367	241	272	383	327	267	332	282	348	268	206	212	133	322	296
p2_568	H2AFX	407	308	162	259	213	162	257	296	179	151	205	174	270	178	291	206	218	183	187	578	169	237	354	224
p2_943	RAD23B	497	243	270	155	298	203	453	232	389	243	238	84	488	209	289	316	317	289	351	179	177	290	269	106
p2_468	FAAP24	522	408	427	408	290	358	377	210	286	149	229	307	188	243	351	168	48	121	69	44	52	92	225	158
p2_767	OBFC2B	502	392	353	459	282	250	444	204	279	211	252	188	392	380	284	230	348	380	424	258	460	401	369	236
p2_245	ATM	326	430	442	278	425	401	367	329	285	372	241	286	269	236	304	120	312	212	204	256	181	243	234	224
p2_658	MMS19	249	203	226	116	102	180	72	74	399	73	110	46	249	198	214	128	103	190	112	119	78	163	165	0
p2_478	FAM208B	556	543	682	788	581	529	826	643	508	573	269	318	713	596	392	685	417	588	597	563	367	833	612	360
p2_922	RAD1	352	252	256	136	177	191	275	121	317	72	44	170	234	188	271	143	105	182	192	109	21	74	209	200
p2_977	RAD9A	216	245	257	99	216	73	106	58	196	77	108	185	224	270	189	152	110	50	41	20	90	81	51	157
p2_1286	UNG	411	421	461	266	358	265	273	236	361	174	318	224	307	256	378	235	197	243	214	210	245	446	458	186
p2_198	NTC	534	700	296	628	452	286	829	363	402	459	491	357	638	558	699	323	418	618	669	302	477	425	965	401
p2_571	H2AFX	437	302	475	611	348	331	562	468	221	184	273	326	315	458	477	467	333	445	588	432	461	569	572	691
p2_1037	RPA3	158	156	105	171	67	135	137	145	150	107	78	42	184	174	181	166	77	117	71	179	20	162	131	90
p2_628	MAD2L2	412	256	133	215	93	159	224	70	128	140	167	33	202	109	100	59	48	70	72	58	34	32	159	36
p2_1084	SHLD1	646	592	743	671	633	497	841	385	493	264	329	379	644	303	657	299	486	746	471	421	454	740	435	455
p2_331	CHEK1	367	387	395	272	287	211	196	131	438	128	223	136	376	232	473	215	105	411	266	212	122	457	431	423
p2_1035	RPA2	347	188	194	87	92	157	110	57	226	119	136	50	372	183	261	135	101	84	100	24	82	112	147	61
p2_410	EME2	402	317	347	392	358	190	722	279	453	139	197	228	528	238	379	264	368	326	398	395	196	396	427	182
p2_685	MSH3	426	159	299	234	316	258	193	208	204	138	193	214	252	206	295	248	234	319	284	233	174	174	273	332
p2_1330	XRCC1	285	246	278	275	271	197	150	173	154	180	115	76	172	173	256	137	197	163	208	241	316	266	286	103
p2_1066	RUVBL2	199	200	216	96	131	90	30	27	53	17	66	45	104	190	143	40	77	46	110	41	25	53	209	78
p2_567	GTSE1	398	500	376	401	334	229	503	277	276	128	259	278	316	292	291	395	212	250	312	190	424	244	480	267
p2_921	RAD1	304	139	142	118	113	146	16	75	197	123	78	55	137	95	84	77	62	118	17	61	37	67	91	89
p2_1163	SSRP1	424	254	152	72	217	143	139	145	140	92	100	99	240	201	210	75	27	111	20	89	89	40	99	26
p2_957	RAD51C	426	307	417	204	251	223	273	151	362	149	129	102	289	163	230	188	132	193	57	195	237	302	326	288
p2_858	POLK	269	354	406	431	345	294	865	251	377	186	487	340	310	269	219	349	198	385	364	128	63	437	252	205
p2_1067	RUVBL2	100	148	168	140	98	122	9	68	253	125	134	51	126	113	277	141	92	78	26	71	89	22	155	177
p2_702	MTOR	211	87	93	125	71	81	16	33	161	40	57	111	232	146	144	77	36	105	36	19	70	55	51	92
p2_632	MBD4	350	357	536	285	509	381	734	328	434	154	278	155	391	410	420	371	432	363	407	430	273	430	596	284
p2_492	FANCC	331	206	342	163	164	200	431	152	302	239	129	114	306	112	273	38	52	106	32	45	43	24	159	114
p2_624	LRIF1	445	471	287	569	252	291	385	310	462	325	200	126	354	335	549	340	226	300	304	460	278	313	219	296
p2_894	PRDX1	716	596	272	792	581	382	521	292	348	336	356	421	608	403	370	551	331	555	308	466	415	538	620	256
p2_330	CHEK1	316	221	180	84	161	97	20	48	240	106	173	106	248	187	273	114	79	162	40	147	98	72	108	89
p2_1021	RNF4	279	487	481	167	288	175	241	85	171	105	150	130	171	237	331	114	132	255	27	48	13	102	43	177
p2_952	RAD51	315	180	173	75	171	240	123	55	384	70	119	190	239	139	216	86	97	119	199	124	113	90	136	235
p2_306	CDK7	217	198	186	94	87	224	98	125	173	76	92	65	183	174	209	91	98	152	26	63	32	56	136	136
p2_1186	TDP1	376	439	599	590	549	285	850	485	394	322	421	234	640	293	643	347	354	674	441	439	471	575	695	382
p2_1233	TREX1	467	566	491	477	497	394	786	381	452	218	347	257	285	532	485	346	361	495	547	444	424	405	892	600
p2_1125	SMC1A	356	409	328	311	184	280	260	195	281	103	202	161	383	357	418	207	172	297	326	308	185	162	394	244
p2_938	RAD23A	279	237	229	305	225	172	209	78	245	164	198	167	248	202	201	138	223	290	127	152	180	332	270	132
p2_929	RAD18	645	848	977	871	847	491	1204	599	968	350	442	490	558	350	837	549	420	512	268	202	90	132	318	274
p2_206	ADPRS	211	148	114	217	130	132	197	130	104	131	73	122	217	169	149	89	136	103	63	189	57	241	96	93
p2_802	PMS2	311	277	246	236	158	204	305	127	336	171	143	152	260	304	297	140	90	112	213	135	130	215	261	195
p2_219	APEX1	431	397	232	311	228	134	393	163	214	145	258	201	217	261	285	265	227	89	514	121	103	237	311	223
p2_725	NEIL2	310	405	455	434	350	392	527	316	331	162	216	295	258	414	296	205	194	450	350	359	333	348	509	387
p2_885	POLR2G	176	207	223	70	63	51	41	58	103	93	85	76	113	242	199	88	58	37	28	42	33	115	224	94
p2_1303	WDR4	248	197	263	45	162	111	129	121	109	63	29	105	200	187	202	58	107	110	86	376	40	93	24	141
p2_940	RAD23A	262	519	425	446	315	252	277	208	256	338	359	204	293	222	362	110	261	307	348	263	98	473	448	94
p2_1213	TOP2A	243	132	219	49	100	81	109	45	205	129	116	81	297	12	226	38	76	77	134	98	16	117	117	55
p2_1298	UVRAG	347	392	483	534	366	315	484	464	478	314	278	249	375	504	334	453	347	447	312	418	268	430	897	382
p2_1083	SHLD1	431	488	526	453	527	399	692	299	295	293	498	308	544	480	665	385	444	603	541	286	278	461	421	457
p2_950	RAD51	205	90	264	193	44	100	46	101	121	90	70	101	199	165	178	36	26	36	121	25	60	29	149	283
p2_874	POLQ	460	517	596	547	353	313	606	363	528	308	334	271	462	408	366	356	329	421	517	358	331	275	576	263
p2_1013	RFWD3	240	483	353	277	264	275	342	314	220	157	123	311	288	466	166	121	79	137	43	98	49	183	229	109
p2_399	DNMT1	364	186	180	169	47	151	59	56	357	116	57	73	220	108	134	157	61	108	57	54	43	182	208	31
p2_779	PARG	433	276	261	112	67	140	210	183	246	180	142	183	403	177	245	101	69	68	189	173	93	206	180	112
p2_1299	VCP	302	157	311	42	101	185	129	72	388	176	97	128	276	336	245	112	83	145	52	132	114	183	30	51
p2_411	EME2	250	198	183	130	155	200	438	159	169	72	215	192	374	110	165	213	86	292	228	204	129	244	297	83
p2_1063	RTEL1	263	275	311	303	441	210	367	189	450	202	156	207	372	206	288	243	234	244	59	131	160	213	139	160
p2_766	OBFC2B	432	212	367	184	219	279	283	236	404	171	262	274	411	276	386	201	175	289	251	216	259	323	529	264
p2_935	RAD21	167	131	128	31	80	38	49	48	195	18	107	76	214	139	207	16	76	69	35	53	44	93	136	107
p2_703	MTOR	140	122	207	37	82	116	57	53	93	25	127	80	84	87	211	42	43	128	57	111	4	52	102	77
p2_619	LIG3	314	234	207	355	261	219	363	162	318	119	208	165	268	275	245	233	221	266	335	102	209	238	342	152
p2_821	POLD1	333	149	313	60	91	97	142	45	123	68	54	74	242	159	153	22	141	64	23	65	1	16	156	91
p2_323	CHAF1A	147	208	181	87	95	81	78	28	77	38	59	88	86	112	209	59	102	132	71	17	50	66	174	83
p2_256	ATRIP	352	363	213	221	193	238	266	157	518	109	269	158	231	216	231	216	277	210	267	274	69	274	294	170
p2_1030	RPA1	216	95	89	27	35	74	49	13	57	17	42	58	170	111	127	83	63	60	19	22	1	13	14	37
p2_806	PNKP	302	380	399	304	182	232	374	167	267	176	144	89	173	260	214	177	139	363	185	184	98	236	189	153
p2_1288	UPF1	114	65	115	51	57	91	94	34	38	108	60	26	165	62	207	37	87	58	131	60	79	100	59	19
p2_1337	XRCC3	775	467	433	373	369	221	257	90	302	199	199	235	467	235	300	81	197	88	152	104	45	142	318	240
p2_1208	TONSL	352	300	301	411	282	158	480	282	405	109	281	279	340	224	264	398	190	159	322	286	327	435	286	225
p2_1302	VCP	270	123	282	111	69	66	142	38	319	53	92	165	312	139	330	116	52	117	119	26	52	48	98	96
p2_421	ERCC2	161	223	194	56	119	20	76	23	233	26	63	132	105	110	166	73	34	75	61	33	27	74	90	191
p2_404	EME1	381	453	410	429	582	416	736	292	358	232	262	408	399	451	363	453	274	572	440	388	361	437	567	409
p2_1212	TOP2A	227	214	116	142	131	140	78	67	213	29	103	150	210	173	182	209	56	84	39	75	51	69	188	152
p2_1307	WEE1	306	217	322	268	85	152	92	59	319	199	41	135	279	155	422	228	110	129	76	236	50	154	192	288
p2_524	FEN1	212	171	141	85	20	94	33	76	213	16	40	7	197	155	115	15	60	56	80	60	2	23	57	117
p2_1281	UIMC1	285	422	432	366	231	241	408	328	287	273	174	385	478	318	318	350	170	309	417	510	316	363	453	209
p2_305	CCNO	256	340	378	262	195	183	328	176	344	68	206	86	299	278	247	70	129	191	318	241	129	239	208	109
p2_1352	YBX1	127	90	100	58	99	171	49	82	184	39	95	59	118	129	109	60	69	70	37	102	84	88	71	44
p2_1140	SMC6	304	263	225	197	256	165	328	177	438	172	148	153	172	201	302	132	68	71	48	26	55	95	187	186
p2_854	POLI	602	762	717	846	487	497	1340	639	615	298	557	568	493	639	732	598	497	575	960	768	666	735	993	418
p2_407	EME1	195	166	286	131	162	146	201	95	300	37	124	142	134	111	171	106	128	82	103	98	73	106	422	168
p2_1260	UBE2N	187	44	212	76	129	69	88	80	219	36	106	100	52	20	104	94	0	1	30	48	32	108	21	3
p2_979	RAD9A	534	335	424	242	97	187	294	140	355	100	155	56	432	382	480	185	141	192	129	199	76	161	125	124
p2_701	MTOR	314	331	258	170	184	217	146	48	268	144	67	41	306	240	286	192	123	166	221	31	67	225	233	155
p2_1161	SSRP1	276	331	349	228	251	85	160	45	318	61	110	106	217	207	209	177	84	105	101	61	157	207	176	163
p2_743	NPM1	279	452	269	166	74	137	44	100	191	45	121	72	214	224	214	221	60	192	68	121	140	90	244	132
p2_1038	RPA3	361	297	195	122	64	150	214	74	174	4	71	39	278	176	284	182	66	93	142	26	30	123	242	96
p2_418	ERCC1	302	149	317	201	131	155	163	110	378	179	340	114	245	134	239	52	17	88	51	55	101	125	298	109
p2_700	MTOR	277	228	232	248	67	163	182	93	189	67	92	94	159	153	331	108	95	58	21	37	82	27	89	49
p2_569	H2AFX	165	105	56	135	75	109	81	43	96	133	17	146	93	185	50	72	82	108	54	63	79	99	15	91
p2_1283	UNG	484	664	690	607	434	543	930	526	570	144	473	273	827	427	389	483	516	519	672	599	492	1000	703	549
p2_970	RAD54B	506	318	427	323	405	370	570	336	307	315	226	289	442	280	395	288	231	384	471	392	248	638	510	303
p2_1039	RPA3	317	125	265	88	89	95	53	53	322	73	70	48	476	108	306	96	100	98	29	75	48	115	177	111
p2_423	ERCC2	220	201	219	76	113	73	125	120	174	106	50	113	155	108	256	112	102	99	35	149	96	83	129	115
p2_375	DDB1	204	306	334	81	96	189	130	99	155	41	56	42	219	201	245	114	123	81	161	71	132	122	181	151
p2_210	ALKBH2	253	294	299	291	391	172	591	268	267	144	130	321	288	226	385	231	217	297	512	252	140	269	450	379
p2_959	RAD51C	205	167	273	82	95	128	42	64	402	19	33	55	117	230	336	129	36	93	16	83	16	62	88	139
p2_813	POLA1	156	233	244	108	121	143	102	41	154	131	68	61	71	138	224	65	79	123	29	23	44	106	127	119
p2_1040	RPA3	152	73	222	81	45	48	39	43	163	15	65	41	167	59	123	20	54	34	88	13	13	36	243	108
p2_427	ERCC3	209	224	189	260	108	111	20	157	173	50	43	62	206	215	228	123	70	119	64	79	47	83	60	46
p2_686	MSH3	264	370	383	549	309	353	411	230	362	164	175	184	223	306	347	479	289	326	475	239	147	247	368	316
p2_944	RAD23B	457	410	460	511	376	315	636	376	451	437	288	256	396	331	364	351	397	315	482	361	470	659	569	350
p2_605	KAT2A	276	342	373	474	340	309	365	286	339	65	257	201	363	228	346	233	221	291	266	297	305	330	366	352
p2_949	RAD51	261	178	173	41	93	62	93	45	379	149	43	88	260	125	286	77	13	59	50	40	73	98	116	11
p2_1111	SLX1A	118	128	177	167	162	137	211	66	169	234	107	29	62	79	155	92	153	131	67	128	66	215	174	31
p2_355	CSNK1E	513	551	436	455	254	381	615	387	264	1027	296	329	409	234	479	353	185	247	640	248	274	820	465	478
p2_386	DLGAP5	319	272	376	289	251	271	264	250	234	204	242	148	376	289	354	259	127	324	297	298	228	192	411	293
p2_791	PCNA	245	210	246	33	84	100	100	81	331	84	122	101	211	240	197	61	56	107	42	111	68	104	183	88
p2_570	H2AFX	141	355	196	176	184	196	229	111	154	50	162	87	36	129	172	81	66	139	92	120	249	143	280	184
p2_790	PCNA	286	231	257	152	39	88	46	41	52	59	43	17	137	228	231	106	89	59	56	28	21	107	179	138
p2_222	APEX2	149	139	157	293	64	99	89	117	169	89	149	56	195	125	200	182	59	40	90	89	30	99	227	95
p2_231	APTX	433	380	468	427	400	305	501	339	295	280	226	251	489	314	507	385	292	442	366	296	302	399	714	217
p2_1316	XAB2	313	276	172	317	184	212	176	182	253	281	221	146	254	257	411	95	206	207	79	144	125	167	236	149
p2_460	FAAP100	159	185	368	177	118	120	223	83	367	129	48	70	129	103	155	34	0	42	170	48	37	118	113	132
p2_367	DCLRE1B	253	426	447	292	260	173	305	181	270	112	187	147	448	272	367	193	211	185	274	123	241	235	204	231
p2_1170	SUPT16H	291	159	242	117	92	121	16	44	153	87	14	76	254	132	129	106	81	49	5	33	5	115	108	73
p2_665	MNAT1	227	418	399	289	319	164	223	203	259	223	148	157	373	330	284	216	128	236	121	196	83	235	99	375
p2_815	POLA1	164	263	232	217	146	120	8	67	165	37	27	60	246	196	234	132	41	166	59	31	28	47	59	45
p2_1318	XAB2	210	261	174	20	113	63	14	37	128	11	42	41	142	73	241	69	19	84	30	52	20	98	77	2
p2_827	POLD2	131	262	211	76	63	52	116	69	190	79	86	51	41	138	202	90	28	49	39	56	36	26	130	94
p2_814	POLA1	175	117	131	162	89	82	54	74	43	16	65	111	90	97	176	83	70	104	8	55	16	51	67	39
p2_381	DDX11	199	278	186	211	118	229	66	70	261	148	140	76	251	171	175	165	89	225	21	118	31	62	94	88
p2_424	ERCC3	11	4	10	11	3	0	0	0	2	0	3	1	12	5	9	1	5	0	1	0	0	9	1	9

## Sheet: S5 -WT_T6_cis_vs_un_pool2
eHAP iCas9 WT cisplatin vs. untreated (Pool 2) - related to Figure 2B
id	num	neg|score	neg|p-value	neg|fdr	neg|rank	neg|goodsgrna	neg|lfc	pos|score	pos|p-value	pos|fdr	pos|rank	pos|goodsgrna	pos|lfc
FANCG	4	8.7724e-07	4.9716e-06	0.000287	1	4	-0.82295	1	1	0.999995	289	0	-0.82295
FANCB	4	1.8668e-06	4.9716e-06	0.000287	2	4	-1.1179	1	0.99999	0.999995	288	0	-1.1179
FANCI	4	3.8949e-06	4.9716e-06	0.000287	3	4	-1.0324	0.99996	0.99996	0.999995	285	0	-1.0324
ERCC6	4	4.6763e-06	4.9716e-06	0.000287	4	4	-0.80536	1	0.99999	0.999995	287	0	-0.80536
UBE2N	4	6.4919e-06	4.9716e-06	0.000287	5	4	-1.0397	0.99999	0.99999	0.999995	286	0	-1.0397
BRIP1	4	3.2808e-05	0.00011435	0.005508	6	3	-0.92636	0.011082	0.035233	0.663883	15	1	-0.92636
FANCD2	4	4.4073e-05	0.00013423	0.005542	7	4	-0.70242	0.99996	0.99996	0.999995	284	0	-0.70242
BLM	4	0.00010224	0.00033309	0.012033	8	4	-0.5638	0.9999	0.9999	0.999995	283	0	-0.5638
ERCC8	4	0.00042887	0.0015561	0.049968	9	4	-0.59025	0.99883	0.99875	0.999995	277	0	-0.59025
POLH	4	0.00054828	0.0020135	0.056296	10	4	-0.57815	0.99945	0.99944	0.999995	282	0	-0.57815
REV3L	4	0.00057142	0.0021427	0.056296	11	4	-0.49564	0.99943	0.99943	0.999995	281	0	-0.49564
RFWD3	4	0.00067443	0.0025206	0.060704	12	3	-0.79428	0.98855	0.9883	0.999995	265	0	-0.79428
RAD18	4	0.00078395	0.0030376	0.067529	13	4	-0.55986	0.99922	0.99914	0.999995	280	0	-0.55986
ERCC5	4	0.00086113	0.0033558	0.069273	14	4	-0.46353	0.99914	0.99908	0.999995	279	0	-0.46353
GTF2H5	4	0.0010509	0.003843	0.074042	15	4	-0.4972	0.99895	0.99883	0.999995	278	0	-0.4972
MAD2L2	4	0.0011512	0.0042507	0.076657	16	4	-0.90834	0.99819	0.99807	0.999995	275	0	-0.90834
FAAP100	4	0.0012074	0.0045092	0.076657	17	4	-0.55364	0.99879	0.99871	0.999995	276	0	-0.55364
FANCA	4	0.0022109	0.0077904	0.12508	18	3	-0.69003	0.96642	0.96576	0.999995	257	0	-0.69003
UBE2A	4	0.0030444	0.010575	0.160844	19	4	-0.22561	0.99696	0.99683	0.999995	274	0	-0.22561
REV1	4	0.0034139	0.011798	0.170474	20	4	-0.62017	0.99657	0.99648	0.999995	273	0	-0.62017
PRIMPOL	4	0.0037113	0.012931	0.177834	21	4	-0.46795	0.99629	0.99618	0.999995	272	0	-0.46795
UBE2T	4	0.0039365	0.013538	0.177834	22	3	-0.60165	0.99033	0.99009	0.999995	269	0	-0.60165
RAD51B	4	0.0045933	0.015407	0.193591	23	4	-0.27025	0.99541	0.99505	0.999995	271	0	-0.27025
FAAP20	4	0.005652	0.019195	0.22898	24	3	-0.47416	0.06663	0.15012	0.999995	41	1	-0.47416
EXO1	4	0.0064778	0.021393	0.22898	25	3	-0.56947	0.9801	0.97984	0.999995	260	0	-0.56947
NBN	4	0.0081296	0.025489	0.263085	26	3	-0.42729	0.55668	0.60915	0.999995	156	1	-0.42729
CENPX	2	0.010272	0.019961	0.22898	27	2	-0.60514	0.98973	0.98941	0.999995	268	0	-0.60514
STRA13	2	0.011094	0.021204	0.22898	28	2	-0.51269	0.98891	0.98862	0.999995	266	0	-0.51269
FANCF	4	0.013656	0.038564	0.379358	29	3	-0.55048	0.98798	0.98785	0.999995	264	0	-0.55048
FAAP24	4	0.014056	0.03938	0.379358	30	3	-0.37123	0.90495	0.90513	0.999995	233	0	-0.37123
FAN1	4	0.015608	0.043009	0.395115	31	2	-0.29092	0.70196	0.70929	0.999995	185	1	-0.29092
ERCC1	4	0.016167	0.044302	0.395115	32	3	-0.38356	0.98497	0.98483	0.999995	263	0	-0.38356
MRE11	4	0.016525	0.045117	0.395115	33	2	-0.18763	0.29155	0.4248	0.999995	115	2	-0.18763
XRCC3	4	0.017757	0.047762	0.405975	34	3	-0.48122	0.87799	0.87784	0.999995	226	0	-0.48122
FANCE	4	0.019418	0.051292	0.420538	35	2	-0.47123	0.71829	0.72286	0.999995	188	1	-0.47123
FUBP1	4	0.019921	0.052385	0.420538	36	2	-0.3973	0.83605	0.83641	0.999995	215	0	-0.3973
DCLRE1A	4	0.022523	0.057963	0.452742	37	3	-0.29964	0.92895	0.9289	0.999995	239	0	-0.29964
SIRT1	4	0.025268	0.064019	0.483238	38	2	-0.24842	0.21401	0.33711	0.999995	86	1	-0.24842
SLF2	4	0.025834	0.065212	0.483238	39	3	-0.40953	0.98942	0.98903	0.999995	267	0	-0.40953
FANCL	4	0.028154	0.070134	0.503399	40	3	-0.62063	0.95859	0.95832	0.999995	254	0	-0.62063
XPA	4	0.028748	0.071416	0.503399	41	3	-0.38938	0.98251	0.98223	0.999995	261	0	-0.38938
RBBP8	4	0.031316	0.076716	0.52788	42	3	-0.41933	0.96692	0.96626	0.999995	258	0	-0.41933
NSMCE3	4	0.035471	0.085247	0.572942	43	3	-0.50678	0.77595	0.77511	0.999995	205	1	-0.50678
SPRTN	4	0.04352	0.10172	0.668136	44	3	-0.30309	0.99052	0.99027	0.999995	270	0	-0.30309
SMARCAL1	4	0.045324	0.10553	0.673382	45	2	-0.17108	0.4776	0.56429	0.999995	146	1	-0.17108
MDC1	4	0.046053	0.10718	0.673382	46	3	-0.33008	0.86714	0.86698	0.999995	224	0	-0.33008
[truncated: 243 more rows]

## Sheet: S5 - PrimPol_vs_WT_T6_un_pool1
eHAP iCas9 WT vs. PRIMPOL KO - untreated (Pool 1)
[truncated: 1,118 more rows]

[truncated: 5 more sheets: S5 -PrimPol_vs_WT_T6_CDDP_pool1,  S5 - PrimPol_CDDP_vs_un_pool1, S5 - PrimPol_vs_WT_un_pool2, S5 - PrimPol_vs_WT_CDDP_pool2, S5 - PrimPol_CDDP_vs_un_pool2]
