# Supplementary material for: RPA exhaustion activates SLFN11 to eliminate cells with heightened replication stress
Source: Nat Cell Biol. 2026 Jan 9;28(2):240–54. doi: 10.1038/s41556-025-01852-1 (PMC12904793; doi:10.1038/s41556-025-01852-1)
Supplement: Supplementary file 4 — Statistical source data. [file 41556_2025_1852_MOESM4_ESM.xlsx]

## Sheet: Figure 1
Figure 1E
	WT - NT			WT - 450 nM			WT - 550 nM			WT - 650 nM			primpol KO C1 - NT			primpol KO C1 - 450 nM			primpol KO C1 - 550 nM			primpol KO C1 - 650 nM
0	0	0		0	0		0	0		0	0		0	0		0	0		0	0		0	0
2	3.20049	2.97555		2.88541	2.52494		2.55031	2.21171		2.34334	2.26377		2.944	3.20049		2.05507	2.23276		1.1113	1.73923		1.65439	1.49273
4	6.28423	6.09927		5.35823	5.24135		4.78307	4.47548		4.7436	4.56787		6.02194	6.2726		3.83778	4.19004		2.4318	2.72714		2.8894	1.86218
6	9.3328	9.27281		7.99793	8.24166		7.18333	6.74943		7.14386	6.65797		9.22776	9.53067		5.69016	6.55261		2.21281	3.51896		3.31408	0.609021
8	12.5279	12.3154		10.3509	10.2729		9.39504	9.12152		9.08844	8.5373		12.4229	12.6878		6.93391	7.92716		2.21281	3.93703		3.4901	0.609021
10	15.5883	15.6869		12.6748	12.6544		11.6173	11.5676		10.8711	10.4946		15.6446	16.0498		8.94799	9.06773		2.21281	4.01205		3.4901	0.609021
Figure 1H
	WT				primpol KO				primpol KO + eGFP				primpol KO + primpol WT				primpol KO + primpol AxA				primpol KO + primpol CH
1.42e-06	0.620808	1.22803	1.87557	0.148465	0.0741724	0.0717252	0.1331	0.0568477	0.10948	0.100029	0.195628	0.0481912	3.60219	1.71886	6.97632	0.508288	0.14418	0.131726	0.412762	0.0549849	0.606279	0.0882647	0.788267	0.0507699
9.48e-07	14.1308	15.9246	28.8855	3.23342	0.245735	0.267183	2.04528	0.0720645	0.566614	0.413124	1.13588	0.269016	18.6821	25.0514	27.0294	6.68086	3.76777	3.02597	4.08427	0.246807	2.86452	2.32948	5.36729	0.262048
6.32e-07	53.3934	63.5181	89.2279	20.8552	8.23189	7.15404	15.0549	0.735001	9.63509	7.758	8.363	1.22765	33.2745	53.3513	62.852	24.4974	16.8403	21.013	29.6426	3.66555	16.3027	17.8547	29.1618	1.95638
4.21e-07	89.478	104.737	122.868	74.1273	24.8291	32.6197	58.8966	9.89954	37.555	42.9478	31.3326	19.4094	55.8035	90.526	74.4979	54.8152	59.2042	48.4121	57.8207	17.9398	41.7429	51.2549	58.0469	18.9394
2.81e-07	97.1504	122.76	115.075	88.3625	70.2039	73.7949	103.187	42.643	59.4554	93.0616	65.1435	62.406	76.7223	112.5	86.2691	77.0959	85.3723	81.5922	91.6367	50.976	52.3784	85.1053	81.0723	57.6872
1.87e-07	99.3724	122.697	117.731	96.7266	90.1053	92.9823	113.673	70.3766	86.0067	109.94	89.1521	96.7846	78.7156	126.861	96.1107	95.5916	99.727	113.978	105.884	79.5541	76.995	122.54	84.5301	68.0698
1.25e-07	96.162	106.456	96.0766	103.322	100.946	100.416	98.3953	87.7137	103.159	108.156	81.8104	116.786	98.4609	117.356	88.4281	101.919	107.266	93.5009	97.9395	97.1786	93.3337	105.788	91.1995	74.8847
0	100	100	100	100	100	100	100	100	100	100	100	100	100	100	100	100	100	100	100	100	100	100	100	100
Figure 1j
	eHAP iCas9 WT			eHAP iCas9 primpol KO
3e-07	0.1419	3.72927	2.42465	0.108902	0.213408	0.147761
2e-07	1.85966	15.5552	13.4422	0.988868	0.301142	0.526683
1.33e-07	1.48381	40.1314	39.8163	1.79845	0.499927	3.8835
8.89e-08	14.6046	75.4784	54.9636	6.02986	5.62131	1.65302
5.93e-08	51.8537	72.3951	85.495	17.2684	17.7931	4.71477
3.95e-08	70.0629	85.0071	95.8314	27.0195	49.8931	47.8176
2.63e-08	86.8466	90.481	99.8691	35.4876	71.7911	54.7533
0	100	100	100	100	100	100
Figure 1k
	WT			primpol KO
1.69e-07	0.098885	0.0934243	0.098885	0.0580151	0.0653735	0.0580151
1.12e-07	0.248823	0.388942	0.248823	0.102988	0.102074	0.102988
7.49e-08	17.562	6.32236	17.562	1.10319	2.08125	1.10319
5e-08	45.0102	30.4004	45.0102	13.7307	15.5459	13.7307
3.33e-08	71.9548	83.0378	71.9548	59.4884	42.1361	59.4884
2.22e-08	112.899	89.3062	112.899	70.2639	68.2675	70.2639
1.48e-08	99.2489	84.6917	99.2489	81.978	90.176	81.978
0	100	100	100	100	100	100

## Sheet: Figure 2
Figure 2f
	HK AAVS1		HK primpol
2.26e-06	7.7656	10.1356	8.40682	10.1209
1.51e-06	8.61914	13.3425	8.9842	12.27
1e-06	9.6882	22.6323	10.4381	18.2188
6.7e-07	18.787	43.6072	14.416	24.3384
4.46e-07	19.9723	57.8929	27.1417	44.169
2.98e-07	55.6603	90.33	39.2315	53.8357
1.98e-07	62.0882	96.7871	54.3935	74.2961
0	100	100	100	100
Figure 2g
	U2OS AAVS1		U2OS primpol
5.1e-06	15.3004	18.9915	14.7485	23.1795
3.4e-06	24.9574	25.2742	31.6064	39.5288
2.26e-06	33.8783	30.1481	42.0858	46.8566
1.51e-06	40.4533	35.9676	56.6688	58.3071
1.01e-06	47.2586	46.192	58.7431	63.9638
6.71e-07	53.4201	62.8735	69.9419	76.5603
4.47e-07	64.5564	71.6523	82.0047	79.2129
0	100	100	100	100
Figure 2h
	HCT116 AAVS1		HCT116 primpol
5.1e-06	15.2688	17.5414	17.1343	20.3254
3.4e-06	18.3203	24.3574	15.4405	24.2563
2.26e-06	21.8603	29.6178	20.8552	31.1925
1.51e-06	30.6974	46.1322	32.9069	40.7201
1.01e-06	43.3629	55.863	42.2553	52.0562
6.71e-07	59.0662	75.7257	61.4331	75.1993
4.47e-07	76.3931	88.3287	68.9769	81.6278
0	100	100	100	100
Figure 2i
	RPE-1 p53 KO AAVS1		RPE-1 p53 KO PRIMPOL g1
7.63e-06	50.935	60.5972	50.1372	56.5853
5.09e-06	74.2204	72.4796	82.219	74.8808
3.39e-06	85.5823	93.1395	95.0026	78.7056
2.26e-06	84.3868	92.2585	90.8462	97.6968
1.51e-06	98.466	77.7246	100.288	110.557
1e-06	87.6563	98.9945	104.933	106.337
6.7e-07	90.9979	95.5215	101.493	113.554
0	100	100	100	100
Figure 2j
	A549 AAVS1		A549 primpol
5.1e-06	31.9232	30.7606	29.0327	25.875
3.4e-06	40.1614	37.1484	35.6718	26.8183
2.26e-06	45.5538	45.8265	43.4736	38.044
1.51e-06	54.8561	54.6109	51.3536	35.84
1.01e-06	70.6536	61.2356	60.3865	47.151
6.71e-07	68.1468	76.8848	57.3947	61.9266
4.47e-07	77.7234	83.5976	82.2916	60.3897
0	100	100	100	100
Figure 2k
	DU145 AAVS1		DU145 primpol
5.1e-06	3.18396	3.37849	2.18477	2.2404
3.4e-06	6.13331	14.4391	7.2685	8.62894
2.26e-06	23.7811	30.9351	24.2631	25.7171
1.51e-06	48.4642	52.2799	50.3968	43.7184
1.01e-06	78.3698	70.2007	65.8861	72.1172
6.71e-07	100.098	86.4241	88.2669	89.4871
4.47e-07	107.201	110.912	96.3	96.2932
0	100	100	100	100
Figure 2l
	HEK293A AAVS1		HEK293A primpol
5.1e-06	16.6326	28.9882	11.6783	16.8268
3.4e-06	42.2812	64.1934	27.4814	38.8553
2.26e-06	81.6904	78.8613	47.4975	73.6363
1.51e-06	88.8737	97.9895	81.0166	83.4535
1.01e-06	115.119	106.14	97.5369	98.7354
6.71e-07	113.865	101.787	105.664	98.7238
4.47e-07	118.165	119.239	104.487	97.1768
0	100	100	100	100
Figure 2m
	A673 AAVS1		A673 primpol
6.7e-07	17.3153	25.345	9.60063	11.2299
4.46e-07	24.0876	34.0853	17.0345	23.8871
2.98e-07	44.0947	48.1776	25.2174	26.6407
1.98e-07	53.085	59.3772	34.0197	35.062
1.32e-07	71.8016	75.1681	47.941	51.5236
8.82e-08	81.9437	87.9069	66.2982	70.1973
5.88e-08	92.0884	100.893	67.7415	74.1854
0	100	100	100	100
Figure 2n
	eHAP AAVS1		eHAP primpol
2.26e-06	0.459085	3.72717	1.61614	1.08257
1.51e-06	6.34431	17.8541	1.31063	2.31733
1e-06	26.0311	53.3744	3.10708	11.8035
6.7e-07	55.4319	81.744	8.17724	28.0449
4.46e-07	92.2278	104.496	18.3925	56.6857
2.98e-07	102.734	113.433	34.2091	73.5186
1.98e-07	88.9548	115.466	52.096	94.3531
0	100	100	100	100

## Sheet: Figure 3
Figure 3c
	WT/NTC			primpol/NTC			WT/SLFN11			primpol/SLFN11
2.26e-06	0.0617436	0.0517484	0.101908	0.0582189	0.0553323	0.084707	0.356062	0.40156	0.35962	0.234606	0.230624	0.312968
1.51e-06	0.0908531	0.195529	1.35847	0.0861342	0.0726955	0.11073	8.62784	1.66538	5.34071	4.38117	1.68813	3.48307
1e-06	6.81331	1.38811	8.9203	0.630132	0.127107	1.24121	28.8448	24.04	31.0367	14.68	15.8123	31.2963
6.7e-07	38.7776	32.3209	41.583	6.64128	0.635323	11.8919	67.6937	67.6383	75.9651	50.5627	57.8605	68.8054
4.46e-07	74.2592	85.9589	63.2152	43.8955	27.8878	50.913	96.2339	105.254	96.1752	93.8878	106.154	86.2049
2.98e-07	94.5782	102.795	87.3816	74.6021	69.6391	87.043	101.931	116.808	109.907	93.6325	119.917	87.7823
1.98e-07	95.3172	109.71	101.521	87.7335	106.395	104.131	86.1631	115.877	122.683	96.6606	111.835	88.3659
0	100	100	100	100	100	100	100	100	100	100	100	100
Figure 3f
	WT CDDP			WT GCN2+CDDP			primpol KO CDDP			primpol KO GCN2+CDDP
2.26e-06	0.215154	0.188883	0.239599	1.61837	1.44182	1.06506	0.3045	0.28854	0.254371	2.37295	0.877463	1.18462
1.51e-06	0.803755	0.322687	0.819262	13.2169	10.3357	8.71155	0.40889	0.343675	0.359294	7.80502	6.26744	9.73484
1e-06	4.96453	2.18697	1.89746	27.1627	28.5209	20.8041	0.76575	0.432504	0.428211	21.2946	27.2439	20.3537
6.7e-07	13.674	11.2174	16.8136	41.357	50.2009	44.05	2.49897	1.32079	0.912174	46.3565	37.4609	38.7084
4.46e-07	25.244	26.3119	20.9696	71.2462	55.5	71.1109	8.95551	7.75077	2.9727	62.28	58.0855	58.6831
2.98e-07	46.367	44.7565	51.5269	75.2306	70.2118	73.6717	21.9097	17.109	15.4555	76.5868	89.0678	74.0562
1.98e-07	58.4503	52.8745	55.2668	86.4456	81.3852	87.3332	37.4518	34.9161	35.4207	90.467	87.916	76.1259
0	100	100	100	100	100	100	100	100	100	100	100	100
Figure 3h
WT sgNTC untreated	WT sgNTC + 650 nM cisplatin	WT sgSLFN11 untreated	WT sgSLFN11 + 650 nM cisplatin	PRIMPOL KO sgNTC untreated	PRIMPOL KO sgNTC + 650 nM cisplatin	PRIMPOL KO sgSLFN11 untreated	PRIMPOL KO sgSLFN11 + 650 nM cisplatin
1.42	4.03	1.8	5.13	1.67	17.2	1.81	3.78
1.26	4.15	2	4.24	1.85	14.9	1.78	2.94
1.38	4.77	1.75	3.8	2	12.4	1.78	1.64
Figure 3k
	eHAP iCas9 WT			PRIMPOL KO			PRIMPOL/SLFN11 KO + eGFP			PRIMPOL/SLFN11 KO + WT SLFN11 C1			PRIMPOL/SLFN11 KO + SLFN11 E209A C1			PRIMPOL/SLFN11 KO + SLFN11 K652D C1			PRIMPOL/SLFN11 KO + SLFN11 E669Q C2
2.26e-06	0.0721348	0.0634677	0.0585734	0.0821021	0.0900973	0.0829723	5.72545	4.41613	3.32143	0.119015	0.173981	0.264616	1.40057	4.76814	2.52067	1.14578	3.36385	1.57421	2.08514	4.87653	1.89029
1.51e-06	0.109282	0.177877	0.152725	0.14862	0.163538	0.195689	22.4702	17.064	17.1243	0.211385	0.228882	0.716615	16.4675	20.9946	17.4244	14.3531	28.1563	13.9524	10.5408	19.3866	15.8094
1e-06	5.33409	13.5053	13.2957	0.275574	0.228272	0.229739	53.5112	41.8442	43.7113	0.271781	0.42374	0.647718	38.5807	49.1787	58.6224	48.9421	73.4963	43.472	43.9233	41.7115	32.6452
6.7e-07	58.3303	73.5415	53.7248	3.10734	8.35141	5.42568	69.8179	61.9619	66.4791	1.31947	2.53278	2.79317	73.9084	80.5683	77.4882	97.6574	115.697	94.2285	65.9901	72.7343	52.2898
4.46e-07	91.3555	101.638	98.9747	38.2733	69.4014	49.0323	84.8333	86.4907	78.589	9.24019	14.6434	13.8706	97.432	105.581	89.0061	104.866	117.648	115.775	79.9643	89.8823	78.0215
2.98e-07	97.4429	110.26	108.718	76.7028	90.0465	75.0805	96.6515	90.2776	88.5843	24.7786	29.9804	33.0569	98.4024	111.539	105.493	103.434	120.493	114.715	82.4801	88.8771	88.302
1.98e-07	109.366	116.905	116.065	90.2219	112.768	79.5493	97.5415	93.7674	97.185	66.4402	62.8431	46.6467	99.134	108.529	95.114	103.55	118.775	114.367	94.6907	105.862	113.143
0	100	100	100	100	100	100	100	100	100	100	100	100	100	100	100	100	100	100	100	100	100
Figure 3n
WT iNTC untreated	WT iSLFN11 untreated	primpol iNTC untreated	primpol iSLFN11 untreated	WT iNTC + CDDP	WT iSLFN11 + CDDP	primpol iNTC + CDDP	primpol iSLFN11 + CDDP
1	1.81305	1.561	2.0757	5.0831	3.73441	12.2266	12.4559
1	1.0947	1.06948	1.05085	3.74107	6.74774	9.48597	6.03888
1	1.62599	0.893482	1.02458	3.71161	3.93744	7.4406	5.37291
1	1.50288	1.00916	1.12352	4.9458	3.66012	9.104	5.91845
1	1.09868	1.02119	0.985982	5.96498	3.28792	7.18874	4.56765

## Sheet: Figure 4
Figure 4d
WT sgNTC untreated	WT sgNTC + CDDP	WT sgSLFN11 untreated	WT sgSLFN11 + CDDP	PRIMPOL KO sgNTC untreated	PRIMPOL KO sgNTC + CDDP	PRIMPOL KO sgSLFN11 untreated	PRIMPOL KO sgSLFN11 + CDDP
0.95	2.37	0.95	3.78	0.95	5.97	1.16	10.31
0.53	2.92	0.93	3.18	0.76	5.2	0.82	7.3
0.72	2.13	1.25	4.25	0.65	6.88	1	11.09
Figure 4f
WT sgNTC untreated	WT sgNTC + CDDP	WT sgSLFN11 untreated	WT sgSLFN11 + CDDP	PRIMPOL KO sgNTC untreated	PRIMPOL KO sgNTC + CDDP	PRIMPOL KO sgSLFN11 untreated	PRIMPOL KO sgSLFN11 + CDDP
0.32	4.97	0.35	18.27	0.17	15.88	0.4	26.26
0.2	3.27	0.79	9.59	0.19	11.66	0.37	22.33
0.32	4.7	0.63	17.55	0.43	14.14	0.43	31.93
Figure 4i
	WT			WT + GCN2i			PRIMPOL KO			PRIMPOL KO + GCN2i
0	83.8696	79.0684	83.8065	97.4872	94.7928	86.2117	65.4785	57.1386	59.4021	98.2217	82.8665	80.491
0.3	57.4	32.7065	76.4643	89.9554	97.6843	87.3102	26.9441	33.2693	31.4194	90.591	75.2945	75.629
0.6	38.9537	36.7411	44.8785	75.0324	91.5351	56.7164	3.85955	11.9084	11.5971	53.9823	76.8861	51.6914
Figure 4k
WT iNTC			WT iNTC + DNAPKi			WT iSLFN11			WT iSLFN11 + DNAPKi			PRIMPOL KO iNTC			PRIMPOL KO iNTC + DNAPKi			PRIMPOL KO iSLFN11			PRIMPOL KO iSLFN11 + DNAPKi
74.7711	78.5909	95.6199	91.4534	89.236	112.383	81.0302	94.4227	96.607	98.0767	110.834	86.4259	46.1515	44.6309	64.6748	59.7405	48.225	58.5989	90.8916	106.073	91.8287	93.5388	111.142	104.398
Figure 4l
WT iNTC			WT iNTC + DNAPKi			WT iSLFN11			WT iSLFN11 + DNAPKi			PRIMPOL KO iNTC			PRIMPOL KO iNTC + DNAPKi			PRIMPOL KO iSLFN11			PRIMPOL KO iSLFN11 + DNAPKi
0.308967	1.05138	0.838052	10.7106	7.95452	14.8171	12.9954	11.9991	9.20698	56.4658	59.3229	48.1463	0.101451	0.0879755	0.0846539	0.700671	0.822251	1.50976	14.1769	12.2272	15.2155	49.8717	53.4068	40.9642

## Sheet: Figure 5
Figure 5c
	WT/NTC			primpol/NTC			WT/USP1			primpol/USP1
2.26e-06	0.111583	0.115879	0.142126	0.0848191	0.075844	0.155023	0.13827	0.124937	0.220468	0.107915	0.106443	0.171772
1.51e-06	0.664163	0.74063	0.792908	0.136265	0.126667	0.222506	1.29736	0.317836	1.63621	0.295655	0.301458	1.02739
1e-06	12.4931	6.7758	19.8246	0.500886	0.290656	1.1741	11.7611	6.05825	28.2452	3.38824	4.30924	16.4224
6.7e-07	32.3993	29.8177	35.5124	5.46897	3.94665	13.4937	36.0663	24.9212	54.5398	26.5955	31.2684	55.4996
4.46e-07	61.2405	49.0813	70.245	32.9293	18.0997	39.9136	60.7568	46.5087	72.7864	53.6277	57.2011	61.1927
2.98e-07	86.7645	118.831	76.165	52.2319	48.7027	78.9712	54.5558	71.9374	88.7163	72.3686	77.8033	70.147
1.98e-07	96.3121	98.4471	86.2707	70.6518	70.5315	87.3015	83.267	90.6213	99.7894	86.6743	95.0612	85.4399
0	100	100	100	100	100	100	100	100	100	100	100	100
Figure 5d
	WT/NTC			primpol/NTC			WT/WDR48			primpol/WDR48
2.26e-06	0.0617436	0.0517484	0.101908	0.0582189	0.0553323	0.084707	0.17232	0.227491	0.104334	0.109757	0.0714158	0.18723
1.51e-06	0.0908531	0.195529	1.35847	0.0861342	0.0726955	0.11073	2.78239	0.635764	1.95346	2.29159	0.156611	2.4546
1e-06	6.81331	1.38811	8.9203	0.630132	0.127107	1.24121	18.3921	6.66877	18.3144	21.2749	3.65764	21.8008
6.7e-07	38.7776	32.3209	41.583	6.64128	0.635323	11.8919	53.718	30.7329	50.1793	55.6123	46.5693	59.138
4.46e-07	74.2592	85.9589	63.2152	43.8955	27.8878	50.913	81.6066	63.1911	76.2861	82.0686	82.3339	82.0371
2.98e-07	94.5782	102.795	87.3816	74.6021	69.6391	87.043	107.006	68.4956	99.0604	100.507	88.1128	104.087
1.98e-07	95.3172	109.71	101.521	87.7335	106.395	104.131	110.493	91.8661	107.12	109.102	107.044	106.018
0	100	100	100	100	100	100	100	100	100	100	100	100
Figure 5h
WT sgSLFN11 sgNTC untreated			WT sgSLFN11 sgNTC + CDDP			WT sgSLFN11 sgUSP1 untreated			WT sgSLFN11 sgUSP1 + CDDP			PRIMPOL KO sgSLFN11 sgNTC untreated			PRIMPOL KO sgSLFN11 sgNTC + CDDP			PRIMPOL KO sgSLFN11 sgUSP1 untreated			PRIMPOL KO sgSLFN11 sgUSP1 + CDDP
0.18	0.14	0.08	1.51	1.4	1.29	0.19	0.11	0.19	0.87	0.58	0.69	0.17	0.22	0.17	5.45	5.96	5.82	0.17	0.17	0.14	1.92	2.09	2.78
Figure 5j
WT iNTC unt			WT iNTC CDDP			WT iUSP1 unt			WT iUSP1 CDDP			WT iSLFN11 unt			WT iSLFN11 CDDP			WT iUSP1/SLFN11 unt			WT iUSP1/SLFN11 CDDP			PRIMPOL KO iNTC unt			PRIMPOL KO iNTC CDDP			PRIMPOL KO iUSP1 unt			PRIMPOL KO iUSP1 CDDP			PRIMPOL KO iSLFN11 unt			PRIMPOL KO iSLFN11 CDDP			PRIMPOL KO iUSP1/SLFN11 unt			PRIMPOL KO iUSP1/SLFN11 CDDP
1.66	1.86	1.93	3.42	3.98	3.6	1.61	1.35	1.12	3.74	3.18	3.34	0.91	0.92	0.84	1.16	1.97	1.55	1.08	0.88	1.08	1.53	1.53	1.63	1.91	1.56	1.39	21.2	16.6	11.7	2.6	2.94	1.86	6.24	9.42	5.22	1.38	1.22	1.43	1.99	1.93	2.23	1.21	1.24	0.93	2.04	1.83	1.64

## Sheet: Figure 6
Figure 6b
	WT	iSLFN11
olaparib	4.018e-07	1.16e-06
ST1926	1.959e-08	1.041e-07
bleomycin	0.0002391	0.0002941
MMS	0.001026	0.001733
B02	1.046e-05	1.08e-05
HU	8.775e-05	0.0001128
ATRi	2.505e-08	4.001e-08
CPT	1.462e-09	2.697e-09
cisplatin	6.647e-07	1.082e-06
ATMi	9.617e-06	1.066e-05
BPDE	9.113e-08	1.606e-07
MMC	5.039e-08	8.108e-08
Figure 6g
WT untreated			WT 1hr ST1926			WT 4hr ST1926			SLFN11 KO untreated			SLFN11 KO 1hr ST1926			SLFN11 KO 4hr ST1926
0.0143274	0.00624007	0.000788488	0.00278379	0.00449102	0.00133168	0.0346427	0.0892216	0.0490057	0.0016538	0.000424388	0.00243371	0.000270343	0.000320461	0.00216509	0.000675858	0.000160231	0.00324763
Figure 6h
WT untreated			WT 1hr ST1926			WT 4hr ST1926
9.7	7.3	0	33.2	36.5	64.2	52.2	51.1	85.1
Figure 6i
WT untreated			WT 1hr ST1926			WT 4hr ST1926			SLFN11 KO untreated			SLFN11 KO 1hr ST1926			SLFN11 KO 4hr ST1926
1.05	0.58	0	0.24	0.41	0.17	6.57	15.52	7.95	0	0	0	0	0.04	0.05	0.18	0.1	0.16

## Sheet: Figure 7
Figure 7c
	HeLa Kyoto sgNTC			HeLa Kyoto sgSLFN11
3.38e-07	5.00526	4.91323	11.5467	4.53576	7.09517	11.5272
2.25e-07	42.7092	40.46	52.6126	45.9364	38.0569	62.2571
1.5e-07	88.8723	93.5346	114.276	92.4401	81.5823	118.884
1e-07	112.232	110.518	146.103	107.39	114.361	127.641
6.67e-08	107.205	116.418	122.849	120.189	115.298	137.692
4.44e-08	122.491	117.582	151.529	121.211	120.528	125.476
2.96e-08	132.192	113.978	139.636	110.871	121.784	134.749
0	100	100	100	100	100	100
Figure 7d
	HT1080 sgNTC			HT1080 sgSLFN11
2.25e-07	18.2545	18.8026	22.8596	27.6712	21.8326	23.8826
1.5e-07	29.2378	29.5342	31.1841	41.7158	37.6137	29.5815
1e-07	54.1005	41.8053	48.2255	59.0048	42.6036	49.2759
6.67e-08	64.4867	59.9158	91.6755	63.9027	70.7791	78.9373
4.44e-08	63.2289	92.5211	67.1764	124.14	133.707	93.4537
2.96e-08	88.978	85.6	105.745	116.297	139.141	109.14
1.98e-08	81.9118	92.4079	68.2149	136.203	102.926	103.292
0	100	100	100	100	100	100
Figure 7e
	TOV112D sgNTC			TOV112D sgSLFN11
2.25e-07	9.78622	11.8187	14.1437	26.4181	25.8961	29.8005
1.5e-07	33.7378	29.7989	42.2	52.6486	59.6779	58.2881
1e-07	61.0329	68.1876	69.0571	71.963	78.8491	76.9745
6.67e-08	80.2199	83.599	95.3708	92.9393	92.7773	86.0883
4.44e-08	99.5895	92.3318	103.366	102.373	102.457	100.052
2.96e-08	106.256	107.886	111.077	107.05	104.797	97.297
1.98e-08	96.6993	99.6206	113.144	109.844	109.767	100.944
0	100	100	100	100	100	100
Figure 7f
	A673 sgNTC			A673 sgSLFN11
1.5e-07	8.29125	16.7805	11.1785	73.8328	77.4469	78.1963
1e-07	37.4564	50.5267	44.9292	93.3169	107.81	96.997
6.67e-08	83.6656	64.9769	98.0526	98.816	100.901	115.55
4.44e-08	98.0634	85.1719	107.328	107.651	117.53	127.3
2.96e-08	110.097	90.2894	126.991	111.768	117.623	121.725
1.98e-08	105.067	107.871	130.844	115.341	128.935	119.45
1.32e-08	121.14	103.373	135.309	109.125	112.827	121.396
0	100	100	100	100	100	100
Figure 7g
	eHAP sgNTC			eHAP sgSLFN11
1e-07	0.234205	0.317474	0.25836	35.4387	27.5794	45.518
6.67e-08	0.372654	0.498266	1.20636	86.6092	72.1481	77.7641
4.44e-08	4.40322	3.7683	0.582327	105.737	101.038	108.027
2.96e-08	22.8536	24.4406	22.1569	118.542	97.2357
1.98e-08	44.8006	64.829	60.9363	110.93	104.09	122.813
1.32e-08	74.9085	109.027	100.204	125.22	112.301	127.042
8.78e-09	91.9536	131.725	98.2901	111.498	107.137	104.41
0	100	100	100	100	100	100

## Sheet: ED Fig. 1
Extended Data Fig. 1i
	WT			WRNIP1			primpol KO			WRNIP1/primpol
3e-06	0.00087207	0.00119738	0.00147484	0.00093492	0.00140714	0.00136488	0.00084997	0.00140931	0.00121027	0.00083848	0.00122462	0.00097901
1e-06	0.0037113	0.00760663	0.0166288	0.00397177	0.00731843	0.00916667	0.00240552	0.00285154	0.00332893	0.00174526	0.00258049	0.00301054
3.33e-07	0.493621	0.542934	0.872562	0.514812	0.600702	0.691526	0.362806	0.594442	0.476835	0.358334	0.479385	0.365171
1.11e-07	0.833695	0.808797	1.74366	0.952882	0.938886	1.05096	0.692304	1.20319	0.916138	0.865884	1.19039	0.881254
3.7e-08	0.948839	0.889455	1.2553	1.09044	1.11145	1.5285	1.23241	1.55531	0.795614	1.09174	1.15792	1.03065
1.23e-08	0.827222	1.05229	1.45841	0.851691	1.03005	1.22979	1.0632	1.22333	0.856554	1.03538	1.23127	0.949181
4.12e-09	0.885371	0.859695	1.37523	0.887846	1.00971	1.27994	0.833696	1.17146	1.02382	0.876887	1.06408	1.03515
0	1	1	1	1	1	1	1	1	1	1	1	1
Extended Data Fig. 1j
	WT			WRNIP1			primpol KO			WRNIP1/primpol
1e-06	0.00103611	0.00142877	0.00115441	0.00114853	0.00129274	0.00122804	0.0010511	0.00134953	0.0009969	0.00092964	0.0011176	0.00092526
3.33e-07	0.0020272	0.00238099	0.00728278	0.00214981	0.00276291	0.0137773	0.00249945	0.00228082	0.0102492	0.00199365	0.00200575	0.00539164
1.11e-07	0.341562	0.361822	0.598158	0.414661	0.254425	0.539686	0.38744	0.348319	0.474979	0.280436	0.21456	0.472757
3.7e-08	1.06316	1.17178	1.6031	1.42198	1.07847	1.26557	1.09409	1.38772	0.909453	1.07074	1.08089	0.82627
1.23e-08	1.01888	1.29997	1.11068	1.31282	1.17346	1.3424	1.02663	1.54755	0.930766	1.1045	1.09209	1.01105
4.12e-09	0.886059	1.02558	1.05344	1.11499	1.29716	1.20198	1.12129	1.04319	1.02722	1.08644	1.11175	0.960131
1.37e-09	0.994386	1.08863	1.00122	1.10818	1.22884	1.19613	0.963474	1.05888	0.941632	1.02206	0.955951	0.921618
0	1	1	1	1	1	1	1	1	1	1	1	1
Extended Data Fig. 1k
	WT			WRNIP1			primpol KO			WRNIP1/primpol
2.38e-06	0.00106126	0.00134182	0.00131667	0.00103754	0.00137667	0.00128771	0.00119488	0.00133076	0.00112227	0.00099492	0.00162256	0.00088925
7.94e-07	0.00158866	0.00203516	0.00175577	0.00141058	0.00209569	0.00179552	0.00179093	0.0019468	0.00174194	0.00141041	0.00236519	0.00144175
2.65e-07	0.00252829	0.00330874	0.00279744	0.00232716	0.00344479	0.00295574	0.00295254	0.0031996	0.00281009	0.00223564	0.00382426	0.00235055
8.82e-08	0.00390106	0.00507999	0.00433014	0.00357147	0.00528219	0.00450136	0.00465017	0.00516468	0.0041853	0.00368575	0.0059517	0.00374032
2.94e-08	0.187162	0.280769	0.0829566	0.165129	0.257474	0.0816804	0.237024	0.285027	0.106225	0.200127	0.366689	0.108685
9.8e-09	0.924543	0.882559	0.961872	0.840415	1.06277	0.961151	1.11835	0.996857	1.03214	1.02984	1.36144	0.974942
3.27e-09	1.0452	1.18726	1.14146	0.899109	1.2856	1.19955	1.08534	1.04972	1.15863	1.111	1.30632	0.930879
0	1	1	1	1	1	1	1	1	1	1	1	1
Extended Data Fig. 1l
	WT			WRNIP1			primpol KO			WRNIP1/primpol
0.0148	0.00133982	0.00141741	0.00110716	0.00121566	0.0017328	0.00117114	0.00113607	0.0012165	0.00118359	0.00100599	0.00144631	0.00098615
0.00492	0.00207194	0.002256	0.00173764	0.00190068	0.0028923	0.00176097	0.00187337	0.00208538	0.00184744	0.00157348	0.00226231	0.00143841
0.00164	0.00379875	0.00478543	0.00304752	0.00394464	0.00614838	0.00321897	0.00371375	0.00419286	0.00429664	0.00288588	0.00489808	0.00335733
0.000547	0.143269	0.185538	0.110527	0.09102	0.22931	0.0976203	0.118912	0.162424	0.19857	0.0964089	0.18003	0.135604
0.000182	1.09254	1.00658	0.786452	0.879015	1.18039	0.845344	0.878702	0.999928	0.83491	0.830094	0.987577	0.74475
6.07e-05	1.01134	0.986026	1.08588	1.01891	1.63756	0.976232	1.13063	0.924925	1.31017	0.968172	1.10495	0.951531
2.02e-05	1.09512	1.02303	0.918836	0.971242	1.50001	1.0488	1.12506	0.844702	1.17737	1.102	1.14324	0.835103
0	1	1	1	1	1	1	1	1	1	1	1	1
Extended Data Fig.1m
	WT			WRNIP1			primpol KO			WRNIP1/primpol
0.004	0.00145069	0.00179632	0.00128839	0.00129635	0.00162511	0.00111697	0.00105698	0.00156093	0.00120218	0.00116805	0.00167461	0.00098328
0.002	0.0025564	0.00331948	0.004601	0.0146559	0.0134762	0.00536529	0.00339003	0.00328388	0.00529093	0.00883708	0.0166821	0.0103298
0.001	0.797727	1.00125	0.602062	0.816309	0.745854	0.655584	0.610231	0.865843	0.651918	0.588055	0.747686	0.520328
0.0005	1.16804	1.21232	0.947739	1.14286	1.19664	1.19011	0.900566	1.21936	1.06647	1.03148	1.14338	0.919862
0.0003	1.16644	1.35488	1.16542	1.07574	1.20607	1.10663	0.845783	1.17223	1.08153	1.03668	1.13534	0.9652
0.0001	1.17838	1.14761	1.1356	1.04291	1.35556	1.15636	1.05936	1.01669	1.32061	1.13635	1.19751	1.01887
0.0001	1.07471	1.224	1.10009	1.07719	1.23283	1.06141	0.935707	1.01932	1.10985	1.00443	1.21047	0.88437
0	1	1	1	1	1	1	1	1	1	1	1	1
Extended Data Fig. 1n
	WT			WRNIP1			primpol KO			WRNIP1/primpol
7.14e-05	0.00139667	0.0019851	0.00148508	0.00139969	0.00183184	0.00112081	0.00127012	0.00205405	0.00119397	0.00114112	0.00171821	0.00085573
3.57e-05	0.00239616	0.00326578	0.00243976	0.00213133	0.00317483	0.00189308	0.00205337	0.00346906	0.00202348	0.0018142	0.00276372	0.0014897
1.79e-05	0.00505463	0.00684757	0.00462327	0.00449422	0.00625475	0.00375269	0.00446905	0.00723541	0.00405793	0.00378129	0.00550957	0.00302783
8.93e-06	0.834527	1.16798	0.466983	0.746939	0.92055	0.493572	0.819125	1.22521	0.49207	0.677274	0.896857	0.410377
4.46e-06	1.19284	1.51043	1.18651	1.16467	1.41549	0.987468	1.1074	1.5758	1.08546	1.01728	1.24576	0.817123
2.23e-06	1.08713	1.26459	1.34147	1.02022	1.50588	1.15937	1.08154	1.2939	1.37134	1.04102	1.06899	0.860711
1.12e-06	0.964906	1.33599	1.30125	1.04279	1.34895	1.01412	1.10087	1.288	1.00278	1.00159	1.32328	0.771215
0	1	1	1	1	1	1	1	1	1	1	1	1
Extended Data Fig. 1o
	WT			WRNIP1			primpol KO			WRNIP1/primpol
0.0004	0.00123038	0.00170134	0.00130696	0.00115394	0.00204075	0.0012116	0.00121855	0.00184164	0.00141252	0.00108412	0.00173879	0.00110221
0.000133	0.0142165	0.0273863	0.0615567	0.00856612	0.023841	0.0506352	0.00865788	0.0188014	0.0795379	0.00812686	0.0165706	0.0409541
4.44e-05	0.485324	0.594359	0.497749	0.430906	0.619943	0.511629	0.464373	0.691178	0.694829	0.391731	0.649205	0.509852
1.48e-05	0.817526	1.09142	0.93193	0.839901	1.34548	1.01428	0.904187	1.19448	1.06101	0.905916	1.1663	0.942243
4.94e-06	1.03538	1.18784	1.18022	0.965077	1.26783	1.02509	1.07939	1.35442	1.26288	1.02965	1.32472	0.91051
1.65e-06	0.777393	1.14555	0.900186	0.879211	1.61937	1.14203	0.960877	1.17749	1.35887	0.930271	1.14949	1.0755
5.49e-07	0.736962	1.11726	1.00309	0.970984	1.48643	0.898211	0.92178	1.28185	1.13476	0.997274	1.25205	0.945013
0	1	1	1	1	1	1	1	1	1	1	1	1
Extended Data Fig. 1p
	WT			WRNIP1			primpol KO			WRNIP1/primpol
1e-06	0.00176759	0.00198224	0.00128208	0.00151364	0.00198575	0.00167123	0.00136279	0.00180286	0.00163272	0.00151007	0.0020083	0.00115178
5e-07	0.00285217	0.00326439	0.00207635	0.00214428	0.00322209	0.00249538	0.00218475	0.00298356	0.00256599	0.00226904	0.00312547	0.00195005
2.5e-07	0.00456844	0.00516732	0.00332981	0.00363617	0.0053048	0.00421865	0.00363039	0.00470265	0.00417098	0.0036488	0.00489491	0.00296807
1.25e-07	0.00601638	0.00705427	0.00529283	0.00570794	0.00735795	0.00604703	0.00456044	0.0060948	0.00620064	0.00490587	0.00694967	0.00434143
6.25e-08	0.039642	0.0374528	0.035033	0.0202852	0.0487925	0.0337062	0.0158799	0.0245795	0.0321348	0.0198154	0.0519698	0.0335767
3.13e-08	0.337825	0.429005	0.33057	0.319236	0.477051	0.398636	0.932004	0.413285	0.460985	0.318651	0.587508	0.309391
1.56e-08	0.927896	0.912553	0.645799	0.801681	1.07571	0.724907	0.687837	0.819671	1.05923	0.806206	1.01817	0.689356
0	1	1	1	1	1	1	1	1	1	1	1	1
Extended Data Fig. 1q
	WT			WRNIP1			primpol KO			WRNIP1/primpol
7.14e-09	0.00175208	0.00228373	0.00140902	0.0014987	0.00235925	0.0015184	0.0020335	0.00256619	0.00172961	0.00175458	0.00216203	0.0012623
3.57e-09	0.335737	0.319579	0.218003	0.00266055	0.304941	0.20047	0.341983	0.312903	0.211406	0.329194	0.277575	0.200417
1.79e-09	1.15231	1.22833	0.763173	0.454823	1.41401	0.879508	1.15681	1.5032	1.10624	1.07131	1.07891	0.831163
8.93e-10	0.963747	1.18504	1.07147	1.26961	1.61057	1.06028	1.09546	1.18543	1.27596	1.07195	1.24656	0.875279
4.46e-10	1.12425	1.26628	1.01406	1.33062	1.38237	1.02834	1.13378	1.37627	1.35475	1.10069	1.1665	0.897025
2.23e-10	0.946544	1.26989	0.861873	1.20903	1.42953	1.04816	1.17907	1.18875	1.29596	1.14377	1.09821	0.96384
1.12e-10	0.948224	1.06709	0.842671	1.08898	1.38947	0.826284	1.01109	1.23696	1.13798	0.96858	0.965218	0.72578
0	1	1	1	1	1	1	1	1	1	1	1	1
Extended Data Fig. 1r
	WT			WRNIP1			primpol KO			WRNIP1/primpol
3e-05	0.00373958	0.00526567	0.00227552	0.00666871	0.00417101	0.00371583	0.00714617	0.00518375	0.00426972	0.00625376	0.00490406	0.0034786
2e-05	0.0634851	0.0624337	0.0422778	0.0734554	0.0667302	0.0627094	0.114386	0.0950405	0.0775813	0.0769132	0.117826	0.0557956
1.33e-05	0.317468	0.283593	0.15291	0.334009	0.334458	0.216763	0.32624	0.370456	0.341783	0.295517	0.368046	0.197997
8.89e-06	0.882206	0.895067	0.48496	0.805293	0.86053	0.581617	0.791433	0.903339	0.723351	0.752903	0.830935	0.450826
5.93e-06	1.31528	1.30737	1.01617	1.152	1.16996	0.785631	1.15727	1.33876	1.03851	0.910945	1.25124	0.678187
3.95e-06	1.36029	1.1663	0.769326	1.29047	1.39737	1.02008	1.04705	1.16908	1.2818	0.935941	1.17915	0.779076
2.63e-06	1.0773	1.23224	0.775882	1.16807	1.19376	0.857906	1.1017	1.32344	1.13678	0.982098	1.26771	0.688547
0	1	1	1	1	1	1	1	1	1	1	1	1

## Sheet: ED Fig. 2
Extended Data Fig. 2c
	WT		primpol KO
2.26e-06	0.230184	0.170633	0.17096	0.138996
1.51e-06	0.37908	0.257742	0.294169	0.218372
1e-06	0.501018	0.415537	0.558992	0.394218
6.7e-07	0.728366	0.577274	0.658682	0.58633
4.46e-07	0.960101	0.789683	0.92308	0.765736
2.98e-07	1.01561	0.772819	1.11526	0.896693
1.98e-07	1.02015	0.833113	1.00757	0.965473
0	1	1	1	1
Extended Data Fig. 2d
	H460 WT			H460 primpol KO C8			H460 primpol KO C14
2.26e-06	1.55526	0.755554	1.40805	0.517782	0.877044	1.02756	0.414057	0.715738	1.21571
1.51e-06	3.81708	2.11723	2.63543	0.834595	1.67783	2.29872	0.719695	1.52008	1.81981
1e-06	17.4219	5.70827	6.36713	2.23249	3.13079	7.7065	1.54947	5.70235	7.07147
6.7e-07	62.2137	22.2117	42.4996	6.49096	19.7667	21.0225	7.07523	17.4684	27.4743
4.46e-07	84.67	64.5278	69.4557	31.8934	41.4152	46.7003	26.7002	42.8527	59.302
2.98e-07	92.6327	84.2122	86.2355	65.6128	73.3802	77.4797	61.8871	87.4389	80.1692
1.98e-07	106.182	101.495	98.6355	82.0634	79.9233	86.9993	77.0649	89.2356	91.827
0	100	100	100	100	100	100	100	100	100
Extended Data Fig. 2e
	AAVS1 C1			AAVS1 C2			primpol g1 C1			primpol g1 C2
6.69e-07	27.591	31.3992	22.795	12.3265	7.48241	4.76441	0.305198	0.138658	0.153392	4.51808	3.34039	5.06873
4.46e-07	39.2596	42.6383	30.4761	24.4777	17.8535	13.9227	0.459863	0.300578	0.216164	8.85749	7.95567	5.96023
2.97e-07	48.4625	51.7563	43.7881	46.0469	33.9193	32.1732	1.28964	0.638102	0.831147	11.7175	11.1408	14.2161
1.98e-07	66.28	68.0909	60.1627	64.5415	55.1966	40.552	2.87162	1.26298	1.92094	17.0978	15.3579	16.4568
1.32e-07	75.9337	78.0638	72.0974	79.4168	72.9989	64.0028	7.00304	3.60968	3.42181	23.975	25.1264	26.5309
8.81e-08	88.6191	85.307	87.8296	84.9229	83.9893	76.1568	14.9589	8.46409	8.06887	32.2072	31.1139	37.2388
5.87e-08	95.9739	103.054	93.5632	89.6944	88.5501	82.597	22.598	14.8483	14.3159	48.8976	41.0476	47.3086
0	100	100	100	100	100	100	100	100	100	100	100	100

## Sheet: ED Fig. 3
Extended Data Fig. 3c
	WT iNTC untreated			WT iNTC cisplatin			WT iSLFN11 untreated			WT iSLFN11 cisplatin			primpol KO iNTC untreated			primpol KO iNTC cisplatin			primpol KO iSLFN11 untreated			primpol KO iSLFN11 cisplatin
	100	100	100	68.6347	55.2381	50.5017	100	123.333	81.6054	75.6458	91.9048	65.5518	111.07	129.048	104.348	8.85609	20.9524	6.02007	102.952	115.238	97.3244	76.3838	86.6667	58.5284
Extended Data Fig. 3h
AAVS1-Cas9 C2 iNTC	AAVS1-Cas9 C2 iSLFN11	PRIMPOL-Cas9 C2 iNTC	PRIMPOL-Cas9 C2 iSLFN11
64.3375	87.3902	41.0819	77.2843
91.9943	94.4733	55.4392	90.5398
76.3482	77.8823	60.6937	76.3882
Extended Data Fig. 3k
	WT iNTC			WT iNTC + GCN2i			WT iSLFN11			WT iSLFN11 + GCN2i			PRIMPOL KO iNTC			PRIMPOL KO iNTC + GCN2i			PRIMPOL KO iSLFN11			PRIMPOL KO iSLFN11 + GCN2i
2.26e-06	0.103327	0.107631	0.105634	0.883145	0.507209	0.942628	2.02963	1.57731	0.884903	8.72665	7.76073	5.38755	0.0754077	0.0624063	0.0643523	0.886545	0.741385	0.269623	2.09576	2.42762	2.16889	15.1621	10.653	7.36452
1.51e-06	0.308967	1.05138	0.838052	16.0765	13.0876	16.4348	12.9954	11.9991	9.20698	30.8949	34.7459	23.7975	0.101451	0.0879755	0.0846539	6.08275	5.90136	4.07672	14.1769	12.2272	15.2155	29.3936	29.4962	19.3676
1e-06	13.9197	16.707	24.6725	56.6903	41.324	50.0756	38.2638	39.1938	44.7142	66.019	75.984	54.4317	0.803831	0.387006	0.736221	34.3883	28.8634	24.488	36.5073	60.487	46.5454	69.0599	65.0251	52.6035
6.7e-07	52.5082	52.8645	63.0965	71.9617	87.1967	78.0525	58.2665	68.5455	81.6835	85.3257	89.3713	82.454	13.8513	7.68291	18.6147	72.3569	55.8405	43.5869	74.4278	78.8687	75.3159	88.4723	87.795	80.4769
4.46e-07	74.7711	78.5909	95.6199	84.8838	98.6048	91.4888	81.0302	94.4227	96.607	95.8448	105.37	89.2239	46.1515	44.6309	64.6748	87.9243	101.56	72.3482	90.8916	106.073	91.8287	105.057	107.592	107.926
2.98e-07	111.222	87.6585	97.1302	98.1374	102.02	105.762	98.583	113.004	108.87	98.8069	117.42	113.085	86.7966	61.6032	97.3734	107.778	112.911	89.4981	110.672	113.575	109.586	109.017	100.396	104.527
1.98e-07	111.983	91.0637	103.03	92.2462	104.172	110.324	99.307	117.025	110.098	106.322	109.733	114.972	89.9276	89.5365	108.972	113.49	107.813	98.558	107.625	109.325	107.759	110.373	100.094	100.786
0	100	100	100	100	100	100	100	100	100	100	100	100	100	100	100	100	100	100	100	100	100	100	100	100
Extended Data Fig. 3i
WT untreated	WT + GCN2i	PRIMPOL KO untreated	PRIMPOL KO + GCN2I
100	105.055	100	112.744
100	86.3403	100	99.7823
100	108.148	100	104.556
Extended Data Fig. 3n
WT	WT + GCN2i	PRIMPOL KO	PRIMPOL KO + GCN2i	FANCD2 KO	FANCD2 KO + GCN2i	RAD18 KO	RAD18 KO + GCN2i
123.182	99.4757	52.5357	96.356	0.235306	8.73202	8.2683	35.5541
81.9689	90.0021	26.5176	82.3252	2.40392	9.65857	9.05246	32.3412
88.4892	85.9444	44.3238	86.4554	3.79842	7.85574	15.5171	28.47
Extended Data Fig. 3p
WT iNTC untreated	WT iNTC + B02 low	WT iNTC + B02 high	WT iSLFN11 untreated	WT iSLFN11 + B02 low	WT iSLFN11 + B02 high
100	118.261	38.8356	119.063	119.343	31.9183
100	88.9925	29.1465	97.0869	90.1303	26.9827
100	116.289	74.7041	92.4516	93.7144	31.7883
Extended Data Fig. 3q
WT iNTC			WT iNTC + B02 low			WT iNTC + B02 high			WT iSLFN11			WT iSLFN11 + B02 low			WT iSLFN11 + B02 high
74.7711	78.5909	95.6199	48.522	60.3442	65.4122	11.022	12.065	14.08	81.0302	94.4227	96.607	55.9296	60.9108	63.4709	14.7484	13.4037	41.7958

[truncated: 5 more sheets: ED Fig. 4, ED Fig. 5, ED Fig. 6, ED Fig. 7, ED Fig. 9]
